# Supplementary material for: Differential Regulation of Telomeric Complex by BCR-ABL1 Kinase in Human Cellular Models of Chronic Myeloid Leukemia—From Single Cell Analysis to Next-Generation Sequencing
Source: Genes (Basel). 2020 Sep 29;11(10):1145. doi: 10.3390/genes11101145 (PMC7601685; doi:10.3390/genes11101145)
Supplement: Supplementary file 1 [file genes-11-01145-s001.zip]

Archive with 2 entries (2 files):
- supplementary files/Kopia Supplementary Tables.xlsx
- supplementary files/Supplementary Figures-1.pdf
