# Supplementary material for: Differential Regulation of Telomeric Complex by BCR-ABL1 Kinase in Human Cellular Models of Chronic Myeloid Leukemia—From Single Cell Analysis to Next-Generation Sequencing
Source: Genes (Basel). 2020 Sep 29;11(10):1145. doi: 10.3390/genes11101145 (PMC7601685; doi:10.3390/genes11101145)
Supplement: Supplementary file 1 [file genes-11-01145-s001.zip › supplementary files/Kopia Supplementary Tables.xlsx]

## Sheet: Table S1
List of 952 genes in panel 1 (large)						List of 193 genes in panel 2 (small)
ABCA12						ABL1
ABCA3						AKAP9
ABCA5						ANKRD26
ABCB1						ARID1A
ABCC6						ASXL1
ABCG2						ATAD5
ABI1						ATM
ABL1						ATR
ABL2						ATRX
ACPL2						B2M
ACSL3						BCL10
ACSL6						BCL2
ADCK5						BCL6
AFF1						BCOR
AFF3						BCORL1
AFF4						BIRC3
AGAP2						BIRC5
AIDA						BPGM
AIP						BRAF
AKAP9						BRCA1
AKT1						BRCA2
AKT1S1						BRIP1
AKT2						BTK
AKT3						CALR
ALDH2						CARD11
ALK						CBL
ALMS1						CBLB
ALS2						CCND1
AMER1						CCND2
APC						CCND3
AR						CD36
ARAF						CD79B
ARHGAP26						CDC42BPA
ARHGAP30						CDKN1B
ARHGEF12						CDKN2A
ARID1A						CDKN2B
ARID1B						CDKN2C
ARID2						CEBPA
ARID3A						CHD2
ARID3B						CLEC11A
ARID4A						CREBBP
ARID4B						CSF3R
ARID5A						CTC1
ARID5B						CUX1
ARNT						CXCR4
ASH1L						CYLD
ASPSCR1						DAXX
ASTN2						DDX3X
ASXL1						DDX41
ATF1						DIS3
ATIC						DKC1
ATM						DNM2
ATR						DNMT3A
ATRX						DST
AURKA						EGLN1
AXIN2						EGR2
AXL						EP300
BAG3						EPAS1
BAP1						EPOR
BAZ2B						ETV6
BCL10						EZH2
BCL11A						FAM46C
BCL11B						FANCA
BCL2						FANCB
BCL2L1						FANCC
BCL3						FANCD2
BCL6						FANCE
BCL7A						FANCF
BCL9						FANCG
BCOR						FANCI
BCR						FANCL
BIRC2						FANCM
BIRC3						FAT1
BIRC5						FBXW7
BIRC6						FGFR1
BIRC7						FGFR3
BIRC8						FLT3
BLID						FOXP1
BLM						GATA2
BMPR1A						GNAS
BPTF						HBA1
BRAF						HBA2
BRCA1						HBB
BRCA2						HRAS
BRD3						HSPA1B
BRD4						ID3
BRD7						IDH1
BRINP2						IDH2
BRIP1						IKZF1
BTG1						JAK1
BTNL9						JAK2
BUB1B						JAK3
C11orf42						KDM1A
C15orf55						KDM5A
C7						KDM6A
CACNA1A						KIF11
CACNA1D						KIF22
CACNA1S						KIT
CAD						KLHL6
CANT1						KMT2A
CARD11						KMT2B
CARS						KMT2D
CASC5						KMT2C
CASP8						KMT2E
CBFA2T3						KRAS
CBFB						LRP1B
CBL						LUC7L2
CBLB						MALT1
CBLC						MAX
CCDC147						MED12
CCDC6						MLH1
CCKBR						MLLT10
CCNB1IP1						MPL
CCND1						MUTYH
CCND2						MYC
CCND3						MYD88
CCNE1						MYH11
CD274						NF1
CD74						NFKBIE
CD79A						NHP2
CD79B						NOP10
CDC42BPA						NOTCH1
CDC73						NOTCH2
CDH1						NPIPB15
CDH11						NPM1
CDH6						NRAS
CDH9						NSD1
CDK12						NSD2
CDK2AP2						NTRK1
CDK4						NUP214
CDK6						ORC6
CDK8						PALB2
CDKN1A						PHF6
CDKN1B						PIK3R1
CDKN1C						PIM1
CDKN2A						PIM2
CDKN2B						PIM3
CDKN2C						POLE
CDKN2D						POT1
CDX2						PRPF8
CEBPA						PTEN
CEP57						PTPN11
CGNL1						RAD21
CHCHD7						RAD51C
CHD2						RAP1A
CHD5						RAP1B
CHD6						RB1
CHEK1						RHOA
CHEK2						RNF170
CHIC2						ROBO2
CHN1						RPS15
CIC						RUNX1
CIITA						SAMHD1
CILP2						SETBP1
CLP1						SETD2
CLTC						SF1
CLTCL1						SF3A1
CMAS						SF3B1
CNBP						SH2B3
CNOT1						SLX4
CNTNAP4						SMAD4
CNTRL						SMARCA4
COL1A1						SMC1A
COL3A1						SMC3
COX6C						SPEN
CREB1						SRP72
CREB3L1						SRSF2
CREB3L2						STAG2
CREBBP						STAT3
CRKL						STK11
CRLF2						SYNE2
CRTC1						TERC
CRTC3						TERF2IP
CSF1R						TERT
CSF3R						TET2
CSMD3						THPO
CTNNA1						TINF2
CTNNA2						TNFAIP3
CTNNB1						TNFRSF14
CTTNBP2						TOP2A
CUBN						TP53
CXCR7						TRAF3
CYFIP1						TSKU
CYLD						TYK2
CYP1B1						U2AF1
DAAM2						U2AF2
DAXX						VHL
DCC						WRAP53
DDB2						WT1
DDIT3						XPO1
DDX10						XBP1
DDX3X						ZMYM3
DDX43						ZRSR2
DDX5
DDX6
DEK
DENND1B
DENND5B
DEPDC1
DICER1
DIS3L2
DMD
DNAH7
DNAH9
DNMT1
DNMT3A
DNMT3B
DOCK7
DSCAM
DUX4
DYNC1H1
DYNC2H1
EBF1
ECT2L
EFCAB4B
EGFR
EGLN1
EGR1
EHBP1
EHMT1
EIF4A2
ELAC2
ELF4
ELK4
ELL
ELN
EML4
ENPP1
ENPP2
EP300
EP300
EPB41L3
EPCAM
EPHA10
EPHA2
EPHA3
EPHA4
EPHA5
EPHA6
EPHA7
EPHB6
EPPK1
EPS15
ERBB2
ERBB3
ERBB4
ERC1
ERCC1
ERCC2
ERCC3
ERCC4
ERCC5
ERG
ESRRB
ETV1
ETV4
ETV5
ETV6
EVPL
EWSR1
EXT1
EXT2
EZH2
FAM105A
FAM123B
FAM133A
FAM22A
FAM22B
FAM46C
FANCA
FANCB
FANCC
FANCD2
FANCE
FANCF
FANCG
FANCI
FANCL
FANCM
FAS
FAT1
FAT3
FAT4
FBN1
FBXO10
FBXO11
FBXW7
FCGR2B
FCRL4
FEV
FGF23
FGFR1
FGFR1OP
FGFR2
FGFR3
FGFR4
FH
FHIT
FHL1
FIP1L1
FKBP1B
FKBP9
FLCN
FLI1
FLT1
FLT3
FLT4
FNBP1
FOLR1
FOXC1
FOXL2
FOXO1
FOXO3
FOXO4
FOXP1
FSTL3
FUBP1
FUS
GALNT3
GAS7
GATA1
GATA2
GATA3
GBF1
GLMN
GMPS
GNA11
GNAQ
GNAS
GOLGA5
GOLPH3
GOPC
GPC3
GPHN
GPM6A
GPR149
GPRASP2
GRB2
GREM2
GSR
GSTM1
GUCY1A2
H3F3A
H3F3B
HCN3
HDAC4
HECW1
HERPUD1
HEY1
HIP1
hist1h4a
HIST1H4I
HLF
HMGA1
HMGA2
HMGN2P46
HNF1A
HNMT
HNRNPA2B1
HNRNPD
HOOK3
HOXA11
HOXA13
HOXA9
HOXC11
HOXC13
HOXD11
HOXD13
HRAS
HS3ST5
HSD17B3
HSD3B2
HSP90AA1
HSP90AB1
HTR1A
HTR3A
HYDIN
IDH1
IDH2
IDO2
IGDCC4
IGF1R
IKBKE
IKZF1
IKZF3
IL12RB1
IL1RAPL1
IL2
IL21R
IL6
IL6R
IL6ST
IL7R
INO80D
IRF4
IRF6
ITK
JADE3
JAK1
JAK2
JAK3
JAZF1
JMJD1C
JPH2
JUN
KANK4
KARS
KAT6A
KAT6B
KCNH5
KCNJ3
KDM4B
KDM4C
KDM5A
KDM5C
KDM6A
KDR
KDSR
KEAP1
KIAA0195
KIAA1109
KIAA1468
KIAA1549
KIF1B
KIT
KL
KLF6
KLHL24
KLHL6
KLK2
KMT2A
KMT2C
KMT2D
KRAS
KRT15
KRT17
KRT33B
KRT35
KRTAP9-4
KTN1
L1CAM
LAMA1
LAMA2
LASP1
LCK
LCP1
LHFP
LIFR
LILRA2
LILRB1
LINC00602
LMO1
LMO2
LOC388692
LPA
LPHN2
LPP
LRBA
LRP1B
LRP5
LTBP2
LTBP3
LY75
LYL1
MAD2L1BP
MAF
MAFB
MALAT1
MALT1
MAML2
MAP2K1
MAP2K1
MAP2K2
MAP2K4
MAP3K1
MAP3K8
MAP9
MAPK1
MAPK3
MAX
MC1R
MC2R
MCL1
MDM2
MDM4
MDS2
MECOM
MED1
MED12
MEN1
MET
MITF
MKL1
MLF1
MLH1
MLL
MLL2
MLL3
MLLT1
MLLT10
MLLT11
MLLT3
MLLT4
MLLT6
MLST8
MMP1
MN1
MNX1
MPEG1
MPL
MRE11A
MRPS18B
MSH2
MSH6
MSI2
MSN
MTCP1
MTCP1NB
MTF2
MTOR
MTUS2
MUC1
MUC16
MUC6
MUSK
MUTYH
MYB
MYBPC1
MYC
MYCL1
MYCN
MYD88
MYH11
MYH13
MYH14
MYH9
MYO10
MYO3A
MYOC
MYOCD
NACA
NAIP
NARG2
NAV2
NBN
NCKAP5
NCKIPSD
NCOA1
NCOA2
NCOA3
NCOA4
NDRG1
NDST4
NECAP1
NF1
NF2
NFE2L2
NFIB
NFKB2
NIN
NKX2-1
NONO
NOTCH1
NOTCH2
NOTCH3
NOTCH4
NPM1
NR4A3
NRAP
NRAS
NRK
NRXN2
NRXN3
NSD1
NTRK1
NTRK2
NTRK3
NUMA1
NUP160
NUP214
NUP98
OBSCN
OCRL
OLIG2
OMD
OPTN
OR12D3
OR4C16
OR4C3
OR4D6
OR4P4
OR51G2
OR51I1
OR52A1
OR5M8
OSBPL6
P2RY8
PAFAH1B2
PAK7
PALB2
PALLD
PAPPA
PARD3B
PARP4
PATZ1
PAX2
PAX3
PAX5
PAX6
PAX7
PAX8
PBRM1
PBX1
PCDHB13
PCDHB3
PCLO
PCM1
PCSK7
PDCD1LG2
PDE4DIP
PDGFB
PDGFRA
PDGFRB
PDK1
PDPK1
PDZD2
PER1
PGBD1
PGK2
PHEX
PHF6
PHOX2B
PICALM
PIK3AP1
PIK3C2A
PIK3C2B
PIK3C2G
PIK3CA
PIK3CB
PIK3CD
PIK3CG
PIK3IP1
PIK3R1
PIK3R2
PIK3R3
PIK3R4
PIK3R5
PIK3R6
PIM1
PKD1L1
PLAG1
PLK1
PLXNA1
PML
PMS1
PMS2
PNLIPRP1
POLQ
POT1
POTEE
POTEF
POU2AF1
POU5F1
PPARG
PPEF2
PPFIA2
PPP2R1A
PPP3R2
PRCC
PRDM1
PRDM14
PRDM16
PRDM2
PRDM9
PRF1
PRKAR1A
PRKCD
PRKDC
PRPF4B
PRRX1
PSIP1
PTCH1
PTEN
PTK2
PTK2B
PTPN11
PTPRA
PTPRB
PTPRC
PTPRD
PTPRD
PTPRE
PTPRF
PTPRG
PTPRH
PTPRJ
PTPRK
PTPRM
PTPRN
PTPRN2
PTPRO
PTPRQ
PTPRR
PTPRS
PTPRS
PTPRT
PTPRT
PTPRU
PTPRVP
PTPRZ1
R3HDM1
RABEP1
RAD21
RAD51B
RAD51C
RAD51D
RAF1
RALGDS
RANBP17
RANBP2
RAP1GDS1
RAP2B
RARA
RASA1
RAVER1
RB1
RBL1
RBM15
RECQL4
REL
RET
RFX7
RGS17
RGS8
RHBDF2
RHEB
RHOH
RICTOR
RIMBP2
RIMS2
RIPK4
RMI2
RNASEL
RNF17
ROBO3
ROS1
RPL22
RPN1
RPTOR
RREB1
RRM1
RUNX1
RUNX1T1
RXFP3
RYR1
RYR3
SARDH
SATB2
SBDS
SCAF1
SCN1A
SDHA
SDHAF2
SDHB
SDHC
SDHD
SEMA5A
SEPT5
SEPT6
SEPT9
SET
SETD1A
SETD2
SETDB1
SF3B1
SF3B2
SFPQ
SFRP4
SGCG
SH3GL1
SHC1
SHC2
SHC3
SI
SLC17A4
SLC45A3
SLC6A15
SLIT2
SLITRK3
SLX4
SMAD2
SMAD3
SMAD4
SMARCA4
SMARCB1
SMC1A
SMC3
SMO
SMYD4
SNX29
SOCS1
SOCS3
SORCS1
SORCS2
SOX11
SOX2
SOX9
SPECC1
SPEN
SPOPL
SRC
SRCAP
SRD5A2
SRGAP3
SRRM2
SRSF2
SRSF3
SS18
SS18L1
SSTR1
SSX1
SSX2
SSX4
STAG1
STAG2
STAT1
STAT2
STAT3
STAT4
STAT5A
STAT5B
STAT6
STIL
STK11
STX11
STXBP2
SUFU
SULT1A1
SUZ12
SYK
SYNE1
SYNE2
SYNE3
TAF15
TAL1
TAL2
TBC1D10A
TBX5
TCEA1
TCEA1P2
TCF12
TCF3
TCF4
TCF7L2
TCL1A
TCL6
TDRP
TECTA
TERT
TET1
TET2
TFE3
TFEB
TFG
TFPT
TFRC
TGFBR2
THRAP3
TLN2
TLR2
TLR8
TLX1
TLX3
TMEM127
TMEM132D
TMEM167A
TMPRSS2
TMTC1
TNFAIP3
TNFRSF14
TNFRSF17
TOP1
TOP2A
TP53
TP63
TPM3
TPM4
TPR
TRAF2
TRIM24
TRIM27
TRIM33
TRIM42
TRIP11
TROAP
TSC1
TSC2
TSHR
TTC3
TTC37
TTL
TULP4
TYK2
U2AF1
UBE4A
UGT2B4
UHRF1BP1
ULK1
UNC13C
UNC13D
USH2A
USP24
USP36
USP6
UTRN
UTY
VHL
VTI1A
WAS
WDR36
WHSC1
WHSC1L1
WIF1
WRN
WT1
XIAP
XIRP2
XPA
XPC
XPO1
XRCC1
YWHAE
ZBTB16
ZCCHC8
ZEB1
ZFHX4
ZMYM1
ZMYM2
ZMYM3
ZNF169
ZNF175
ZNF331
ZNF384
ZNF460
ZNF521
ZNF668
ZNF681
ZNF716
ZNF804B
ZNF827
ZNF835
ZRSR2

## Sheet: Table S2
Cell line	chromosome	start	end	gene (cytoband)	log2 coverage ratio	copy number	depth	probes	weight	range
LAMA_84	chr1	17330	30767882	WASH7P,MIR6859-3,MIR6859-1,MIR6859-2,MIR6859-4(p36.33),MIR1302-2,MIR1302-10,MIR1302-11,MIR1302-9(p36.33),MIR200B(p36.33),MIR200A(p36.33),MIR429(p36.33),ACAP3,MIR6726(p36.33),INTS11,MIR6727(p36.33),DVL1,MIR6808(p36.33),AURKAIP1(p36.33),TNFRSF14-AS1(p36.32),TNFRSF14-AS1,TNFRSF14(p36.32),TNFRSF14(p36.32),PRDM16(p36.32),PRDM16,MIR4251(p36.32),MEGF6,MIR551A(p36.32),DFFB(p36.32),-(p36.31),MIR4689(p36.3…	-0.0076993	2	86.7479	979	658.286	chr1:17330-30767882
LAMA_84	chr1	30767882	55643846	LAPTM5,MIR4420(p35.2),ADGRB2,MIR4254(p35.2),TMEM39B(p35.1),LCK(p35.1),PHC2,MIR3605(p35.1),MIR552(p34.3),ZMYM1(p34.3),SFPQ(p34.3),THRAP3(p34.3),CSF3R(p34.3),MIR4255(p34.3),ZC3H12A,MIR6732(p34.3),MEAF6,MIR5581(p34.3),-(p34.3),EPHA10(p34.3),MIR3659(p34.3),MACF1(p34.3),MYCL(p34.2),-(p34.2),PPT1(p34.2),NFYC,MIR30E(p34.2),NFYC,MIR30C1(p34.2),EBNA1BP2,MIR6733(p34.2),MPL(p34.2),ELOVL1,MIR6734(p34.2),SZT2…	0.0582417	2	99.6293	892	608.049	chr1:30767882-55643846
LAMA_84	chr1	55644346	81620173	USP24(p32.3),MIR4422HG,MIR4422(p32.3),TACSTD2(p32.1),JUN(p32.1),FGGY,MIR4711(p32.1),PATJ,MIR3116-1,MIR3116-2(p31.3),KANK4(p31.3),DOCK7(p31.3),MIR6068(p31.3),CACHD1,MIR4794(p31.3),RAVER2,JAK1(p31.3),JAK1(p31.3),JAK1,MIR3671(p31.3),JAK1,MIR101-1(p31.3),SGIP1,MIR3117(p31.3),GNG12-AS1,WLS,MIR1262(p31.3),DEPDC1(p31.2),DEPDC1,DEPDC1-AS1(p31.2),ZRANB2,MIR186(p31.1),ST6GALNAC5,MIR7156(p31.1),FUBP1(p31.1)	-0.00229292	2	63.7471	395	284.409	chr1:55644346-81620173
LAMA_84	chr1	81620173	82457885	-(p31.1),ADGRL2(p31.1)	-0.232858	2	97.7233	48	31.6923	chr1:81620173-82457885
LAMA_84	chr1	82457892	121484934	ADGRL2(p31.1),MIR4423(p22.3),BCL10(p22.3),BCL10,LOC646626(p22.3),LOC646626(p22.3),ODF2L,MIR7856(p22.3),GLMN(p22.1),GLMN,RPAP2(p22.1),RPL5(p22.1),RPL5,FAM69A(p22.1),RPL5,FAM69A,SNORA66(p22.1),MTF2(p22.1),BCAR3,MIR760(p22.1),SLC44A3-AS1,MIR378G(p21.3),MIR137HG,MIR2682(p21.3),MIR137HG,MIR137(p21.3),RTCA,MIR553(p21.2),VCAM1(p21.2),VAV3,MIR7852(p13.3),MIR197(p13.3),GSTM1(p13.3),RBM15-AS1,RBM15(p13.3),…	0.0442855	2	83.0069	613	434.224	chr1:82457892-121484934
LAMA_84	chr1	142535934	148025538	NBPF20,NBPF19,NBPF8,NBPF9(q21.1),NBPF20,NBPF19,NBPF9,LOC100996724(q21.1),NBPF20,NBPF19,NBPF9,LOC100996724,PDE4DIP(q21.1),NBPF20,NBPF19,NBPF9,PDE4DIP(q21.1),NBPF20,NBPF19,NBPF10,TXNIP(q21.1),NBPF20,NBPF19,NBPF10,PIAS3,MIR6736(q21.1),NBPF19,BCL9(q21.2),NBPF19,MIR5087(q21.2),NBPF19,MIR6077(q21.2)	0.05759	2	177.762	210	130.583	chr1:142535934-148025538
LAMA_84	chr1	148176538	149832779	-(q21.2),LOC644634(q21.2),HIST2H4A,HIST2H4B(q21.2)	-0.1172	2	251.633	54	31.3961	chr1:148176538-149832779
LAMA_84	chr1	149833279	152275682	TARS2,MIR6878(q21.3),ECM1(q21.3),ADAMTSL4,MIR4257(q21.3),ADAMTSL4-AS1,MCL1(q21.3),MCL1(q21.3),ARNT(q21.3),SETDB1(q21.3),CDC42SE1(q21.3),CDC42SE1,MLLT11(q21.3),MLLT11(q21.3),TUFT1,MIR554(q21.3),FLG(q21.3)	0.075683	2	130.975	147	101.823	chr1:149833279-152275682
LAMA_84	chr1	152275682	152286613	FLG(q21.3),FLG,FLG-AS1(q21.3)	-0.300732	1	171.642	45	25.7715	chr1:152275682-152286613
LAMA_84	chr1	152286613	162624469	FLG,FLG-AS1(q21.3),NPR1,MIR8083(q21.3),SLC39A1,MIR6737(q21.3),NUP210L,MIR5698(q21.3),TPM3(q21.3),MIR190B(q21.3),-(q21.3),IL6R-AS1,IL6R(q21.3),IL6R(q21.3),LOC101928120,SHC1(q21.3),SHC1(q21.3),CKS1B,MIR4258(q21.3),MUC1(q22),MIR92B(q22),HCN3(q22),HCN3,PKLR(q22),ASH1L(q22),ASH1L,MIR555(q22),ASH1L,ASH1L-AS1(q22),ASH1L-AS1(q22),RIT1(q22),ARHGEF2,MIR6738(q22),C1orf61,MIR9-1(q22),HDGF(q23.1),PRCC(q23.1),…	0.0473815	2	107.929	436	293.931	chr1:152286613-162624469
LAMA_84	chr1	162624969	179086426	DDR2(q23.3),-(q23.3),PBX1(q23.3),UCK2,MIR3658(q24.1),FAM78B,MIR921(q24.1),DCAF6,MIR1255B2(q24.2),MIR557(q24.2),METTL11B,MIR3119-2,MIR3119-1(q24.2),-(q24.2),PRRX1(q24.2),FMO3,MIR1295A,MIR1295B(q24.3),MYOC(q24.3),DNM3,DNM3OS,MIR214,MIR3120(q24.3),DNM3,DNM3OS,MIR199A2(q24.3),ASTN1,MIR488(q25.2),BRINP2(q25.2),MIR4424(q25.2),ABL2(q25.2)	-0.0692928	2	79.7057	303	218.145	chr1:162624969-179086426
LAMA_84	chr1	179086429	214588092	ABL2(q25.2),ACBD6,MIR3121(q25.3),RNASEL(q25.3),RGS8(q25.3),LOC647070,DHX9(q25.3),DHX9(q25.3),RNF2(q25.3),PRG4(q31.1),PRG4,TPR(q31.1),TPR(q31.1),-(q31.1),BRINP3(q31.1),MIR4426(q31.2),CDC73(q31.2),CDC73,MIR1278(q31.2),KCNT2,MIR4735(q31.3),DENND1B(q31.3),PTPRC(q31.3),PTPRC(q32.1),MIR181A1HG,MIR181B1(q32.1),MIR181A1HG,MIR181A1(q32.1),CACNA1S(q32.1),NAV1,IPO9-AS1,MIR5191(q32.1),NAV1,IPO9-AS1,MIR1231(q…	0.0108326	2	91.2426	959	662.436	chr1:179086429-214588092
LAMA_84	chr1	214588592	216745005	PTPN14(q41),USH2A(q41),USH2A,LOC102723833(q41)	-0.155589	2	106.27	156	103.103	chr1:214588592-216745005
LAMA_84	chr1	216745005	227661952	RNU5F-1,IARS2,MIR215(q41),RNU5F-1,IARS2,MIR194-1(q41),RAB3GAP2,MIR664A,SNORA36B(q41),MIA3,AIDA(q41),AIDA(q41),AIDA,BROX(q41),NVL,MIR320B2(q42.11),WDR26,MIR4742(q42.11),PYCR2,MIR6741(q42.12),H3F3A,H3F3AP4(q42.12),ITPKB(q42.12),CDC42BPA(q42.13)	0.017931	2	75.1869	219	148.624	chr1:216745005-227661952
LAMA_84	chr1	227661952	228649241	WNT9A,MIR5008(q42.13),ARF1,MIR3620(q42.13),OBSCN-AS1,OBSCN(q42.13),OBSCN(q42.13),TRIM11,MIR6742(q42.13)	-0.077656	2	58.4181	168	115.403	chr1:227661952-228649241
LAMA_84	chr1	228649741	237205173	MIR4666A(q42.13),FAM89A,MIR1182(q42.2),EGLN1(q42.2),KCNK1,MIR4427(q42.2),SLC35F3,MIR4671(q42.2),RBM34(q42.3),ARID4B(q42.3),ARID4B,MIR4753(q42.3),LYST,MIR1537(q42.3)	0.0605608	2	81.0294	155	108.121	chr1:228649741-237205173
LAMA_84	chr1	237205763	249240121	RYR2(q43),RYR2,MIR4428(q43),GREM2(q43),-(q43),RGS7(q43),RGS7,MIR3123(q43),FH(q43),SDCCAG8,MIR4677(q43),SDCCAG8,AKT3(q43),AKT3(q43),AKT3(q44),-(q44),MIR3916(q44),OR2T33(q44),MIR3124(q44)	-0.121563	2	77.2345	336	217.312	chr1:237205763-249240121
LAMA_84	chr2	10500	6284039	SOX11(p25.2),LINC01105,MIR7158(p25.2)	-0.741371	1	33.2011	76	56.3869	chr2:10500-6284039
LAMA_84	chr2	6284039	29416584	MIR7515HG,MIR7515(p25.2),C2orf48,MIR4261(p25.1),GREB1,MIR4429(p25.1),LPIN1,MIR548S(p25.1),MIR4262(p25.1),MIR3681HG,MIR3681(p24.3),TRIB2,MIR3125(p24.3),MYCNOS,MYCN(p24.3),MYCN(p24.3),MIR4757(p24.1),RHOB(p24.1),FKBP1B(p23.3),NCOA1(p23.3),DNMT3A(p23.3),DNMT3A,MIR1301(p23.3),ASXL2(p23.3),OTOF(p23.3),CAD(p23.3),BABAM2,MIR4263(p23.2),PLB1(p23.2),ALK(p23.2)	-0.556971	1	46.2359	491	335.287	chr2:6284039-29416584
LAMA_84	chr2	29416584	29939903	ALK(p23.2)	-0.709841	1	86.8657	138	96.9484	chr2:29416584-29939903
LAMA_84	chr2	29940403	92099167	ALK(p23.2),ALK(p23.1),-(p23.1),SRD5A2(p23.1),BIRC6(p22.3),BIRC6,MIR558(p22.3),TTC27,MIR4765(p22.3),-(p22.3),MIR548AD(p22.3),RMDN2(p22.2),CYP1B1(p22.2),-(p22.2),LOC102723824,EML4(p21),EML4(p21),-(p21),EPCAM(p21),EPCAM,MIR559(p21),MSH2(p21),KCNK12(p21),-(p16.3),MSH6(p16.3),MSH6,FBXO11(p16.3),FBXO11(p16.3),FSHR,MIR548BA(p16.3),NRXN1,MIR8485(p16.3),MIR4431(p16.2),GPR75-ASB3,MIR3682(p16.2),CCDC88A(p16…	-0.563728	1	54.3206	1204	830.439	chr2:29940403-92099167
LAMA_84	chr2	95326671	130845756	TMEM127(q11.2),ARID5A(q11.2),CNNM4,MIR3127(q11.2),AFF3(q11.2),-(q11.2),CHST10(q11.2),MIR5696(q11.2),IL18RAP,MIR4772(q12.1),RANBP2(q12.3),SH3RF3,MIR4265(q12.3),SH3RF3,MIR4266(q12.3),MIR4267(q13),MALL,MIR4436B2,MIR4436B1(q13),MIR4436B2,MIR4436B1(q13),MIR4435-2HG,MIR4435-1,MIR4435-2(q13),ANAPC1,MIR4771-1,MIR4771-2(q13),TTL(q13),PAX8(q13),PAX8,PAX8-AS1(q13),MIR1302-3(q13),WASH2P(q13),SLC35F5,MIR4782(…	-0.589232	1	45.7237	516	367.538	chr2:95326671-130845756
LAMA_84	chr2	130851003	134179397	POTEF(q21.1),AMER3(q21.1),POTEE(q21.1),MZT2A,MIR4784(q21.1),ANKRD30BL,MIR663B(q21.2),NCKAP5(q21.2),NCKAP5,LOC101928185(q21.2)	-0.76633	1	59.9441	132	81.3243	chr2:130851003-134179397
LAMA_84	chr2	134179897	140989204	NCKAP5(q21.2),MIR3679(q21.2),ACMSD,MIR5590(q21.3),R3HDM1(q21.3),R3HDM1,MIR128-1(q21.3),CXCR4(q22.1),HNMT(q22.1),SPOPL(q22.1),LRP1B(q22.1)	-0.565135	1	62.0704	141	98.8239	chr2:134179897-140989204
LAMA_84	chr2	140989204	142012232	LRP1B(q22.1),LRP1B,MIR7157(q22.1)	-0.745378	1	65.062	120	75.146	chr2:140989204-142012232
LAMA_84	chr2	142012732	156163062	LRP1B(q22.2),ACVR2A(q22.3),ACVR2A,ORC4(q22.3),LOC101929319,TNFAIP6,MIR4773-1,MIR4773-2(q23.3),KCNJ3(q24.1)	-0.601173	1	29.3735	142	108.946	chr2:142012732-156163062
LAMA_84	chr2	156163062	161992930	TANC1,MIR6888(q24.2),BAZ2B(q24.2),BAZ2B,LOC643072(q24.2),-(q24.2),BAZ2B,MARCH7(q24.2),CD302,LY75-CD302(q24.2),LY75-CD302,LY75(q24.2)	-0.51727	1	75.5135	170	117.507	chr2:156163062-161992930
LAMA_84	chr2	161993430	169734842	TANK(q24.2),TANK,LOC101929512(q24.2),GALNT3(q24.3),LOC102724058,SCN1A(q24.3),SCN1A(q24.3),SCN1A,LOC101929680(q24.3),XIRP2(q24.3),XIRP2,XIRP2-AS1(q24.3),CERS6,MIR4774(q24.3)	-0.671935	1	67.6095	190	134.3	chr2:161993430-169734842
LAMA_84	chr2	169734842	179393153	PDK1(q31.1),CHN1(q31.1),ATF2,MIR933(q31.1),HOXD13(q31.1),-(q31.1),HOXD11(q31.1),MIR10B(q31.1),HAGLR,HOXD1,MIR7704(q31.1),MIR1246(q31.1),HNRNPA3,MIR4444-1,MIR4444-2(q31.2),-(q31.2),NFE2L2(q31.2),NFE2L2,MIR3128(q31.2),LOC100130691,MIR6512(q31.2),LOC100130691(q31.2),OSBPL6(q31.2),OSBPL6,MIR548N(q31.2),MIR548N,TTN-AS1,TTN(q31.2)	-0.562675	1	61.575	233	159.424	chr2:169734842-179393153
LAMA_84	chr2	179393232	179973359	MIR548N,TTN-AS1,TTN(q31.2),MIR548N,TTN(q31.2),TTN(q31.2),TTN,LOC101927055(q31.2)	-0.658505	1	107.622	544	384.905	chr2:179393232-179973359
LAMA_84	chr2	179973359	205829334	ZNF385B,MIR1258(q31.3),LINC01934,MIR4437(q31.3),MIR548AE1(q32.1),GULP1,MIR561(q32.1),COL3A1(q32.2),COL3A1,MIR1245A,MIR1245B(q32.2),COL3A1,MIR3606(q32.2),COL5A2,MIR3129(q32.2),ORMDL1,PMS1(q32.2),PMS1(q32.2),STAT1(q32.2),LOC105373805,STAT4(q32.2),STAT4(q32.2),STAT4(q32.3),-(q32.3),SLC39A10,DNAH7(q32.3),DNAH7(q32.3),SF3B1(q33.1),SATB2(q33.1),SATB2,SATB2-AS1(q33.1),CASP8(q33.1),ALS2(q33.1),PARD3B(q33…	-0.53245	1	57.293	579	396.91	chr2:179973359-205829334
LAMA_84	chr2	205829834	206859005	PARD3B(q33.3),INO80D(q33.3)	-0.704524	1	77.1368	57	37.932	chr2:205829834-206859005
LAMA_84	chr2	206859009	211795815	INO80D(q33.3),-(q33.3),MDH1B(q33.3),MDH1B,FASTKD2(q33.3),FASTKD2,MIR3130-1,MIR3130-2(q33.3),KLF7,MIR2355(q33.3),KLF7,MIR7845(q33.3),LINC01802,MIR1302-4(q33.3),CREB1(q33.3),CREB1,METTL21A(q33.3),CCNYL1,MIR4775(q33.3),IDH1(q34),IDH1-AS1(q34),-(q34)	-0.514566	1	81.2344	178	125.599	chr2:206859009-211795815
LAMA_84	chr2	211795815	243188873	ERBB4(q34),ERBB4,MIR548F2(q34),MIR4776-2,MIR4776-1(q34),IKZF2(q34),SPAG16,MIR4438(q34),BARD1(q35),LOC101928103,ABCA12(q35),ABCA12(q35),ATIC(q35),FN1(q35),TNS1,MIR6809(q35),PNKD,TMBIM1,MIR6513(q35),PNKD,CATIP-AS2,MIR6810(q35),CTDSP1,MIR26B(q35),PRKAG3,MIR9500(q35),FEV(q35),MIR375(q35),IHH,MIR3131(q35),PTPRN(q35),PTPRN,MIR153-1(q35),TMEM198,MIR3132(q35),MIR4268(q35),EPHA4(q36.1),PAX3(q36.1),PAX3,CC…	-0.653086	1	55.4467	821	561.014	chr2:211795815-243188873
LAMA_84	chr3	60500	10068355	MIR4790(p26.1),LMCD1(p26.1),SRGAP3(p25.3),-(p25.3),THUMPD3(p25.3),FANCD2(p25.3)	-0.0134834	2	73.5034	170	122.258	chr3:60500-10068355
LAMA_84	chr3	10070269	10372021	FANCD2(p25.3),FANCD2,FANCD2OS(p25.3),-(p25.3),VHL(p25.3),ATP2B2,MIR378B(p25.3)	0.162232	2	133.826	73	46.718	chr3:10070269-10372021
LAMA_84	chr3	10372521	59997172	ATP2B2,MIR885(p25.3),PPARG(p25.2),MKRN2,RAF1(p25.2),RAF1(p25.2),XPC(p25.1),XPC,LSM3(p25.1),COLQ,MIR4270(p25.1),MIR563(p25.1),PLCL2,MIR3714(p24.3),KCNH8,MIR4791(p24.3),KAT2B(p24.3),-(p24.2),MIR4442(p24.2),TGFBR2(p24.1),MIR466(p23),MIR548AY(p22.3),ARPP21,MIR128-2(p22.3),MLH1(p22.2),LRRFIP2(p22.2),GOLGA4(p22.2),CTDSPL,MIR26A1(p22.2),DLEC1(p22.2),DLEC1,ACAA1(p22.2),MYD88(p22.2),TTC21A,MIR6822(p22.2),…	0.0109631	2	71.2941	982	680.36	chr3:10372521-59997172
LAMA_84	chr3	59999704	64268980	FHIT(p14.2),FHIT,MIR548BB(p14.2),PTPRG(p14.2),PTPRG,PTPRG-AS1(p14.2)	-0.118962	2	72.0445	107	70.967	chr3:59999704-64268980
LAMA_84	chr3	64268980	90311186	MAGI1(p14.1),MIR4272(p14.1),TMF1,MIR3136(p14.1),MITF(p14.1),MITF(p13),FOXP1(p13),FOXP1,FOXP1-AS1(p13),FOXP1,MIR1284(p13),MIR4444-2,MIR4444-1(p12.3),MIR1324(p12.3),FRG2C,FRG2EP(p12.3),ZNF717,MIR4273(p12.3),-(p12.3),ROBO2(p12.3),ROBO1(p12.3),ROBO1,MIR3923(p12.3),ROBO1(p12.2),CADM2,MIR5688(p12.1),MIR4795(p11.2),EPHA3(p11.1)	-0.0107195	2	80.818	494	341.05	chr3:64268980-90311186
LAMA_84	chr3	93519633	195510568	MIR8060(q11.2),EPHA6(q11.2),-(q11.2),MIR548G,CMSS1,FILIP1L,MIR3921(q12.1),TFG(q12.2),MIR548AB(q13.11),CBLB(q13.11),MIR4445(q13.13),C3orf52,MIR567(q13.2),CFAP44,CFAP44-AS1,MIR8076(q13.2),SIDT1,MIR4446(q13.2),ZBTB20,MIR568(q13.31),ZBTB20,MIR4796(q13.31),MIR4447(q13.31),FSTL1,MIR198(q13.33),STXBP5L,MIR5682(q13.33),POLQ(q13.33),KALRN,MIR5002(q21.2),KALRN,MIR6083(q21.2),UMPS,MIR544B(q21.2),SLC12A8,MIR…	-0.00734465	2	80.4292	1903	1340.18	chr3:93519633-195510568
LAMA_84	chr3	195510767	197824927	MUC4(q29),TNK2,MIR6829(q29),-(q29),TFRC(q29),DLG1,MIR4797(q29),RUBCN,MIR922(q29)	-0.0937663	2	118.945	90	55.2395	chr3:195510767-197824927
LAMA_84	chr4	13322	49632814	ZNF141,MIR571(p16.3),CRIPAK(p16.3),FGFR3(p16.3),NSD2(p16.3),NELFA,MIR943(p16.3),MXD4,MIR4800(p16.3),MIR378D1(p16.2),SORCS2(p16.1),SORCS2,MIR4798(p16.1),SORCS2,MIR4274(p16.1),ABLIM2,MIR95(p16.1),MIR548I2(p16.1),WDR1,MIR3138(p16.1),MIR572(p15.33),MIR5091(p15.33),SLIT2(p15.31),SLIT2,MIR218-1(p15.31),KCNIP4,MIR7978(p15.2),MIR573(p15.2),MIR4275(p15.1),MIR1255B1(p14),MIR4801(p14),FAM114A1,MIR574(p14),K…	-0.0423738	2	48.8049	605	436.057	chr4:13322-49632814
LAMA_84	chr4	52660617	62363106	FIP1L1(q12),FIP1L1,LNX1(q12),LNX1(q12),CHIC2(q12),PDGFRA(q12),KIT(q12),-(q12),KDR(q12),MIR548AG1(q13.1),ADGRL3(q13.1)	0.01065	2	94.1778	232	163.132	chr4:52660617-62363106
LAMA_84	chr4	62363606	62937932	ADGRL3(q13.1),ADGRL3,ADGRL3-AS1(q13.1)	-0.224693	2	90.7016	47	28.6168	chr4:62363606-62937932
LAMA_84	chr4	62937953	113875075	ADGRL3,ADGRL3-AS1(q13.1),EPHA5(q13.1),EPHA5,EPHA5-AS1(q13.1),MIR1269A(q13.2),UGT2B4(q13.2),-(q13.2),CSN3(q13.3),PPEF2(q21.1),SHROOM3,MIR4450(q21.1),SHROOM3,MIR548AH(q21.1),BMP2K(q21.21),HNRNPD(q21.22),SCD5,MIR575(q21.22),ARHGAP24,MIR4451(q21.23),AFF1(q21.3),AFF1(q22.1),MIR5705(q22.1),ABCG2(q22.1),RAP1GDS1(q23),METAP1,MIR3684(q23),PPP3CA,MIR8066(q24),PPP3CA,MIR1255A(q24),TET2(q24),TET2,TET2-AS1(q2…	0.00954904	2	62.4958	675	485.413	chr4:62937953-113875075
LAMA_84	chr4	113875075	116331725	ANK2,MIR1243(q25),ANK2,MIR8082(q25),UGT8,MIR577(q26),NDST4(q26)	-0.186946	2	64.0337	45	30.9382	chr4:113875075-116331725
LAMA_84	chr4	116331725	126238841	MIR1973(q26),KIAA1109(q27),IL2(q27),FAT4(q28.1)	0.0153072	2	84.2584	183	131.463	chr4:116331725-126238841
LAMA_84	chr4	126238841	126578884	FAT4(q28.1),MIR2054(q28.1)	-0.166057	2	146.443	70	49.1074	chr4:126238841-126578884
LAMA_84	chr4	126578884	190861430	GAB1,MIR3139(q31.21),SMARCA5,SMARCA5-AS1(q31.21),SMARCA5(q31.21),ZNF827(q31.21),ZNF827(q31.22),SLC10A7,MIR7849(q31.22),-(q31.22),ARHGAP10,MIR4799(q31.23),LRBA(q31.3),FBXW7(q31.3),FBXW7,FBXW7-AS1(q31.3),FBXW7,MIR3140(q31.3),MIR4453HG,MIR4453(q31.3),TLR2(q31.3),MAP9(q32.1),MAP9,LOC102724776(q32.1),RAPGEF2,MIR3688-1,MIR3688-2(q32.1),CPE,MIR578(q32.3),DDX60L(q32.3),PALLD(q32.3),MIR6082(q34.1),GALNT7(…	-0.0154703	2	64.8555	904	650.207	chr4:126578884-190861430
LAMA_84	chr5	10500	26916048	SDHA(p15.33),MIR4456(p15.33),BRD9(p15.33),BRD9,TRIP13(p15.33),SLC12A7,MIR4635(p15.33),TERT(p15.33),MIR4457(p15.33),LPCAT1,MIR6075(p15.33),MIR4277(p15.33),MRPL36(p15.33),MIR4278(p15.31),MIR4458HG,MIR4458(p15.31),SEMA5A(p15.31),SEMA5A,MIR4636(p15.31),MIR6131(p15.2),TRIO(p15.2),OTULINL(p15.2),ANKH,MIR4637(p15.2),FBXL7,MIR887(p15.1),MYO10(p15.1),PRDM9(p14.2),CDH9(p14.1)	0.321393	3	88.076	538	367.849	chr5:10500-26916048
LAMA_84	chr5	26916548	45907753	CDH9(p14.1),CDH6(p13.3),PDZD2(p13.3),PDZD2,MIR4279(p13.3),GOLPH3(p13.3),ZFR,MIR579(p13.3),RXFP3(p13.2),-(p13.2),IL7R(p13.2),LMBRD2,MIR580(p13.2),LIFR(p13.1),LIFR,LIFR-AS1,MIR3650(p13.1),LIFR,LIFR-AS1(p13.1),LIFR-AS1(p13.1),RICTOR(p13.1),FYB1(p13.1),C7(p13.1),PAIP1(p12)	0.408818	3	132.903	513	357.35	chr5:26916548-45907753
LAMA_84	chr5	49555074	140178453	ARL15,MIR581(q11.2),ARL15(q11.2),CDC20B,MIR449A,MIR449B(q11.2),CDC20B,MIR449C(q11.2),PLPP1,MIR5687(q11.2),IL6ST(q11.2),MAP3K1(q11.2),MIR548AE2(q11.2),PDE4D(q12.1),HTR1A(q12.3),PIK3R1(q13.1),-(q13.2),NAIP(q13.2),MAP1B,MIR4803(q13.2),TNPO1,MIR4804(q13.2),MIR3977(q14.2),TMEM167A(q14.2),TMEM167A,XRCC4(q14.2),COX7C,SNORD138(q14.3),MIR4280(q14.3),RASA1(q14.3),RASA1,CCNH(q14.3),LINC00461,MIR9-2(q14.3),M…	0.426846	3	103.055	1333	946.662	chr5:49555074-140178453
LAMA_84	chr5	140178453	140751496	PCDHB3(q31.3),PCDHB13(q31.3),PCDHGA1,PCDHGA2,PCDHGA3,PCDHGB1,PCDHGA4,PCDHGB2,PCDHGA5,PCDHGB3(q31.3)	0.217097	3	191.335	35	23.8529	chr5:140178453-140751496
LAMA_84	chr5	140751503	150727387	PCDHGA1,PCDHGA2,PCDHGA3,PCDHGB1,PCDHGA4,PCDHGB2,PCDHGA5,PCDHGB3(q31.3),PCDHGA1,PCDHGA2,PCDHGA3,PCDHGB1,PCDHGA4,PCDHGB2,PCDHGA5,PCDHGB3,PCDHGA6,PCDHGA7,PCDHGB4,PCDHGA8,PCDHGB5,PCDHGA9,PCDHGB6,PCDHGA10,PCDHGB7,PCDHGA11,PCDHGA12,PCDHGC3,PCDHGC4,PCDHGC5(q31.3),ARHGAP26(q31.3),MIR5197(q31.3),SH3TC2(q32),CARMN,MIR143(q32),CARMN,MIR145(q32),PPARGC1B,MIR378A(q32),CSF1R(q32),PDGFRB(q32),CD74(q32)	0.415891	3	96.6251	235	162.083	chr5:140751503-150727387
LAMA_84	chr5	150727387	176561282	FAT2(q33.1),FAT2,MIR6499(q33.1),GALNT10,MIR1294(q33.2),MIR3141(q33.2),-(q33.2),MIR1303(q33.2),FAXDC2,MIR378H(q33.2),MED7(q33.3),FAM71B(q33.3),ITK(q33.3),EBF1(q33.3),MIR3142HG,MIR3142(q34),MIR3142HG,MIR146A(q34),ATP10B(q34),TENM2(q34),PANK3,MIR103A1,MIR103B1(q34),SLIT3,MIR218-2(q34),SLIT3,MIR585(q35.1),DOCK2,MIR378E(q35.1),RANBP17(q35.1),TLX3(q35.1),MIR3912(q35.1),NPM1(q35.1),NEURL1B,MIR5003(q35.1…	0.341521	3	95.1202	568	387.245	chr5:150727387-176561282
LAMA_84	chr5	176562049	180904760	NSD1(q35.2),NSD1(q35.3),DDX41(q35.3),MGAT4B,MIR1229(q35.3),RNF130,MIR340(q35.3),FLT4(q35.3),BTNL9(q35.3),BTNL9,MIR8089(q35.3),MIR4638(q35.3)	0.405143	3	132.889	187	126.72	chr5:176562049-180904760
LAMA_84	chr6	60500	1612135	IRF4(p25.3),FOXQ1(p25.3),FOXF2,MIR6720(p25.3),FOXC1(p25.3)	0.288547	3	120.225	52	36.4757	chr6:60500-1612135
LAMA_84	chr6	1612150	39461498	FOXC1(p25.3),MIR4645(p25.2),RIPK1(p25.2),PRPF4B(p25.2),LYRM4-AS1,LYRM4,MIR3691(p25.1),F13A1,MIR7853,MIR5683(p25.1),RREB1(p24.3),MIR5689HG,MIR5689(p24.3),MIR5689HG(p24.3),MYLIP,MIR4639(p22.3),KDM1B,DEK(p22.3),DEK(p22.3),MIR548A1HG,MIR548A1(p22.3),SLC17A4(p22.2),HIST1H4A(p22.2),HIST1H4B(p22.2),HIST1H1C(p22.2),HIST1H4C(p22.2),HIST1H1E(p22.2),HIST1H2BD(p22.2),HIST1H4D(p22.2),HIST1H4E(p22.2),HIST1H4F(…	0.435167	3	155.407	789	531.489	chr6:1612150-39461498
LAMA_84	chr6	39461498	41672851	DAAM2(p21.2),DAAM2,LOC100505635(p21.2),DAAM2,MOCS1(p21.2),FOXP4,MIR4641(p21.1),TFEB(p21.1)	0.243834	3	86.6492	73	49.8507	chr6:39461498-41672851
LAMA_84	chr6	41673351	56322250	TFEB(p21.1),CCND3(p21.1),-(p21.1),TAF8(p21.1),ABCC10,MIR6780B(p21.1),MAD2L1BP(p21.1),HSP90AB1(p21.1),SLC35B2,MIR4647(p21.1),CDC5L,MIR4642(p21.1),SUPT3H,MIR586(p21.1),SUPT3H,RUNX2(p21.1),RUNX2(p21.1),PGK2(p12.3),PKHD1(p12.3),PKHD1(p12.2),MIR206(p12.2),LINCMD1,MIR133B(p12.2),ELOVL5,MIR5685(p12.1)	0.421497	3	102.26	317	218.256	chr6:41673351-56322250
LAMA_84	chr6	56322750	58745455	DST(p12.1),DST,LOC101930010(p12.1),PRIM2,MIR548U(p11.2)	0.322257	3	170.647	197	134.714	chr6:56322750-58745455
LAMA_84	chr6	61944508	64047472	-	0.385542	3	0.261488	14	10.9098	chr6:61944508-64047472
LAMA_84	chr6	64047472	89790654	ADGRB3(q12),ADGRB3(q13),MIR30C2(q13),MIR30A(q13),KCNQ5,MIR4282(q13),DDX43(q13),EEF1A1(q13),EEF1A1,SNORD141B,SNORD141A(q13),FILIP1,LOC101928540,MIR4463(q14.1),PNRC1(q15)	0.746973	4	54.5814	268	193.647	chr6:64047472-89790654
LAMA_84	chr6	89790654	94594903	PNRC1(q15),MIR4464(q15),MIR4643(q15),EPHA7(q16.1)	0.593976	3	137.567	80	56.8626	chr6:89790654-94594903
LAMA_84	chr6	94594903	128289379	MIR2113(q16.1),MIR548AI(q16.2),PRDM1(q21),LINC02532,MIR587(q21),FOXO3(q21),REV3L(q21),REV3L,TRAF3IP2-AS1(q21),HDAC2-AS2,HS3ST5(q21),HDAC2-AS2(q21),-(q22.1),ROS1(q22.1),DCBLD1,GOPC(q22.1),GOPC(q22.1),FAM184A,MIR548B(q22.31),MIR3144(q22.31),MIR588(q22.32)	0.710097	4	117.537	471	342.464	chr6:94594903-128289379
LAMA_84	chr6	128289879	129464514	PTPRK(q22.33),PTPRK,LOC101928140(q22.33),LAMA2(q22.33)	0.56871	3	152.855	65	42.6599	chr6:128289879-129464514
LAMA_84	chr6	129465014	133853015	LAMA2(q22.33),MIR548H5(q23.2),ENPP1(q23.2),MIR548AJ1(q23.2),-(q23.2),EYA4(q23.2),EYA4,TARID(q23.2)	0.692824	3	165.14	181	118.489	chr6:129465014-133853015
LAMA_84	chr6	133853015	151685241	EYA4,TARID(q23.2),SGK1(q23.2),HBS1L,MIR3662(q23.3),MYB(q23.3),MIR548A2(q23.3),LOC100130476,TNFAIP3(q23.3),TNFAIP3(q23.3),NHSL1,MIR3145(q23.3),ECT2L(q24.1),ECT2L,REPS1(q24.1),MIR3668(q24.1),MIR4465(q24.1),STX11(q24.2),-(q24.2),UTRN(q24.2)	0.755947	4	125.221	337	236.565	chr6:133853015-151685241
LAMA_84	chr6	151685241	152958570	ESR1,SYNE1(q25.1),SYNE1(q25.1),SYNE1,MIR3163(q25.1),SYNE1,MIR3163(q25.2),SYNE1(q25.2),SYNE1,SYNE1-AS1(q25.2)	0.595709	3	191.244	206	141.898	chr6:151685241-152958570
LAMA_84	chr6	152959070	160952718	RGS17(q25.2),MIR1202(q25.3),ARID1B(q25.3),ZDHHC14,MIR3692(q25.3),TULP4(q25.3),TMEM181,MIR7161(q25.3),SYTL3,MIR3918(q25.3),LPA(q25.3)	0.783541	4	158.573	195	136.912	chr6:152959070-160952718
LAMA_84	chr6	160952718	171054567	LPA(q25.3),LPA(q26),LINC00473,LINC00602(q27),RPS6KA2,MIR1913(q27),MIR3939(q27),FGFR1OP(q27),AFDN(q27),FAM120B,MIR4644(q27)	0.626004	3	177.623	227	153.423	chr6:160952718-171054567
LAMA_84	chr7	10500	57938684	C7orf50,MIR339(p22.3),MAD1L1,MIR4655(p22.3),SNX8,MIR6836(p22.3),LFNG,MIR4648(p22.3),CARD11(p22.2),AP5Z1,MIR4656(p22.1),-(p22.1),RADIL(p22.1),FBXL18,MIR589(p22.1),ACTB(p22.1),RNF216,MIR6874(p22.1),PMS2(p22.1),MIR3683(p22.1),ETV1(p21.2),HDAC9,MIR1302-6(p21.1),TWISTNB,MIR3146(p21.1),SP4,MIR1183(p15.3),LOC541472,IL6(p15.3),IL6(p15.3),MIR148A(p15.2),NFE2L3(p15.2),HNRNPA2B1(p15.2),HNRNPA2B1,CBX3(p15.2)…	-0.609107	1	45.0562	963	678.405	chr7:10500-57938684
LAMA_84	chr7	61657308	81380751	MIR4283-1,MIR4283-2(q11.21),ZNF107,MIR6839(q11.21),SBDS(q11.21),TYW1,MIR4650-1,MIR4650-2(q11.21),GALNT17,MIR3914-1,MIR3914-2(q11.22),TYW1B,MIR4650-1,MIR4650-2(q11.22),STX1A,MIR4284(q11.23),ELN(q11.23),EIF4H,MIR590(q11.23),HIP1(q11.23),POR,MIR4651(q11.23),HGF(q21.11)	-0.626421	1	31.7471	250	168.563	chr7:61657308-81380751
LAMA_84	chr7	81380751	82791917	HGF(q21.11),PCLO(q21.11)	-0.7696	1	92.2358	123	87.5941	chr7:81380751-82791917
LAMA_84	chr7	82791917	159128163	PCLO(q21.11),ABCB1(q21.12),ABCB1,RUNDC3B(q21.12),ZNF804B(q21.13),AKAP9(q21.2),KRIT1(q21.2),CDK6(q21.2),CDK6,LOC101927497(q21.2),CALCR,MIR653(q21.3),CALCR,MIR489(q21.3),MIR4652(q21.3),SLC25A13,MIR591(q21.3),CZ1P-ASNS,MIR5692A1,MIR5692A2(q21.3),CZ1P-ASNS,MIR5692C2(q21.3),TRRAP,MIR3609,SCARNA28(q22.1),MCM7,MIR25(q22.1),MCM7,MIR93(q22.1),MCM7,MIR106B(q22.1),C7orf43,MIR4658(q22.1),STAG3L5P-PVRIG2P-PIL…	-0.588099	1	54.1565	1552	1088.18	chr7:82791917-159128163
LAMA_84	chr8	10500	5000694	TDRP(p23.3),MIR3674(p23.3),MIR596(p23.3),MYOM2,MIR7160(p23.3),CSMD1(p23.2)	0.616095	3	129.92	150	98.9357	chr8:10500-5000694
LAMA_84	chr8	5000694	43398986	MCPH1,MCPH1-AS1,MIR8055(p23.1),AGPAT5,MIR4659A,MIR4659B(p23.1),PRAG1(p23.1),ERI1,MIR4660(p23.1),TNKS,MIR597(p23.1),MIR124-1(p23.1),MIR4286(p23.1),PINX1,MIR1322(p23.1),XKR6,MIR598(p23.1),MIR5692A1,MIR5692A2(p23.1),LONRF1,MIR3926-1,MIR3926-2(p23.1),SGCZ,MIR383(p22),MTUS1,MIR548V(p22),PCM1(p22),MIR320A(p21.3),EGR3(p21.3),NEFL,MIR6841(p21.2),DOCK5,MIR6876(p21.2),PTK2B(p21.2),PTK2B,MIR6842(p21.2),CLU,…	0.730554	4	120.16	729	505.436	chr8:5000694-43398986
LAMA_84	chr8	47458041	67971141	PRKDC(q11.21),TCEA1(q11.23),SOX17(q11.23),LYN(q12.1),PLAG1(q12.1),CHCHD7(q12.1),MIR4470(q12.3),MIR124-2HG,MIR124-2(q12.3)	0.758198	4	131.218	343	245.501	chr8:47458041-67971141
LAMA_84	chr8	67971141	77615734	PREX2(q13.2),PRDM14(q13.3),NCOA2(q13.3),MIR5681A,MIR5681B(q21.11),MIR2052HG,MIR2052(q21.11),ZFHX4-AS1,ZFHX4(q21.11)	0.645173	3	110.782	175	121.228	chr8:67971141-77615734
LAMA_84	chr8	77616234	78321271	ZFHX4(q21.11),-(q21.11),MIR3149(q21.11)	0.519022	3	231.719	65	46.408	chr8:77616234-78321271
LAMA_84	chr8	78321271	92067028	HEY1(q21.13),NBN(q21.3),-(q21.3),DECR1(q21.3)	0.720428	4	73.2493	136	103.214	chr8:78321271-92067028
LAMA_84	chr8	92067028	93111963	LRRC69,MIR4661(q21.3),RUNX1T1(q21.3)	0.557984	3	192.375	69	46.734	chr8:92067028-93111963
LAMA_84	chr8	93115062	113235383	RUNX1T1(q21.3),MIR8084(q22.1),MIR378D2(q22.1),NDUFAF6,MIR3150BHG,MIR3150B,MIR3150A(q22.1),VPS13B(q22.2),VPS13B,MIR599,MIR875(q22.2),COX6C(q22.2),RGS22(q22.2),MIR4471(q22.2),PABPC1,MIR7705(q22.3),MIR5680(q22.3),BAALC,MIR3151(q22.3),LOC105375690,RIMS2(q22.3),RIMS2(q22.3),-(q22.3),PKHD1L1(q23.1),PKHD1L1(q23.2),CSMD3(q23.3)	0.706925	4	120.633	406	277.713	chr8:93115062-113235383
LAMA_84	chr8	113235383	114746119	CSMD3(q23.3),CSMD3,MIR2053(q23.3)	0.592993	3	174.305	132	85.89	chr8:113235383-114746119
LAMA_84	chr8	114746119	118806197	RAD21(q24.11),RAD21,RAD21-AS1,MIR3610(q24.11)	0.751995	4	85.8503	47	35.2794	chr8:114746119-118806197
LAMA_84	chr8	118806697	123184532	-(q24.11),EXT1(q24.11),-(q24.12),MIR548AZ(q24.12),NOV(q24.12),ENPP2(q24.12)	0.612976	3	145.998	111	77.8162	chr8:118806697-123184532
LAMA_84	chr8	123184532	132387861	MIR4663(q24.13),ATAD2,MIR548D1(q24.13),TATDN1,MIR6844(q24.13),MIR4662B,MIR4662A(q24.13),MYC(q24.21),PVT1(q24.21),PVT1,MIR1204(q24.21),PVT1,MIR1205(q24.21),PVT1,MIR1206(q24.21),PVT1,MIR1207(q24.21),MIR1208(q24.21),CCDC26,MIR3686(q24.21),FAM49B,MIR5194(q24.21)	0.809741	4	46.5842	89	65.0107	chr8:123184532-132387861
LAMA_84	chr8	132387861	138839557	TG,SLA,MIR7848(q24.22),NDRG1(q24.22),-(q24.22),MIR30B(q24.22),MIR30D(q24.22)	0.669782	3	96.2129	94	69.1729	chr8:132387861-138839557
LAMA_84	chr8	138839557	139971992	FAM135B(q24.23)	0.500261	3	153.302	52	34.5334	chr8:138839557-139971992
LAMA_84	chr8	139971992	141667463	-	0.707609	4	0.347505	11	8.94674	chr8:139971992-141667463
LAMA_84	chr8	141667963	142010457	-(q24.3),PTK2(q24.3)	0.825938	4	207.731	95	58.7151	chr8:141667963-142010457
LAMA_84	chr8	142010957	146303522	PTK2(q24.3),MIR1302-7(q24.3),MIR4472-1(q24.3),FAM83H,MIR4664(q24.3),SCRIB,MIR937(q24.3),NRBP2,MIR6845(q24.3),EPPK1(q24.3),PLEC(q24.3),PLEC,MIR661(q24.3),OPLAH,MIR6846(q24.3),EXOSC4,MIR6847(q24.3),MIR7112(q24.3),DGAT1,MIR6848(q24.3),ADCK5(q24.3),ADCK5,CPSF1(q24.3),CPSF1,MIR939(q24.3),CPSF1(q24.3),CPSF1,MIR6849(q24.3),TONSL,TONSL-AS1,MIR6893(q24.3),RECQL4(q24.3),RPL8,MIR6850(q24.3)	0.643085	3	73.0811	203	129.133	chr8:142010957-146303522
LAMA_84	chr9	30110	6981159	MIR1302-10,MIR1302-2,MIR1302-11,MIR1302-9(p24.3),SMARCA2(p24.3),RCL1,MIR101-2(p24.1),JAK2(p24.1),CD274(p24.1),PDCD1LG2(p24.1),KIAA2026,MIR4665(p24.1),KDM4C(p24.1)	-0.564928	1	60.498	180	121.801	chr9:30110-6981159
LAMA_84	chr9	6984129	16714993	KDM4C(p24.1),PTPRD(p24.1),PTPRD(p23),NFIB(p23),NFIB(p22.3),PSIP1(p22.3),BNC2(p22.3),BNC2(p22.2)	-0.696934	1	66.3282	325	219.922	chr9:6984129-16714993
LAMA_84	chr9	16715493	21967274	BNC2(p22.2),ADAMTSL1,MIR3152(p22.1),MLLT3(p21.3),MLLT3,MIR4473(p21.3),MLLT3,MIR4474(p21.3),FOCAD,MIR491(p21.3),MIR31HG,MIR31(p21.3)	-0.530242	1	48.6505	89	62.6364	chr9:16715493-21967274
LAMA_84	chr9	21967774	22307806	CDKN2A(p21.3),CDKN2A,CDKN2B-AS1(p21.3),CDKN2B-AS1,CDKN2B(p21.3)	-18.1962	0	0.25303	38	26.1131	chr9:21967774-22307806
LAMA_84	chr9	22307806	23201707	-	-6.49913	0	0.00260154	6	4.79947	chr9:22307806-23201707
LAMA_84	chr9	23201707	47317179	LINGO2,MIR876(p21.1),LINGO2,MIR873(p21.1),NOL6,MIR6851(p13.3),FANCG(p13.3),TESK1,MIR4667(p13.3),TLN1,MIR6852(p13.3),CREB3,MIR6853(p13.3),MIR4475(p13.2),PAX5(p13.2),PAX5,MIR4540(p13.2),PAX5,MIR4476(p13.2),FBXO10(p13.2),TOMM5(p13.2)	-0.610599	1	26.5206	253	178.372	chr9:23201707-47317179
LAMA_84	chr9	65468179	80333052	MIR4477A,MIR4477B(q13),-(q21.11),MIR1299(q21.11),TRPM3,MIR204(q21.12),GNAQ(q21.2)	-0.510309	1	11.9755	101	74.8398	chr9:65468179-80333052
LAMA_84	chr9	80333072	119568133	GNAQ(q21.2),HNRNPK(q21.32),HNRNPK,MIR7-1(q21.32),HNRNPK,RMI1(q21.32),NTRK2(q21.33),MIR4289(q22.1),SHC3(q22.1),CKS2,MIR3153(q22.2),MIR4290HG,MIR4290(q22.2),SYK(q22.2),MIR3910-1,MIR3910-2(q22.31),IARS,MIR3651,SNORA84(q22.31),CENPP,OMD(q22.31),CENPP,ECM2,MIR4670(q22.31),PHF2,MIR548AU(q22.31),MIR4291(q22.31),MIRLET7A1(q22.32),MIRLET7F1(q22.32),LINC02603,MIRLET7D(q22.32),ZNF169(q22.32),-(q22.32),C9orf…	-0.629919	1	56.5037	922	638.902	chr9:80333072-119568133
LAMA_84	chr9	119568633	123145981	ASTN2(q33.1),TLR4(q33.1),-(q33.1),MIR147A(q33.2)	-0.817669	1	43.3199	71	48.1374	chr9:119568633-123145981
LAMA_84	chr9	123145981	133708840	C5(q33.2),-(q33.2),CNTRL(q33.2),MIR4478(q33.2),MIR600HG,MIR600(q33.3),DENND1A,MIR601(q33.3),DENND1A,MIR7150(q33.3),NR5A1(q33.3),NR6A1,MIR181A2HG,MIR181A2(q33.3),NR6A1,MIR181A2HG,MIR181B2(q33.3),SCAI(q33.3),STXBP1,MIR3911(q34.11),AK1,MIR4672(q34.11),DNM1,MIR199B(q34.11),DNM1,MIR3154(q34.11),MIR1268A,MIR219A2,MIR219B(q34.11),-(q34.11),SET(q34.11),USP20,MIR6855(q34.11),FNBP1(q34.11),FUBP3,MIR6856(q3…	-0.532953	1	58.9369	285	188.789	chr9:123145981-133708840
LAMA_84	chr9	133709340	141152931	ABL1(q34.12),NUP214(q34.13),AK8(q34.13),AK8,SPACA9(q34.13),TSC1(q34.13),GFI1B,MIR548AW(q34.13),GTF3C5,MIR6877(q34.2),CEL(q34.2),RALGDS(q34.2),GBGT1(q34.2),SARDH(q34.2),BRD3(q34.2),BRD3,LOC100130548(q34.2),-(q34.2),RXRA,MIR4669(q34.2),RXRA(q34.2),LOC101448202,MIR3689A,MIR3689C(q34.3),LOC101448202,MIR3689A,MIR3689B,MIR3689D2(q34.3),LOC101448202,MIR3689A,MIR3689E(q34.3),LOC101448202,MIR3689F(q34.3),…	0.373138	3	108.127	514	341.196	chr9:133709340-141152931
LAMA_84	chr10	60500	38771777	DIP2C,MIR5699(p15.3),MIR6072(p15.3),KLF6(p15.1),MIR6078(p15.1),PFKFB3,MIR3155A,MIR3155B(p15.1),-(p14),GATA3(p14),SEC61A2,MIR548AK(p14),SEC61A2(p14),CAMK1D,MIR4480(p13),CAMK1D,MIR4481(p13),CAMK1D,MIR548Q(p13),CCDC3(p13),OPTN(p13),MIR4293(p13),MIR1265(p13),CUBN(p13),MRC1,MIR511(p12.33),MIR4675(p12.31),CASC10,MIR1915(p12.31),MLLT10(p12.31),-(p12.2),KIAA1217,MIR603(p12.2),MYO3A(p12.1),PDSS1,ABI1(p12.…	0.00143486	2	68.0977	636	443.265	chr10:60500-38771777
LAMA_84	chr10	42602610	49095036	MIR5100(q11.21),RET(q11.21),ANKRD30BP3,MIR3156-1(q11.21),ALOX5(q11.21),ALOX5,LOC102724323(q11.21),LOC102724593,LOC101927699,SYT15(q11.22),LOC101927699,SYT15(q11.22),SYT15(q11.22)	-0.109368	2	77.5264	113	73.8737	chr10:42602610-49095036
LAMA_84	chr10	49196036	64285635	MIR4294(q11.23),TIMM23B,NCOA4(q11.23),PRKG1,MIR605(q21.1),PCDH15,LOC105378311,MIR548F1(q21.1),MIR3924(q21.1),CCDC6(q21.2),ARID5B(q21.2)	-0.00320831	2	66.0128	198	144.801	chr10:49196036-64285635
LAMA_84	chr10	64285635	68978832	EGR2(q21.3),JMJD1C(q21.3),JMJD1C,MIR1296(q21.3),JMJD1C,JMJD1C-AS1(q21.3),CTNNA3(q21.3),CTNNA3,LOC101928961,LRRTM3(q21.3)	-0.107543	2	108.627	155	110.502	chr10:64285635-68978832
LAMA_84	chr10	68979332	76965815	CTNNA3(q21.3),CTNNA3,MIR7151(q21.3),TET1(q21.3),PRF1(q22.1),CDH23,MIR7152(q22.1),MCU,MIR4676(q22.1),-(q22.2),KAT6B(q22.2)	0.0577806	2	105.104	181	127.872	chr10:68979332-76965815
LAMA_84	chr10	76965815	81463320	LRMDA,MIR606(q22.2),NUTM2B-AS1,NUTM2B(q22.3)	-0.0719608	2	11.1026	34	25.8339	chr10:76965815-81463320
LAMA_84	chr10	81463404	81474470	NUTM2B-AS1,NUTM2B(q22.3),NUTM2B-AS1(q22.3)	-0.693349	1	48.0154	27	14.5953	chr10:81463404-81474470
LAMA_84	chr10	81623809	106214372	GRID1,MIR346(q23.2),BMPR1A(q23.2),NUTM2A(q23.2),-(q23.2),MIR4678(q23.2),KLLN,PTEN(q23.31),PTEN(q23.31),ACTA2(q23.31),ACTA2,FAS(q23.31),ACTA2,FAS,FAS-AS1(q23.31),FAS(q23.31),MIR4679-2,MIR4679-1(q23.31),PANK1,MIR107(q23.31),ENTPD1-AS1,MIR3157(q24.1),PIK3AP1(q24.1),MIR607(q24.1),PYROXD2,MIR1287(q24.2),HPS1,MIR4685(q24.2),HPSE2,MIR6507(q24.2),PAX2(q24.31),SEMA4G,MIR608(q24.31),TLX1NB(q24.31),TLX1NB,T…	0.025174	2	74.9979	502	346.619	chr10:81623809-106214372
LAMA_84	chr10	106214372	110847817	CFAP58(q25.1),SORCS1(q25.1)	-0.122581	2	67.7333	82	56.4442	chr10:106214372-110847817
LAMA_84	chr10	110847817	122022362	SMC3(q25.2),PDCD4,MIR4680(q25.2),SHOC2(q25.2),TECTB,MIR6715B,MIR6715A(q25.2),ZDHHC6,VTI1A(q25.2),VTI1A(q25.2),VTI1A,MIR4295(q25.2),TCF7L2(q25.2),TCF7L2(q25.3),HABP2,NRAP(q25.3),NRAP(q25.3),PLEKHS1,MIR4483(q25.3),CCDC186,MIR2110(q25.3),PNLIPRP1(q25.3),MIR3663HG,MIR3663(q25.3),GRK5,MIR4681(q26.11),BAG3(q26.11),MIR4682(q26.12)	0.00716777	2	79.4051	256	174.2	chr10:110847817-122022362
LAMA_84	chr10	122022362	135354978	FGFR2(q26.13),PLEKHA1,MIR3941(q26.13),CTBP2,MIR4296(q26.13),UROS,MIR4484(q26.2),PTPRE(q26.2),PTPRE,AS-PTPRE(q26.2),EBF3,MIR4297(q26.3),MIR378C(q26.3),MIR202HG,MIR202(q26.3),ECHS1,MIR3944(q26.3)	-0.0859993	2	55.6151	183	131.823	chr10:122022362-135354978
LAMA_84	chr11	60500	51566742	RIC8A,MIR6743(p15.5),HRAS(p15.5),-(p15.5),MUC6(p15.5),MUC5B,MIR6744(p15.5),LSP1,MIR4298(p15.5),LSP1,MIR7847(p15.5),H19,MIR675(p15.5),IGF2,INS-IGF2,MIR483(p15.5),MIR4686(p15.5),CDKN1C(p15.4),CARS(p15.4),CARS,CARS-AS1(p15.4),CHRNA10(p15.4),NUP98(p15.4),NUP98,PGAP2(p15.4),STIM1,MIR4687(p15.4),RRM1(p15.4),-(p15.4),LOC100506082(p15.4),OR51G2(p15.4),OR52A1(p15.4),OR51B5,OR51I1(p15.4),C11orf42(p15.4),CN…	-0.575815	1	56.2085	1216	840.683	chr11:60500-51566742
LAMA_84	chr11	55028475	55406809	OR4C16(q11),OR4P4(q11)	-7.25985	0	84.5449	11	7.57248	chr11:55028475-55406809
LAMA_84	chr11	55407309	91788375	OR5M8(q12.1),MIR6128(q12.1),MIR130A(q12.1),YPEL4(q12.1),-(q12.1),CLP1(q12.1),DTX4,MPEG1(q12.1),MPEG1(q12.1),OR4D6(q12.1),OSBP,MIR3162(q12.1),MS4A3(q12.1),MS4A4E,MIR6503(q12.2),SDHAF2(q12.2),MIR4488(q12.2),TMEM258,MIR611(q12.2),FADS1,MIR1908(q12.2),FADS3,MIR6746(q12.2),EEF1G,MIR6747(q12.3),TMEM179B,MIR6748(q12.3),NXF1,MIR6514(q12.3),CCDC88B,MIR7155(q13.1),NRXN2(q13.1),SF1(q13.1),MEN1(q13.1),MIR194…	0.512204	3	101.756	743	512.326	chr11:55407309-91788375
LAMA_84	chr11	91788375	92935781	FAT3(q14.3)	0.286252	3	181.13	90	64.5328	chr11:91788375-92935781
LAMA_84	chr11	92935781	134946016	CEP295(q21),CEP295,TAF1D(q21),TAF1D,SNORA18(q21),TAF1D(q21),MRE11(q21),MRE11,MIR548L(q21),CEP57(q21),MAML2(q21),MAML2,MIR1260B(q21),TRPC6,MIR3920(q22.1),BIRC3(q22.2),BIRC2(q22.2),WTAPP1,MMP1(q22.2),DYNC2H1(q22.3),MIR4693(q22.3),-(q22.3),GUCY1A2(q22.3),NPAT,ATM(q22.3),ATM(q22.3),ATM,C11orf65(q22.3),DDX10(q22.3),MIR4491(q23.1),POU2AF1(q23.1),-(q23.1),LOC728196,MIR34B(q23.1),LOC728196,MIR34C(q23.1),…	0.492909	3	154.024	1432	992.02	chr11:92935781-134946016
LAMA_84	chr12	146239	1919607	KDM5A(p13.33),KDM5A,CCDC77(p13.33),-(p13.33),ERC1(p13.33),MIR3649(p13.33)	0.0915516	2	130.745	148	97.2936	chr12:146239-1919607
LAMA_84	chr12	1919607	34431528	ITFG2,FOXM1(p13.33),FOXM1(p13.33),FOXM1,RHNO1(p13.33),-(p13.32),CRACR2A(p13.32),CCND2-AS1,CCND2(p13.32),CCND2(p13.32),FGF23(p13.32),CHD4(p13.31),ZNF384(p13.31),MIR200CHG,MIR200C(p13.31),MIR200CHG,MIR141(p13.31),NECAP1(p13.31),MIR1244-1,MIR1244-4,MIR1244-2,MIR1244-3(p13.31),ETV6(p13.2),MIR1244-1,MIR1244-4,MIR1244-3,MIR1244-2(p13.2),-(p13.2),-(p13.1),CDKN1B(p13.1),APOLD1,MIR613(p13.1),MIR614(p13.1)…	-0.0131945	2	88.9925	744	509.448	chr12:1919607-34431528
LAMA_84	chr12	37857194	77924126	LRRK2(q12),ZCRB1(q12),ARID2(q12),PCED1B,MIR4698(q13.11),MIR4494(q13.11),PFKM,MIR6505(q13.11),KANSL2,SNORA2C,MIR1291(q13.11),ADCY6,MIR4701(q13.12),DDN-AS1,KMT2D(q13.12),KMT2D(q13.12),-(q13.12),LOC101927267,TROAP(q13.12),TROAP(q13.12),KCNH3(q13.12),PRPF40B(q13.12),PRPF40B,FMNL3(q13.12),LIMA1,MIR1293(q13.12),ATF1(q13.12),ACVR1B(q13.13),KRT7(q13.13),KRT7,KRT7-AS(q13.13),KRT4(q13.13),TNS2,MIR6757(q13.…	0.0107899	2	84.7684	1079	733.364	chr12:37857194-77924126
LAMA_84	chr12	77924126	85306567	NAV3(q21.2),SYT1,MIR1252(q21.2),PTPRQ(q21.31),LIN7A,MIR617(q21.31),LIN7A,MIR618(q21.31),ACSS3,MIR4699(q21.31),PPFIA2(q21.31),PPFIA2,PPFIA2-AS1(q21.31),SLC6A15(q21.31)	-0.130554	2	87.6206	259	173.974	chr12:77924126-85306567
LAMA_84	chr12	85307067	126459569	LINC01619,BTG1(q21.33),BTG1(q21.33),MIR5700(q22),TMCC3,MIR7844(q22),MIR492,KRT19P2(q22),MIR331(q22),MIR3685(q22),RMST,MIR1251(q23.1),RMST,MIR135A2(q23.1),MIR4495(q23.1),MIR4303(q23.1),MIR1827(q23.1),MYBPC1(q23.2),HSP90B1,MIR3652(q23.3),CHST11,MIR3922(q23.3),MIR4496(q24.11),SSH1,MIR619(q24.11),TRPV4,MIR4497(q24.11),TCTN1(q24.11),TCTN1,HVCN1(q24.11),HVCN1(q24.11),CUX2,MIR6760(q24.12),ALDH2(q24.12),…	0.0137654	2	56.961	652	454.847	chr12:85307067-126459569
LAMA_84	chr12	126459569	133841395	-(q24.32),TMEM132C,MIR3612(q24.32),TMEM132D(q24.33),TMEM132D,TMEM132D-AS2(q24.33),RIMBP2(q24.33),ULK1(q24.33),FBRSL1,MIR6763(q24.33),LRCOL1(q24.33)	-0.136501	2	62.0482	166	114.395	chr12:126459569-133841395
LAMA_84	chr13	19020500	86759824	ZMYM2(q12.11),CRYL1,MIR4499(q12.11),SKA3(q12.11),SKA3,MRPL57(q12.11),SGCG(q12.12),SPATA13,MIR2276(q12.12),PARP4(q12.12),RNF17(q12.12),PABPC3(q12.13),CDK8(q12.13),CDX2(q12.2),FLT3(q12.2),FLT1(q12.2),FLT1(q12.3),MTUS2(q12.3),MTUS2,MTUS2-AS1(q12.3),BRCA2(q13.1),-(q13.1),KL(q13.1),SOHLH2,CCDC169-SOHLH2(q13.3),CCDC169-SOHLH2,CCDC169(q13.3),POSTN(q13.3),-(q13.3),LHFPL6(q13.3),LHFPL6(q14.11),-(q14.11),C…	-0.0118237	2	75.6695	1187	831.705	chr13:19020500-86759824
LAMA_84	chr13	87061885	115109378	MIR4500HG,MIR4500(q31.2),MIR622(q31.3),MIR17HG,MIR17,MIR18A,MIR19A(q31.3),MIR17HG,MIR20A,MIR19B1,MIR92A1(q31.3),GPC5,MIR548AS(q31.3),HS6ST3,MIR4501(q32.1),FARP1,MIR3170(q32.2),UBAC2,MIR623(q32.3),CLYBL,MIR4306(q32.3),NALCN-AS1,NALCN(q33.1),NALCN(q33.1),FGF14,MIR2681(q33.1),FGF14,MIR4705(q33.1),CCDC168(q33.1),BIVM,BIVM-ERCC5(q33.1),BIVM-ERCC5(q33.1),BIVM-ERCC5,ERCC5(q33.1),IRS2(q34),COL4A1(q34),CO…	-0.0549853	2	78.5188	476	333.371	chr13:87061885-115109378
LAMA_84	chr14	19057400	42143701	CCNB1IP1(q11.2),NDRG2,MIR6717(q11.2),HAUS4,MIR4707(q11.2),AJUBA(q11.2),MYH6,MIR208A(q11.2),MYH7,MIR208B(q11.2),PSME2,MIR7703(q12),CTSG(q12),MIR4307HG,MIR4307(q12),LOC728755,LINC00645,MIR3171(q12),PRKD1(q12),STRN3,MIR624(q12),SFTA3,NKX2-1(q13.3),SFTA3,NKX2-1,NKX2-1-AS1(q13.3),NKX2-1,NKX2-1-AS1(q13.3),NKX2-1-AS1(q13.3),SLC25A21,MIR4503(q13.3),FOXA1(q21.1),SSTR1(q21.1)	-0.0771097	2	42.5208	276	198.77	chr14:19057400-42143701
LAMA_84	chr14	42294175	78763617	FANCM(q21.2),MIR548Y(q21.3),-(q21.3),MIR6076(q21.3),L2HGDH,MIR4504(q21.3),NIN(q22.1),NIN,LOC105370489(q22.1),MIR5580(q22.2),GCH1,MIR4308(q22.2),-(q22.3),KTN1(q22.3),OTX2(q22.3),EXOC5,AP5M1(q22.3),AP5M1(q22.3),ARID4A(q23.1),RTN1,MIR5586(q23.1),KCNH5(q23.2),-(q23.2),SYNE2(q23.2),SYNE2,MIR548H1(q23.2),SPTB,MIR7855(q23.3),CHURC1-FNTB,FNTB,MAX(q23.3),CHURC1-FNTB,FNTB,MAX,MIR4706(q23.3),MAX(q23.3),MAX,…	-0.0561858	2	83.5134	943	645.305	chr14:42294175-78763617
LAMA_84	chr14	78764117	80955525	NRXN3(q24.3),NRXN3(q31.1)	-0.226663	2	95.7666	77	53.665	chr14:78764117-80955525
LAMA_84	chr14	80955525	107289040	-(q31.1),TSHR(q31.1),TRIP11(q32.12),-(q32.12),ATXN3(q32.12),GOLGA5(q32.12),ASB2,MIR4506(q32.12),DICER1(q32.13),DICER1,MIR3173(q32.13),DICER1,DICER1-AS1(q32.13),SYNE3(q32.13),-(q32.13),TCL6(q32.13),TCL1A(q32.13),BCL11B(q32.2),EVL,MIR151B(q32.2),EVL,MIR342(q32.2),YY1,MIR6764(q32.2),MIR345(q32.2),MIR2392(q32.2),MEG3,MIR770(q32.2),MIR493(q32.2),MIR337(q32.2),MIR665(q32.2),RTL1,MIR431(q32.2),RTL1,MIR4…	-0.070994	2	85.2747	735	505.567	chr14:80955525-107289040
LAMA_84	chr15	20044632	28736030	GOLGA6L6(q11.2),MIR3118-3,MIR3118-2,MIR3118-4(q11.2),MIR5701-3,MIR5701-2,MIR5701-1(q11.2),MIR3118-2,MIR3118-3,MIR3118-4(q11.2),MIR4509-1,MIR4509-2,MIR4509-3(q11.2),CYFIP1(q11.2),GOLGA6L22(q11.2),MIR4508(q11.2),ATP10A,MIR4715(q12),HERC2(q13.1),MIR4509-1,MIR4509-2,MIR4509-3(q13.1)	0.309997	3	94.9194	240	146.22	chr15:20044632-28736030
LAMA_84	chr15	29209943	102513829	TRPM1,MIR211(q13.3),RYR3(q14),NUTM1(q14),DPH6,MIR3942(q14),MIR4510(q14),MEIS2,MIR8063(q14),BUB1B(q15.1),BUB1B,BUB1B-PAK6(q15.1),KNL1(q15.1),-(q15.1),MGA(q15.1),MGA,MIR626(q15.1),SPTBN5,MIR4310(q15.1),VPS39,MIR627(q15.1),SERF2,SERF2-C15ORF63,MIR1282(q15.3),B2M(q21.1),C15orf48,MIR147B(q21.1),SLC30A4,HMGN2P46(q21.1),HMGN2P46(q21.1),FBN1(q21.1),GALK2,MIR4716(q21.1),MIR4712(q21.2),MIR4713HG,CYP19A1,MI…	0.0954851	2	97.7669	1790	1234.6	chr15:29209943-102513829
LAMA_84	chr16	67100	35193080	MIR6859-1,MIR6859-4,MIR6859-3,MIR6859-2(p13.3),AXIN1(p13.3),CAPN15,MIR5587(p13.3),CAPN15,MIR3176(p13.3),MIR662(p13.3),MAPK8IP3,MIR3177(p13.3),HS3ST6(p13.3),NTHL1,TSC2(p13.3),TSC2(p13.3),TSC2,PKD1(p13.3),PKD1,MIR1225(p13.3),PKD1,MIR6511B1,MIR6511B2(p13.3),PKD1,MIR4516(p13.3),MIR3180-5(p13.3),MLST8(p13.3),MLST8,BRICD5(p13.3),LOC106660606,MIR3677(p13.3),LOC106660606,MIR940(p13.3),MIR4717(p13.3),ABCA…	-0.0111817	2	80.9553	1050	703.804	chr16:67100-35193080
LAMA_84	chr16	46457168	76342984	ADCY7,MIR6771(q12.1),BRD7(q12.1),CYLD,MIR3181(q12.1),CYLD(q12.1),GNAO1,MIR3935(q12.2),MIR138-2(q13),SLC12A3,MIR6863(q13),HERPUD1(q13),KIFC3,MIR6772(q21),SETD6,CNOT1(q21),CNOT1(q21),CDH11(q21),CBFB(q22.1),ELMO3,MIR328(q22.1),CTCF(q22.1),ESRP2,MIR6773(q22.1),CDH1(q22.1),WWP2,MIR140(q22.1),PDXDC2P-NPIPB14P(q22.1),HYDIN(q22.2),KARS(q23.1),TERF2IP(q23.1),CNTNAP4(q23.1)	0.00229546	2	99.3578	574	394.73	chr16:46457168-76342984
LAMA_84	chr16	76343484	79783719	CNTNAP4(q23.1),MIR4719(q23.1),MAF(q23.2)	-0.140814	2	68.836	84	56.6582	chr16:76343484-79783719
LAMA_84	chr16	79783719	89987416	MIR4720(q23.2),CMIP,MIR7854(q23.2),CMIP,MIR6504(q23.2),CDH13,MIR8058(q23.3),CDH13,MIR3182(q23.3),MIR5093(q24.1),C16orf74,MIR1910(q24.1),IRF8,MIR6774(q24.1),SLC7A5,MIR6775(q24.2),ZFPM1,MIR5189(q24.2),PIEZO1,MIR4722(q24.3),CBFA2T3(q24.3),CBFA2T3,LOC101927793(q24.3),CBFA2T3,LOC100129697(q24.3),ZNF276,FANCA(q24.3),FANCA(q24.3),MC1R(q24.3)	-0.0052262	2	43.8041	163	113.109	chr16:79783719-89987416
LAMA_84	chr17	500	1952679	ABR,MIR3183(p13.3),YWHAE(p13.3),MIR22HG,MIR22(p13.3),SMYD4(p13.3),RPA1(p13.3)	-0.448272	1	75.0196	80	52.8025	chr17:500-1952679
LAMA_84	chr17	1953179	15466405	MIR132(p13.3),MIR212(p13.3),CLUH,MIR6776(p13.3),CCDC92B,MIR1253(p13.3),ALOX15(p13.2),-(p13.2),CAMTA2,MIR6864(p13.2),CAMTA2,MIR6865(p13.2),ZNF232,USP6(p13.2),USP6(p13.2),RABEP1(p13.2),RABEP1,NUP88(p13.2),MIR4520-1,MIR4520-2(p13.1),MIR497HG,MIR195(p13.1),MIR497HG,MIR497(p13.1),ACADVL,MIR324(p13.1),SENP3,SENP3-EIF4A1(p13.1),SENP3-EIF4A1,EIF4A1(p13.1),SENP3-EIF4A1,EIF4A1,SNORA48(p13.1),SENP3-EIF4A1,E…	-0.6232	1	58.2632	716	461.512	chr17:1953179-15466405
LAMA_84	chr17	15933183	20108990	NCOR1(p12),NCOR1(p11.2),PIGL,MIR1288(p11.2),FLCN(p11.2),SREBF1,MIR6777(p11.2),SREBF1,MIR33B(p11.2),SHMT1,MIR6778(p11.2),FBXW10(p11.2),B9D1,MIR1180(p11.2),SPECC1(p11.2)	-0.503733	1	72.8468	168	112.001	chr17:15933183-20108990
LAMA_84	chr17	20108990	22220573	SPECC1(p11.2),-(p11.2)	0.289177	3	130.105	50	32.9016	chr17:20108990-22220573
LAMA_84	chr17	25268559	66821579	MIR4522,WSB1(q11.1),TMEM199,MIR4723(q11.2),MIR451A,MIR451B(q11.2),MIR144,MIR4732(q11.2),MIR4523(q11.2),NSRP1,MIR423,MIR3184(q11.2),MIR4733(q11.2),NF1(q11.2),-(q11.2),RAB11FIP4,MIR4724(q11.2),MIR193A(q11.2),MIR4725(q11.2),MIR365B(q11.2),SUZ12(q11.2),MIR632,ZNF207(q11.2),RFFL,RAD51L3-RFFL(q12),RAD51L3-RFFL,RAD51D(q12),RAD51L3-RFFL(q12),TAF15(q12),AATF,MIR2909(q12),DDX52,MIR378J(q12),MLLT6(q12),MLLT…	0.463011	3	142.384	1656	1105.89	chr17:25268559-66821579
LAMA_84	chr17	66821579	81194710	ABCA6,MIR4524B,MIR4524A(q24.2),ABCA10(q24.3),ABCA10,ABCA5(q24.3),ABCA5(q24.3),SOX9(q24.3),SLC9A3R1,MIR3615(q25.1),GRB2(q25.1),MIR3678(q25.1),TMEM94(q25.1),TMEM94,MIR6785(q25.1),TMEM94,CASKIN2(q25.1),H3F3B(q25.1),MIR4738(q25.1),UNC13D(q25.1),EVPL(q25.1),EXOC7,MIR6868(q25.1),RHBDF2(q25.1),SRSF2(q25.1),SRSF2,MIR636(q25.1),SRSF2,MFSD11(q25.1),SNHG20,SEC14L1,SCARNA16,MIR6516(q25.2),LOC105371907,SEPT9(…	0.395908	3	105.815	794	522.369	chr17:66821579-81194710
LAMA_84	chr18	10500	4940079	ROCK1P1(p11.32),DLGAP1,DLGAP1-AS3,MIR6718(p11.31)	0.440694	3	0.799555	35	26.873	chr18:10500-4940079
LAMA_84	chr18	4940079	8342889	EPB41L3(p11.31),-(p11.31),MIR3976(p11.31),L3MBTL4,MIR4317(p11.31),LAMA1(p11.31),LAMA1,LOC101927188(p11.31),LAMA1(p11.23),PTPRM(p11.23)	0.214344	3	105.238	169	112.917	chr18:4940079-8342889
LAMA_84	chr18	8343389	12557448	PTPRM(p11.23),PIEZO2,MIR6788(p11.22),MIR7153(p11.21)	0.439168	3	48.2665	44	31.9152	chr18:8343389-12557448
LAMA_84	chr18	12557448	15381134	LDLRAD4,MIR5190(p11.21),LDLRAD4,MIR4526(p11.21),MC2R(p11.21),ANKRD30B,MIR3156-2(p11.21)	-0.644787	1	43.4076	33	23.589	chr18:12557448-15381134
LAMA_84	chr18	18520842	27581820	ABHD3,MIR320C1(q11.2),MIB1,MIR133A1HG,MIR133A1(q11.2),MIB1,MIR133A1HG,MIR1-2(q11.2),GATA6(q11.2),RBBP8,MIR4741(q11.2),OSBPL1A,MIR320C2(q11.2),ZNF521(q11.2),SS18(q11.2),KCTD1,MIR8057(q11.2)	-0.61422	1	39.0338	136	96.4496	chr18:18520842-27581820
LAMA_84	chr18	27581820	29816792	MIR302F(q12.1)	0.394283	3	4.30223	16	12.5825	chr18:27581820-29816792
LAMA_84	chr18	29816792	41804846	ASXL3(q12.1),MIR3975(q12.2),MIR187(q12.2),-(q12.2),MIR4318(q12.2),MIR924HG,MIR924(q12.3),MIR924HG,MIR5583-2,MIR5583-1(q12.3)	-0.665401	1	26.1173	125	93.4935	chr18:29816792-41804846
LAMA_84	chr18	41804846	43677140	SETBP1(q12.3),SETBP1,MIR4319(q12.3)	0.290404	3	140.541	63	44.2026	chr18:41804846-43677140
LAMA_84	chr18	43677140	50683192	KATNAL2,ELOA2(q21.1),MIR4527HG,MIR4527(q21.1),-(q21.1),SMAD2(q21.1),CTIF,MIR4743(q21.1),DYM,MIR4744(q21.1),RPL17-C18orf32,MIR1539(q21.1),MYO5B,MIR4320(q21.1),ELAC1(q21.2),SMAD4(q21.2),DCC(q21.2)	-0.610023	1	72.127	181	126.37	chr18:43677140-50683192
LAMA_84	chr18	50683692	51205078	DCC(q21.2),DCC,MIR4528(q21.2)	-0.807372	1	72.7501	58	36.2778	chr18:50683692-51205078
LAMA_84	chr18	51205078	78016748	TCF4(q21.2),TCF4,TCF4-AS1(q21.2),TCF4,TCF4-AS1,MIR4529(q21.2),MIR122,MIR3591(q21.31),LOC101927322,MALT1(q21.32),MALT1(q21.32),RELCH(q21.33),BCL2(q21.33),KDSR(q21.33),MIR5011(q22.1),NETO1,MIR548AV(q22.3)	-0.577841	1	43.7595	381	270.846	chr18:51205078-78016748
LAMA_84	chr19	60500	6736171	MIR1302-9,MIR1302-10,MIR1302-2,MIR1302-11(p13.3),SHC2(p13.3),FSTL3(p13.3),PTBP1,MIR4745(p13.3),PLPPR3,MIR3187(p13.3),ELANE(p13.3),ARID3A(p13.3),ABCA7(p13.3),STK11(p13.3),TCF3(p13.3),REXO1,MIR1909(p13.3),PLEKHJ1,MIR1227(p13.3),PLEKHJ1,MIR6789(p13.3),AMH,MIR4321(p13.3),LMNB2,MIR7108(p13.3),GNG7,MIR7850(p13.3),GNA11(p13.3),FZR1(p13.3),MIR1268A,DAPK3,MIR637(p13.3),MAP2K2(p13.3),SH3GL1(p13.3),UBXN6,MI…	-0.00785	2	54.0791	421	262.924	chr19:60500-6736171
LAMA_84	chr19	6736671	9091503	GPR108,MIR6791(p13.3),CAMSAP3,MIR6792(p13.2),STXBP2(p13.2),RAB11B-AS1,MIR4999(p13.2),MUC16(p13.2)	-0.157116	2	131.033	255	167.597	chr19:6736671-9091503
LAMA_84	chr19	9091503	24364012	MUC16(p13.2),MIR5589(p13.2),DNMT1(p13.2),S1PR2,MIR4322(p13.2),RAVER1(p13.2),TYK2(p13.2),CDC37,MIR1181(p13.2),KEAP1(p13.2),ATG4D,MIR1238(p13.2),CDKN2D(p13.2),QTRT1(p13.2),DNM2,MIR638(p13.2),DNM2(p13.2),DNM2,MIR4748(p13.2),DNM2,MIR199A1(p13.2),DNM2,MIR6793(p13.2),TMED1(p13.2),SMARCA4(p13.2),LDLR,MIR6886(p13.2),PLPPR2(p13.2),ZNF653,MIR7974(p13.2),MAST1,MIR6794(p13.2),-(p13.2),CALR(p13.2),CALR,MIR651…	-0.000742527	2	67.442	774	487.326	chr19:9091503-24364012
LAMA_84	chr19	28263182	38954519	CCNE1(q12),TSHZ3(q12),CEBPA(q13.11),FXYD3,MIR6887(q13.12),CD22,MIR5196(q13.12),KMT2B(q13.12),KMT2B,IGFLR1(q13.12),RYR1(q13.2)	-0.0713166	2	48.448	186	129.991	chr19:28263182-38954519
LAMA_84	chr19	38955247	50706958	RYR1(q13.2),DYRK1B,MIR6719(q13.2),AKT2(q13.2),AKT2,MIR641(q13.2),PLD3,MIR6796(q13.2),PRX(q13.2),CYP2B6(q13.2),AXL(q13.2),RPS19,MIR6797(q13.2),CD79A(q13.2),LOC100505622,MIR4323(q13.2),CIC(q13.2),MEGF8,MIR8077(q13.2),XRCC1(q13.31),PVR,MIR4531(q13.31),-(q13.32),BCL3(q13.32),BCL3,MIR8085(q13.32),CBLC(q13.32),KLC3,ERCC2(q13.32),ERCC2(q13.32),CD3EAP,ERCC1(q13.32),ERCC1(q13.32),EML2,MIR330(q13.32),GIPR,…	0.0251225	2	66.9927	539	355.613	chr19:38955247-50706958
LAMA_84	chr19	50713582	54786075	MYH14(q13.33),KLK2(q13.33),MIR8074(q13.41),ZNF175(q13.41),SPACA6P-AS,SPACA6,MIR99B(q13.41),SPACA6P-AS,SPACA6,MIRLET7E(q13.41),SPACA6P-AS,SPACA6,MIR125A(q13.41),PPP2R1A(q13.41),PPP2R1A,MIR6801(q13.41),ZNF766,MIR643(q13.41),BIRC8(q13.42),ZNF331(q13.42),MIR512-2,MIR512-1(q13.42),MIR1323(q13.42),MIR498(q13.42),MIR520E(q13.42),MIR515-2,MIR515-1(q13.42),MIR519E(q13.42),MIR520F(q13.42),MIR519C(q13.42),M…	-0.0537024	2	88.4217	274	175.782	chr19:50713582-54786075
LAMA_84	chr19	54935159	55147237	-(q13.42),LILRA2(q13.42),LILRA1(q13.42),LILRB1(q13.42)	-0.276234	1	58.5277	37	21.7819	chr19:54935159-55147237
LAMA_84	chr19	55147308	59118483	LILRB1(q13.42),-(q13.42),MIR8061(q13.42),MIR7975(q13.42),PTPRH(q13.42),PPP6R1,MIR6804(q13.42),PPP6R1,MIR6802(q13.42),PPP6R1,MIR6803(q13.42),RPL28,MIR6805(q13.42),U2AF2(q13.42),ZNF835(q13.43),ZIM2-AS1,ZIM2(q13.43),ZIM2,PEG3(q13.43),ZNF460-AS1,ZNF460(q13.43),ZNF460(q13.43),ZSCAN22,MIR6806(q13.43),MIR4754(q13.43),TRIM28,MIR6807(q13.43)	-0.0184765	2	77.5112	130	83.9807	chr19:55147308-59118483
LAMA_84	chr20	60500	26072488	FKBP1A-SDCBP2,FKBP1A,MIR6869(p13),NOP56,MIR1292(p13),VPS16,PTPRA(p13),PTPRA(p13),PANK2,MIR103A2,MIR103B2(p13),SMOX(p13),MIR8062(p12.3),PAK5(p12.2),JAG1,MIR6870(p12.2),POLR3F,MIR3192(p11.23),FOXA2(p11.21)	-0.0464176	2	33.9067	271	197.698	chr20:60500-26072488
LAMA_84	chr20	29420069	36025213	DEFB119(q11.21),MIR3193(q11.21),BCL2L1(q11.21),BCL2L1,ABALON(q11.21),POFUT1,MIR1825(q11.21),ASXL1(q11.21),DNMT3B(q11.21),RALY,MIR4755(q11.22),ITCH,MIR644A(q11.22),MYH7B,MIR499A,MIR499B(q11.22),GDF5,MIR1289-1(q11.22),TLDC2,SAMHD1(q11.23),SAMHD1(q11.23),RBL1(q11.23),SRC(q11.23)	0.0969023	2	96.7478	207	140.573	chr20:29420069-36025213
LAMA_84	chr20	36026064	62965020	SRC(q11.23),RALGAPB,MIR548O2(q11.23),MAFB(q12),TOP1(q12),TOP1,PLCG1-AS1(q12),PLCG1,MIR6871(q12),CHD6(q12),PTPRT(q12),PTPRT(q13.11),JPH2(q13.12),HNF4A,MIR3646(q13.12),STK4-AS1,STK4(q13.12),STK4(q13.12),PIGT,MIR6812(q13.12),WFDC13,MIR3617(q13.12),EYA2,MIR3616(q13.12),NCOA3(q13.12),MIR645(q13.13),RIPOR3,MIR1302-5(q13.13),NFATC2,MIR3194(q13.2),-(q13.2),TSHZ2(q13.2),LOC101927770,ZNF217(q13.2),ZNF217(q…	-0.0299022	2	91.8363	727	497.632	chr20:36026064-62965020
LAMA_84	chr21	9411693	41242732	MIR3648-2,MIR3648-1(p11.2),-(p11.2),MIR3156-3(q11.2),MIR3118-1(q11.2),LOC110091777,MIR8069-1,MIR8069-2(q11.2),MIR99AHG,MIR99A(q21.1),MIR99AHG,MIRLET7C(q21.1),MIR99AHG,MIR125B2(q21.1),MIR548XHG,MIR548X(q21.1),MIR6130(q21.2),MIR155HG,MIR155(q21.3),ADAMTS5,MIR4759(q21.3),MIR4327(q22.11),OLIG2(q22.11),SON,MIR6501(q22.11),RUNX1(q22.12),-(q22.12),LOC100506403(q22.12),MIR802(q22.12),LOC101928269(q22.12)…	0.38801	3	85.9866	419	294.198	chr21:9411693-41242732
LAMA_84	chr21	41242732	43161659	DSCAM(q22.2),DSCAM,MIR4760(q22.2),MIR3197(q22.2),TMPRSS2(q22.3),-(q22.3),RIPK4(q22.3)	0.26862	3	110.196	102	67.0324	chr21:41242732-43161659
LAMA_84	chr21	43161659	48119395	RIPK4(q22.3),RIPK4,MIR6814(q22.3),MIR5692B(q22.3),U2AF1,U2AF1L5(q22.3),HSF2BP,MIR6070(q22.3),COL18A1,MIR6815(q22.3)	0.395877	3	121.268	87	63.8404	chr21:43161659-48119395
LAMA_84	chr22	16050500	16697350	POTEH(q11.1),POTEH,POTEH-AS1(q11.1)	-0.143451	2	91.2698	19	9.31025	chr22:16050500-16697350
LAMA_84	chr22	17170549	23634295	BID,MIR3198-1(q11.21),MICAL3,MIR648(q11.21),CLTCL1(q11.21),SEPT5(q11.21),SEPT5,SEPT5-GP1BB(q11.21),SEPT5,SEPT5-GP1BB,GP1BB(q11.21),SEPT5-GP1BB,GP1BB(q11.21),COMT,MIR4761(q11.21),TANGO2,MIR185(q11.21),DGCR8,MIR3618(q11.21),DGCR8,MIR1306(q11.21),TRMT2A,MIR6816(q11.21),RTN4R,MIR1286(q11.21),CRKL(q11.21),MIR649(q11.21),POM121L8P(q11.21),MIR301B(q11.21),MIR130B(q11.21),MAPK1(q11.21),MAPK1(q11.22),VPRE…	0.658816	3	191.883	509	348.668	chr22:17170549-23634295
LAMA_84	chr22	23634295	24938071	BCR(q11.23),SMARCB1(q11.23),SMARCB1,DERL3(q11.23)	-0.127675	2	81.2332	52	34.3582	chr22:23634295-24938071
LAMA_84	chr22	25242405	51244066	CRYBB2P1,MIR6817(q11.23),TPST2,MIR548J(q12.1),MN1(q12.1),TTC28-AS1,MIR3199-1,MIR3199-2(q12.1),TTC28,MIR5739(q12.1),CHEK2(q12.1),CHEK2,HSCB(q12.1),RHBDD3,EWSR1(q12.2),EWSR1(q12.2),AP1B1,SNORD125(q12.2),NEFH(q12.2),NF2(q12.2),MTMR3,MIR6818(q12.2),TBC1D10A(q12.2),SF3A1(q12.2),SF3A1,CCDC157(q12.2),OSBP2,MIR3200(q12.2),MIR3928,RNF185(q12.2),PIK3IP1(q12.2),PATZ1(q12.2),PATZ1,PIK3IP1-AS1(q12.2),PISD,MIR…	-0.057568	2	67.5967	629	430.485	chr22:25242405-51244066
LAMA_84	chrX	145321	2674659	CRLF2(p22.33),CSF2RA,MIR3690(p22.33),P2RY8(p22.33)	-0.0857964	2	53.8494	42	21.5435	chrX:145321-2674659
LAMA_84	chrX	2674659	28067202	ARSD(p22.33),ARSD,ARSD-AS1(p22.33),MIR4770(p22.31),PUDP,STS,MIR4767(p22.31),MIR651(p22.31),VCX3B(p22.31),ARHGAP6,MIR548AX(p22.2),TLR8-AS1,TLR8(p22.2),TMSB4X(p22.2),EGFL6,MIR6086(p22.2),FANCB(p22.2),ZRSR2(p22.2),CTPS2,MIR548AM(p22.2),NHS,MIR4768(p22.13),MAP7D2,MIR23C(p22.12),RPS6KA3(p22.12),-(p22.12),PHEX(p22.11),PHEX,PHEX-AS1(p22.11),PHEX,PTCHD1-AS(p22.11)	0.308957	3	83.1684	346	240.963	chrX:2674659-28067202
LAMA_84	chrX	28067202	30410404	MIR6134(p21.3),IL1RAPL1(p21.3),IL1RAPL1(p21.2),IL1RAPL1,MIR4666B(p21.2)	-0.488924	1	45.2606	34	23.1318	chrX:28067202-30410404
LAMA_84	chrX	30410404	31341171	DMD(p21.2)	-0.170551	2	92.9626	41	25.8834	chrX:30410404-31341171
LAMA_84	chrX	31341671	34255745	DMD(p21.2),DMD(p21.1),DMD,MIR3915(p21.1),DMD,MIR548F5(p21.1)	0.188788	2	102.274	120	75.0435	chrX:31341671-34255745
LAMA_84	chrX	34255745	40641948	SYTL5,MIR548AJ2(p11.4),MIR3937(p11.4),-(p11.4),BCOR(p11.4)	-0.0966852	2	53.1234	84	62.3884	chrX:34255745-40641948
LAMA_84	chrX	40641948	45288722	USP9X(p11.4),DDX3X(p11.4),CASK(p11.4),KDM6A(p11.3)	0.0190416	2	117.867	232	153.809	chrX:40641948-45288722
LAMA_84	chrX	45446892	58505576	MIR221(p11.3),MIR222(p11.3),JADE3(p11.23),NDUFB11,RBM10(p11.23),RBM10(p11.23),ARAF(p11.23),ARAF,SYN1(p11.23),SYN1,MIR4769(p11.23),SSX1(p11.23),SSX4B,SSX4(p11.23),-(p11.23),WAS(p11.23),GATA1(p11.23),TFE3(p11.23),CLCN5,MIR532(p11.23),CLCN5,MIR188(p11.23),CLCN5,MIR500A(p11.23),CLCN5,MIR362(p11.23),CLCN5,MIR501(p11.23),CLCN5,MIR500B(p11.23),CLCN5,MIR660(p11.23),CLCN5,MIR502(p11.23),MAGED1(p11.22),MIR…	-0.0822592	2	76.1611	360	236.471	chrX:45446892-58505576
LAMA_84	chrX	62042080	66458543	MIR1468(q11.2),AMER1(q11.2),MSN(q12),MIR223(q12)	-0.103179	2	81.4932	84	59.2305	chrX:62042080-66458543
LAMA_84	chrX	66610940	67103739	AR(q12)	-0.754332	1	81.2496	55	38.7449	chrX:66610940-67103739
LAMA_84	chrX	67103739	136540369	EDA,MIR676(q13.1),FOXO4(q13.1),IL2RG(q13.1),MED12(q13.1),BCYRN1,ZMYM3(q13.1),BCYRN1(q13.1),BCYRN1,NONO(q13.1),BCYRN1,TAF1(q13.1),BCYRN1,TAF1,INGX(q13.1),FTX,MIR421(q13.2),FTX,MIR374B,MIR374C(q13.2),FTX,MIR545(q13.2),FTX,MIR374A(q13.2),MIR325HG,MIR384(q21.1),MIR325HG,MIR325(q21.1),ATRX(q21.1),MIR4328(q21.1),MIR548I4(q21.1),MIR1321(q21.2),CHM,MIR361(q21.2),FAM133A(q21.32),MIR548M(q21.33),BTK(q22.1)…	-0.59101	1	47.9353	1170	812.953	chrX:67103739-136540369
LAMA_84	chrX	136540369	155116993	FGF13,MIR504(q26.3),ATP11C,MIR505(q27.1),MIR320D2(q27.1),MAGEC3(q27.2),MIR892C(q27.3),MIR890(q27.3),MIR888(q27.3),MIR892A(q27.3),MIR892B(q27.3),MIR891B(q27.3),MIR891A(q27.3),MIR513C(q27.3),MIR513B(q27.3),MIR513A1(q27.3),MIR513A2(q27.3),MIR506(q27.3),MIR507(q27.3),MIR508(q27.3),MIR514B(q27.3),MIR509-2,MIR509-1,MIR509-3(q27.3),MIR509-3(q27.3),MIR509-1,MIR509-2,MIR509-3(q27.3),MIR510(q27.3),MIR514A1…	-0.690371	1	45.9028	335	224.727	chrX:136540369-155116993
LAMA_84	chrY	10500	2628038	CRLF2(p11.32),CSF2RA,MIR3690(p11.32),P2RY8(p11.32)	0.648239	1	31.3523	27	19.1215	chrY:10500-2628038
LAMA_84	chrY	2628038	6082958	-	-2.90648	0	0.0146229	23	19.102	chrY:2628038-6082958
LAMA_84	chrY	6082958	10058894	-	-7.39465	0	0.0949696	23	18.5885	chrY:6082958-10058894
LAMA_84	chrY	13105053	15359723	-	-3.77344	0	0.107151	14	11.2412	chrY:13105053-15359723
LAMA_84	chrY	15360223	15591165	UTY(q11.221)	-25.3848	0	0	31	19.5688	chrY:15360223-15591165
LAMA_84	chrY	15591165	59363066	UTY(q11.221)	-7.52985	0	0.0327368	92	75.102	chrY:15591165-59363066
MOLM_1	chr1	17330	118148808	WASH7P,MIR6859-3,MIR6859-1,MIR6859-2,MIR6859-4(p36.33),MIR1302-2,MIR1302-10,MIR1302-11,MIR1302-9(p36.33),MIR200B(p36.33),MIR200A(p36.33),MIR429(p36.33),ACAP3,MIR6726(p36.33),INTS11,MIR6727(p36.33),DVL1,MIR6808(p36.33),AURKAIP1(p36.33),TNFRSF14-AS1(p36.32),TNFRSF14-AS1,TNFRSF14(p36.32),TNFRSF14(p36.32),PRDM16(p36.32),PRDM16,MIR4251(p36.32),MEGF6,MIR551A(p36.32),DFFB(p36.32),-(p36.31),MIR4689(p36.3…	0.0816498	2	94.6081	2788	1901.08	chr1:17330-118148808
MOLM_1	chr1	118149308	121484934	TENT5C(p12),HSD3B2(p12),NOTCH2(p12),NOTCH2,NOTCH2NLR(p12),NOTCH2,NOTCH2NLR(p11.2)	0.290707	3	190.097	139	91.9406	chr1:118149308-121484934
MOLM_1	chr1	142535934	149279686	NBPF20,NBPF19,NBPF8,NBPF9(q21.1),NBPF20,NBPF19,NBPF9,LOC100996724(q21.1),NBPF20,NBPF19,NBPF9,LOC100996724,PDE4DIP(q21.1),NBPF20,NBPF19,NBPF9,PDE4DIP(q21.1),NBPF20,NBPF19,NBPF10,TXNIP(q21.1),NBPF20,NBPF19,NBPF10,PIAS3,MIR6736(q21.1),NBPF19,BCL9(q21.2),NBPF19,MIR5087(q21.2),NBPF19,MIR6077(q21.2),-(q21.2)	0.278869	3	223.914	213	130.66	chr1:142535934-149279686
MOLM_1	chr1	149279686	149832779	-(q21.2),LOC644634(q21.2),HIST2H4A,HIST2H4B(q21.2)	0.11871	2	334.827	51	28.8922	chr1:149279686-149832779
MOLM_1	chr1	149833279	152274118	TARS2,MIR6878(q21.3),ECM1(q21.3),ADAMTSL4,MIR4257(q21.3),ADAMTSL4-AS1,MCL1(q21.3),MCL1(q21.3),ARNT(q21.3),SETDB1(q21.3),CDC42SE1(q21.3),CDC42SE1,MLLT11(q21.3),MLLT11(q21.3),TUFT1,MIR554(q21.3)	0.331821	3	167.287	143	97.3429	chr1:149833279-152274118
MOLM_1	chr1	152274618	152287251	FLG(q21.3),FLG,FLG-AS1(q21.3)	-0.000453812	2	223.526	52	30.3184	chr1:152274618-152287251
MOLM_1	chr1	152287768	227661952	FLG,FLG-AS1(q21.3),NPR1,MIR8083(q21.3),SLC39A1,MIR6737(q21.3),NUP210L,MIR5698(q21.3),TPM3(q21.3),MIR190B(q21.3),-(q21.3),IL6R-AS1,IL6R(q21.3),IL6R(q21.3),LOC101928120,SHC1(q21.3),SHC1(q21.3),CKS1B,MIR4258(q21.3),MUC1(q22),MIR92B(q22),HCN3(q22),HCN3,PKLR(q22),ASH1L(q22),ASH1L,MIR555(q22),ASH1L,ASH1L-AS1(q22),ASH1L-AS1(q22),RIT1(q22),ARHGEF2,MIR6738(q22),C1orf61,MIR9-1(q22),HDGF(q23.1),PRCC(q23.1),…	0.290712	3	121.959	2070	1406.78	chr1:152287768-227661952
MOLM_1	chr1	227661952	228797713	WNT9A,MIR5008(q42.13),ARF1,MIR3620(q42.13),OBSCN-AS1,OBSCN(q42.13),OBSCN(q42.13),TRIM11,MIR6742(q42.13),MIR4666A(q42.13)	0.18489	2	75.16	170	114.381	chr1:227661952-228797713
MOLM_1	chr1	228797713	234742384	FAM89A,MIR1182(q42.2),EGLN1(q42.2),KCNK1,MIR4427(q42.2),SLC35F3,MIR4671(q42.2)	0.283282	3	75.1228	73	53.5458	chr1:228797713-234742384
MOLM_1	chr1	234742384	239755084	RBM34(q42.3),ARID4B(q42.3),ARID4B,MIR4753(q42.3),LYST,MIR1537(q42.3),RYR2(q43),RYR2,MIR4428(q43)	-0.799524	1	60.1723	228	143.264	chr1:234742384-239755084
MOLM_1	chr1	239755084	249240121	GREM2(q43),-(q43),RGS7(q43),RGS7,MIR3123(q43),FH(q43),SDCCAG8,MIR4677(q43),SDCCAG8,AKT3(q43),AKT3(q43),AKT3(q44),-(q44),MIR3916(q44),OR2T33(q44),MIR3124(q44)	0.263706	3	101.832	188	124.09	chr1:239755084-249240121
MOLM_1	chr2	10500	92099167	SOX11(p25.2),LINC01105,MIR7158(p25.2),MIR7515HG,MIR7515(p25.2),C2orf48,MIR4261(p25.1),GREB1,MIR4429(p25.1),LPIN1,MIR548S(p25.1),MIR4262(p25.1),MIR3681HG,MIR3681(p24.3),TRIB2,MIR3125(p24.3),MYCNOS,MYCN(p24.3),MYCN(p24.3),MIR4757(p24.1),RHOB(p24.1),FKBP1B(p23.3),NCOA1(p23.3),DNMT3A(p23.3),DNMT3A,MIR1301(p23.3),ASXL2(p23.3),OTOF(p23.3),CAD(p23.3),BABAM2,MIR4263(p23.2),PLB1(p23.2),ALK(p23.2),ALK(p23.…	0.015347	2	87.5412	1909	1304.79	chr2:10500-92099167
MOLM_1	chr2	95326671	243188873	TMEM127(q11.2),ARID5A(q11.2),CNNM4,MIR3127(q11.2),AFF3(q11.2),-(q11.2),CHST10(q11.2),MIR5696(q11.2),IL18RAP,MIR4772(q12.1),RANBP2(q12.3),SH3RF3,MIR4265(q12.3),SH3RF3,MIR4266(q12.3),MIR4267(q13),MALL,MIR4436B2,MIR4436B1(q13),MIR4436B2,MIR4436B1(q13),MIR4435-2HG,MIR4435-1,MIR4435-2(q13),ANAPC1,MIR4771-1,MIR4771-2(q13),TTL(q13),PAX8(q13),PAX8,PAX8-AS1(q13),MIR1302-3(q13),WASH2P(q13),SLC35F5,MIR4782(…	-0.310605	1	87.2279	3823	2617.57	chr2:95326671-243188873
MOLM_1	chr3	60500	54575236	MIR4790(p26.1),LMCD1(p26.1),SRGAP3(p25.3),-(p25.3),THUMPD3(p25.3),FANCD2(p25.3),FANCD2,FANCD2OS(p25.3),VHL(p25.3),ATP2B2,MIR378B(p25.3),ATP2B2,MIR885(p25.3),PPARG(p25.2),MKRN2,RAF1(p25.2),RAF1(p25.2),XPC(p25.1),XPC,LSM3(p25.1),COLQ,MIR4270(p25.1),MIR563(p25.1),PLCL2,MIR3714(p24.3),KCNH8,MIR4791(p24.3),KAT2B(p24.3),-(p24.2),MIR4442(p24.2),TGFBR2(p24.1),MIR466(p23),MIR548AY(p22.3),ARPP21,MIR128-2(p…	0.0104554	2	82.8395	1170	799.636	chr3:60500-54575236
MOLM_1	chr3	54575236	90311186	ERC2,MIR3938(p14.3),FHIT(p14.2),FHIT,MIR548BB(p14.2),PTPRG(p14.2),PTPRG,PTPRG-AS1(p14.2),MAGI1(p14.1),MIR4272(p14.1),TMF1,MIR3136(p14.1),MITF(p14.1),MITF(p13),FOXP1(p13),FOXP1,FOXP1-AS1(p13),FOXP1,MIR1284(p13),MIR4444-2,MIR4444-1(p12.3),MIR1324(p12.3),FRG2C,FRG2EP(p12.3),ZNF717,MIR4273(p12.3),-(p12.3),ROBO2(p12.3),ROBO1(p12.3),ROBO1,MIR3923(p12.3),ROBO1(p12.2),CADM2,MIR5688(p12.1),MIR4795(p11.2),…	-0.0495892	2	80.3737	656	448.473	chr3:54575236-90311186
MOLM_1	chr3	93519633	197824927	MIR8060(q11.2),EPHA6(q11.2),-(q11.2),MIR548G,CMSS1,FILIP1L,MIR3921(q12.1),TFG(q12.2),MIR548AB(q13.11),CBLB(q13.11),MIR4445(q13.13),C3orf52,MIR567(q13.2),CFAP44,CFAP44-AS1,MIR8076(q13.2),SIDT1,MIR4446(q13.2),ZBTB20,MIR568(q13.31),ZBTB20,MIR4796(q13.31),MIR4447(q13.31),FSTL1,MIR198(q13.33),STXBP5L,MIR5682(q13.33),POLQ(q13.33),KALRN,MIR5002(q21.2),KALRN,MIR6083(q21.2),UMPS,MIR544B(q21.2),SLC12A8,MIR…	0.0110955	2	90.1762	1993	1381.02	chr3:93519633-197824927
MOLM_1	chr4	13322	49632814	ZNF141,MIR571(p16.3),CRIPAK(p16.3),FGFR3(p16.3),NSD2(p16.3),NELFA,MIR943(p16.3),MXD4,MIR4800(p16.3),MIR378D1(p16.2),SORCS2(p16.1),SORCS2,MIR4798(p16.1),SORCS2,MIR4274(p16.1),ABLIM2,MIR95(p16.1),MIR548I2(p16.1),WDR1,MIR3138(p16.1),MIR572(p15.33),MIR5091(p15.33),SLIT2(p15.31),SLIT2,MIR218-1(p15.31),KCNIP4,MIR7978(p15.2),MIR573(p15.2),MIR4275(p15.1),MIR1255B1(p14),MIR4801(p14),FAM114A1,MIR574(p14),K…	0.326978	3	67.0023	605	433.003	chr4:13322-49632814
MOLM_1	chr4	52660617	65273870	FIP1L1(q12),FIP1L1,LNX1(q12),LNX1(q12),CHIC2(q12),PDGFRA(q12),KIT(q12),-(q12),KDR(q12),MIR548AG1(q13.1),ADGRL3(q13.1),ADGRL3,ADGRL3-AS1(q13.1)	0.319956	3	122.954	296	202.815	chr4:52660617-65273870
MOLM_1	chr4	65273870	70361385	EPHA5(q13.1),EPHA5,EPHA5-AS1(q13.1),MIR1269A(q13.2),UGT2B4(q13.2)	0.224648	3	115.623	87	60.3657	chr4:65273870-70361385
MOLM_1	chr4	70361385	125635216	UGT2B4(q13.2),-(q13.2),CSN3(q13.3),PPEF2(q21.1),SHROOM3,MIR4450(q21.1),SHROOM3,MIR548AH(q21.1),BMP2K(q21.21),HNRNPD(q21.22),SCD5,MIR575(q21.22),ARHGAP24,MIR4451(q21.23),AFF1(q21.3),AFF1(q22.1),MIR5705(q22.1),ABCG2(q22.1),RAP1GDS1(q23),METAP1,MIR3684(q23),PPP3CA,MIR8066(q24),PPP3CA,MIR1255A(q24),TET2(q24),TET2,TET2-AS1(q24),SEC24B(q25),EGF(q25),-(q25),LARP7,LOC109864269,MIR367,MIR302D(q25),LARP7,L…	0.345063	3	91.2213	790	562.007	chr4:70361385-125635216
MOLM_1	chr4	125635216	138418971	FAT4(q28.1),MIR2054(q28.1)	0.240091	3	92.1678	156	115.231	chr4:125635216-138418971
MOLM_1	chr4	138418971	153096902	GAB1,MIR3139(q31.21),SMARCA5,SMARCA5-AS1(q31.21),SMARCA5(q31.21),ZNF827(q31.21),ZNF827(q31.22),SLC10A7,MIR7849(q31.22),-(q31.22),ARHGAP10,MIR4799(q31.23),LRBA(q31.3)	0.373412	3	100.573	261	179.229	chr4:138418971-153096902
MOLM_1	chr4	153096902	190861430	FBXW7(q31.3),FBXW7,FBXW7-AS1(q31.3),FBXW7,MIR3140(q31.3),MIR4453HG,MIR4453(q31.3),TLR2(q31.3),MAP9(q32.1),MAP9,LOC102724776(q32.1),RAPGEF2,MIR3688-1,MIR3688-2(q32.1),CPE,MIR578(q32.3),DDX60L(q32.3),PALLD(q32.3),MIR6082(q34.1),GALNT7(q34.1),MIR4276(q34.1),ADAM29(q34.1),GPM6A(q34.2),GPM6A,LOC101928590(q34.2),MIR1305(q34.3),IRF2(q35.1),MIR3945HG,MIR3945(q35.1),MIR4455(q35.1),FAT1(q35.2),-(q35.2)	0.294703	3	97.1842	566	405.412	chr4:153096902-190861430
MOLM_1	chr5	10500	45907753	SDHA(p15.33),MIR4456(p15.33),BRD9(p15.33),BRD9,TRIP13(p15.33),SLC12A7,MIR4635(p15.33),TERT(p15.33),MIR4457(p15.33),LPCAT1,MIR6075(p15.33),MIR4277(p15.33),MRPL36(p15.33),MIR4278(p15.31),MIR4458HG,MIR4458(p15.31),SEMA5A(p15.31),SEMA5A,MIR4636(p15.31),MIR6131(p15.2),TRIO(p15.2),OTULINL(p15.2),ANKH,MIR4637(p15.2),FBXL7,MIR887(p15.1),MYO10(p15.1),PRDM9(p14.2),CDH9(p14.1),CDH6(p13.3),PDZD2(p13.3),PDZD2…	-0.0116369	2	92.1172	1051	716.981	chr5:10500-45907753
MOLM_1	chr5	49555074	73985997	ARL15,MIR581(q11.2),ARL15(q11.2),CDC20B,MIR449A,MIR449B(q11.2),CDC20B,MIR449C(q11.2),PLPP1,MIR5687(q11.2),IL6ST(q11.2),MAP3K1(q11.2),MIR548AE2(q11.2),PDE4D(q12.1),HTR1A(q12.3),PIK3R1(q13.1),-(q13.2),NAIP(q13.2),MAP1B,MIR4803(q13.2),TNPO1,MIR4804(q13.2)	-0.010704	2	104.689	377	262.199	chr5:49555074-73985997
MOLM_1	chr5	73985997	180904760	MIR3977(q14.2),TMEM167A(q14.2),TMEM167A,XRCC4(q14.2),COX7C,SNORD138(q14.3),MIR4280(q14.3),RASA1(q14.3),RASA1,CCNH(q14.3),LINC00461,MIR9-2(q14.3),MIR3660(q14.3),ADGRV1(q14.3),FAM172A,MIR2277(q15),TTC37(q15),LOC101929710,MIR583(q15),ST8SIA4,MIR548P(q21.1),TMEM232,MIR548F3(q22.1),WDR36(q22.1),-(q22.1),APC(q22.2),DTWD2,MIR1244-1,MIR1244-2,MIR1244-3,MIR1244-4(q23.1),DMXL1,MIR5706(q23.1),ISOC1,MIR4633(…	-0.567403	1	54.337	1981	1367.95	chr5:73985997-180904760
MOLM_1	chr6	60500	58745455	IRF4(p25.3),FOXQ1(p25.3),FOXF2,MIR6720(p25.3),FOXC1(p25.3),MIR4645(p25.2),RIPK1(p25.2),PRPF4B(p25.2),LYRM4-AS1,LYRM4,MIR3691(p25.1),F13A1,MIR7853,MIR5683(p25.1),RREB1(p24.3),MIR5689HG,MIR5689(p24.3),MIR5689HG(p24.3),MYLIP,MIR4639(p22.3),KDM1B,DEK(p22.3),DEK(p22.3),MIR548A1HG,MIR548A1(p22.3),SLC17A4(p22.2),HIST1H4A(p22.2),HIST1H4B(p22.2),HIST1H1C(p22.2),HIST1H4C(p22.2),HIST1H1E(p22.2),HIST1H2BD(p2…	-0.0136267	2	114.084	1428	959.448	chr6:60500-58745455
MOLM_1	chr6	61944508	171054567	ADGRB3(q12),ADGRB3(q13),MIR30C2(q13),MIR30A(q13),KCNQ5,MIR4282(q13),DDX43(q13),EEF1A1(q13),EEF1A1,SNORD141B,SNORD141A(q13),FILIP1,LOC101928540,MIR4463(q14.1),PNRC1(q15),MIR4464(q15),MIR4643(q15),EPHA7(q16.1),MIR2113(q16.1),MIR548AI(q16.2),PRDM1(q21),LINC02532,MIR587(q21),FOXO3(q21),REV3L(q21),REV3L,TRAF3IP2-AS1(q21),HDAC2-AS2,HS3ST5(q21),HDAC2-AS2(q21),-(q22.1),ROS1(q22.1),DCBLD1,GOPC(q22.1),GOPC…	-0.00356215	2	88.7342	2044	1419.26	chr6:61944508-171054567
MOLM_1	chr7	10500	16689612	C7orf50,MIR339(p22.3),MAD1L1,MIR4655(p22.3),SNX8,MIR6836(p22.3),LFNG,MIR4648(p22.3),CARD11(p22.2),AP5Z1,MIR4656(p22.1),-(p22.1),RADIL(p22.1),FBXL18,MIR589(p22.1),ACTB(p22.1),RNF216,MIR6874(p22.1),PMS2(p22.1),MIR3683(p22.1),ETV1(p21.2)	-0.570925	1	35.9403	258	176.083	chr7:10500-16689612
MOLM_1	chr7	16689612	18018634	-	-8.47924	0	0.00183755	9	6.91744	chr7:16689612-18018634
MOLM_1	chr7	18018634	57938684	HDAC9,MIR1302-6(p21.1),TWISTNB,MIR3146(p21.1),SP4,MIR1183(p15.3),LOC541472,IL6(p15.3),IL6(p15.3),MIR148A(p15.2),NFE2L3(p15.2),HNRNPA2B1(p15.2),HNRNPA2B1,CBX3(p15.2),HOXA9,HOXA10-HOXA9(p15.2),HOXA10-HOXA9,HOXA10-AS,MIR196B(p15.2),HOXA10-HOXA9,HOXA10-AS(p15.2),HOXA11(p15.2),-(p15.2),HOXA13(p15.2),JAZF1(p15.2),JAZF1(p15.1),JAZF1,JAZF1-AS1(p15.1),LOC646762,MIR550A3(p14.3),ZNRF2,MIR550A1,MIR550B1(p14.…	-0.602558	1	54.5678	696	488.91	chr7:18018634-57938684
MOLM_1	chr7	61657308	159128163	MIR4283-1,MIR4283-2(q11.21),ZNF107,MIR6839(q11.21),SBDS(q11.21),TYW1,MIR4650-1,MIR4650-2(q11.21),GALNT17,MIR3914-1,MIR3914-2(q11.22),TYW1B,MIR4650-1,MIR4650-2(q11.22),STX1A,MIR4284(q11.23),ELN(q11.23),EIF4H,MIR590(q11.23),HIP1(q11.23),POR,MIR4651(q11.23),HGF(q21.11),PCLO(q21.11),ABCB1(q21.12),ABCB1,RUNDC3B(q21.12),ZNF804B(q21.13),AKAP9(q21.2),KRIT1(q21.2),CDK6(q21.2),CDK6,LOC101927497(q21.2),CALC…	-0.578591	1	59.2248	1925	1329.96	chr7:61657308-159128163
MOLM_1	chr8	10500	43398986	TDRP(p23.3),MIR3674(p23.3),MIR596(p23.3),MYOM2,MIR7160(p23.3),CSMD1(p23.2),MCPH1,MCPH1-AS1,MIR8055(p23.1),AGPAT5,MIR4659A,MIR4659B(p23.1),PRAG1(p23.1),ERI1,MIR4660(p23.1),TNKS,MIR597(p23.1),MIR124-1(p23.1),MIR4286(p23.1),PINX1,MIR1322(p23.1),XKR6,MIR598(p23.1),MIR5692A1,MIR5692A2(p23.1),LONRF1,MIR3926-1,MIR3926-2(p23.1),SGCZ,MIR383(p22),MTUS1,MIR548V(p22),PCM1(p22),MIR320A(p21.3),EGR3(p21.3),NEFL…	0.0373077	2	81.9274	879	597.991	chr8:10500-43398986
MOLM_1	chr8	47458041	146303522	PRKDC(q11.21),TCEA1(q11.23),SOX17(q11.23),LYN(q12.1),PLAG1(q12.1),CHCHD7(q12.1),MIR4470(q12.3),MIR124-2HG,MIR124-2(q12.3),PREX2(q13.2),PRDM14(q13.3),NCOA2(q13.3),MIR5681A,MIR5681B(q21.11),MIR2052HG,MIR2052(q21.11),ZFHX4-AS1,ZFHX4(q21.11),ZFHX4(q21.11),-(q21.11),MIR3149(q21.11),HEY1(q21.13),NBN(q21.3),-(q21.3),DECR1(q21.3),LRRC69,MIR4661(q21.3),RUNX1T1(q21.3),MIR8084(q22.1),MIR378D2(q22.1),NDUFAF6…	0.0510085	2	86.2804	2028	1390.5	chr8:47458041-146303522
MOLM_1	chr9	30110	47317179	MIR1302-10,MIR1302-2,MIR1302-11,MIR1302-9(p24.3),SMARCA2(p24.3),RCL1,MIR101-2(p24.1),JAK2(p24.1),CD274(p24.1),PDCD1LG2(p24.1),KIAA2026,MIR4665(p24.1),KDM4C(p24.1),PTPRD(p24.1),PTPRD(p23),NFIB(p23),NFIB(p22.3),PSIP1(p22.3),BNC2(p22.3),BNC2(p22.2),ADAMTSL1,MIR3152(p22.1),MLLT3(p21.3),MLLT3,MIR4473(p21.3),MLLT3,MIR4474(p21.3),FOCAD,MIR491(p21.3),MIR31HG,MIR31(p21.3),CDKN2A(p21.3),CDKN2A,CDKN2B-AS1(p…	-0.0543123	2	83.5837	891	607.368	chr9:30110-47317179
MOLM_1	chr9	65468179	133589860	MIR4477A,MIR4477B(q13),-(q21.11),MIR1299(q21.11),TRPM3,MIR204(q21.12),GNAQ(q21.2),HNRNPK(q21.32),HNRNPK,MIR7-1(q21.32),HNRNPK,RMI1(q21.32),NTRK2(q21.33),MIR4289(q22.1),SHC3(q22.1),CKS2,MIR3153(q22.2),MIR4290HG,MIR4290(q22.2),SYK(q22.2),MIR3910-1,MIR3910-2(q22.31),IARS,MIR3651,SNORA84(q22.31),CENPP,OMD(q22.31),CENPP,ECM2,MIR4670(q22.31),PHF2,MIR548AU(q22.31),MIR4291(q22.31),MIRLET7A1(q22.32),MIRLE…	-0.0510573	2	84.0358	1378	939.774	chr9:65468179-133589860
MOLM_1	chr9	133590360	141152931	ABL1(q34.12),NUP214(q34.13),AK8(q34.13),AK8,SPACA9(q34.13),TSC1(q34.13),GFI1B,MIR548AW(q34.13),GTF3C5,MIR6877(q34.2),CEL(q34.2),RALGDS(q34.2),GBGT1(q34.2),SARDH(q34.2),BRD3(q34.2),BRD3,LOC100130548(q34.2),-(q34.2),RXRA,MIR4669(q34.2),RXRA(q34.2),LOC101448202,MIR3689A,MIR3689C(q34.3),LOC101448202,MIR3689A,MIR3689B,MIR3689D2(q34.3),LOC101448202,MIR3689A,MIR3689E(q34.3),LOC101448202,MIR3689F(q34.3),…	0.358968	3	115.09	515	336.81	chr9:133590360-141152931
MOLM_1	chr10	60500	38771777	DIP2C,MIR5699(p15.3),MIR6072(p15.3),KLF6(p15.1),MIR6078(p15.1),PFKFB3,MIR3155A,MIR3155B(p15.1),-(p14),GATA3(p14),SEC61A2,MIR548AK(p14),SEC61A2(p14),CAMK1D,MIR4480(p13),CAMK1D,MIR4481(p13),CAMK1D,MIR548Q(p13),CCDC3(p13),OPTN(p13),MIR4293(p13),MIR1265(p13),CUBN(p13),MRC1,MIR511(p12.33),MIR4675(p12.31),CASC10,MIR1915(p12.31),MLLT10(p12.31),-(p12.2),KIAA1217,MIR603(p12.2),MYO3A(p12.1),PDSS1,ABI1(p12.…	0.0214063	2	74.2211	636	439.294	chr10:60500-38771777
MOLM_1	chr10	42602610	81463790	MIR5100(q11.21),RET(q11.21),ANKRD30BP3,MIR3156-1(q11.21),ALOX5(q11.21),ALOX5,LOC102724323(q11.21),LOC102724593,LOC101927699,SYT15(q11.22),LOC101927699,SYT15(q11.22),SYT15(q11.22),MIR4294(q11.23),TIMM23B,NCOA4(q11.23),PRKG1,MIR605(q21.1),PCDH15,LOC105378311,MIR548F1(q21.1),MIR3924(q21.1),CCDC6(q21.2),ARID5B(q21.2),EGR2(q21.3),JMJD1C(q21.3),JMJD1C,MIR1296(q21.3),JMJD1C,JMJD1C-AS1(q21.3),CTNNA3(q21.…	-0.0127737	2	93.2169	682	478.781	chr10:42602610-81463790
MOLM_1	chr10	81465779	81474470	NUTM2B-AS1,NUTM2B(q22.3),NUTM2B-AS1(q22.3)	-0.350069	1	64.0167	26	13.623	chr10:81465779-81474470
MOLM_1	chr10	81623809	135354978	GRID1,MIR346(q23.2),BMPR1A(q23.2),NUTM2A(q23.2),-(q23.2),MIR4678(q23.2),KLLN,PTEN(q23.31),PTEN(q23.31),ACTA2(q23.31),ACTA2,FAS(q23.31),ACTA2,FAS,FAS-AS1(q23.31),FAS(q23.31),MIR4679-2,MIR4679-1(q23.31),PANK1,MIR107(q23.31),ENTPD1-AS1,MIR3157(q24.1),PIK3AP1(q24.1),MIR607(q24.1),PYROXD2,MIR1287(q24.2),HPS1,MIR4685(q24.2),HPSE2,MIR6507(q24.2),PAX2(q24.31),SEMA4G,MIR608(q24.31),TLX1NB(q24.31),TLX1NB,T…	-0.00302348	2	77.9698	1023	701.818	chr10:81623809-135354978
MOLM_1	chr11	60500	51566742	RIC8A,MIR6743(p15.5),HRAS(p15.5),-(p15.5),MUC6(p15.5),MUC5B,MIR6744(p15.5),LSP1,MIR4298(p15.5),LSP1,MIR7847(p15.5),H19,MIR675(p15.5),IGF2,INS-IGF2,MIR483(p15.5),MIR4686(p15.5),CDKN1C(p15.4),CARS(p15.4),CARS,CARS-AS1(p15.4),CHRNA10(p15.4),NUP98(p15.4),NUP98,PGAP2(p15.4),STIM1,MIR4687(p15.4),RRM1(p15.4),-(p15.4),LOC100506082(p15.4),OR51G2(p15.4),OR52A1(p15.4),OR51B5,OR51I1(p15.4),C11orf42(p15.4),CN…	-0.289123	1	73.6571	1216	830.832	chr11:60500-51566742
MOLM_1	chr11	55028475	89991146	OR4C16(q11),OR4P4(q11),OR5M8(q12.1),MIR6128(q12.1),MIR130A(q12.1),YPEL4(q12.1),-(q12.1),CLP1(q12.1),DTX4,MPEG1(q12.1),MPEG1(q12.1),OR4D6(q12.1),OSBP,MIR3162(q12.1),MS4A3(q12.1),MS4A4E,MIR6503(q12.2),SDHAF2(q12.2),MIR4488(q12.2),TMEM258,MIR611(q12.2),FADS1,MIR1908(q12.2),FADS3,MIR6746(q12.2),EEF1G,MIR6747(q12.3),TMEM179B,MIR6748(q12.3),NXF1,MIR6514(q12.3),CCDC88B,MIR7155(q13.1),NRXN2(q13.1),SF1(q1…	0.2481	3	93.2662	740	503.531	chr11:55028475-89991146
MOLM_1	chr11	89991146	93394964	DISC1FP1,MIR4490(q14.3),DISC1FP1,MIR1261(q14.3),FAT3(q14.3),CEP295(q21)	0.129292	2	145.673	108	77.2611	chr11:89991146-93394964
MOLM_1	chr11	93399825	134946016	CEP295(q21),CEP295,TAF1D(q21),TAF1D,SNORA18(q21),TAF1D(q21),MRE11(q21),MRE11,MIR548L(q21),CEP57(q21),MAML2(q21),MAML2,MIR1260B(q21),TRPC6,MIR3920(q22.1),BIRC3(q22.2),BIRC2(q22.2),WTAPP1,MMP1(q22.2),DYNC2H1(q22.3),MIR4693(q22.3),-(q22.3),GUCY1A2(q22.3),NPAT,ATM(q22.3),ATM(q22.3),ATM,C11orf65(q22.3),DDX10(q22.3),MIR4491(q23.1),POU2AF1(q23.1),-(q23.1),LOC728196,MIR34B(q23.1),LOC728196,MIR34C(q23.1),…	0.24942	3	140.576	1428	975.94	chr11:93399825-134946016
MOLM_1	chr12	146239	34431528	KDM5A(p13.33),KDM5A,CCDC77(p13.33),-(p13.33),ERC1(p13.33),MIR3649(p13.33),ITFG2,FOXM1(p13.33),FOXM1(p13.33),FOXM1,RHNO1(p13.33),-(p13.32),CRACR2A(p13.32),CCND2-AS1,CCND2(p13.32),CCND2(p13.32),FGF23(p13.32),CHD4(p13.31),ZNF384(p13.31),MIR200CHG,MIR200C(p13.31),MIR200CHG,MIR141(p13.31),NECAP1(p13.31),MIR1244-1,MIR1244-4,MIR1244-2,MIR1244-3(p13.31),ETV6(p13.2),MIR1244-1,MIR1244-4,MIR1244-3,MIR1244-2…	0.0048217	2	103.054	892	599.563	chr12:146239-34431528
MOLM_1	chr12	37857194	133841395	LRRK2(q12),ZCRB1(q12),ARID2(q12),PCED1B,MIR4698(q13.11),MIR4494(q13.11),PFKM,MIR6505(q13.11),KANSL2,SNORA2C,MIR1291(q13.11),ADCY6,MIR4701(q13.12),DDN-AS1,KMT2D(q13.12),KMT2D(q13.12),-(q13.12),LOC101927267,TROAP(q13.12),TROAP(q13.12),KCNH3(q13.12),PRPF40B(q13.12),PRPF40B,FMNL3(q13.12),LIMA1,MIR1293(q13.12),ATF1(q13.12),ACVR1B(q13.13),KRT7(q13.13),KRT7,KRT7-AS(q13.13),KRT4(q13.13),TNS2,MIR6757(q13.…	-0.0225879	2	81.0505	2155	1460.01	chr12:37857194-133841395
MOLM_1	chr13	19020500	21727197	ZMYM2(q12.11),CRYL1,MIR4499(q12.11)	0.430996	3	182.535	82	55.618	chr13:19020500-21727197
MOLM_1	chr13	21727697	21746680	SKA3(q12.11)	1.03798	5	350.237	13	8.96474	chr13:21727697-21746680
MOLM_1	chr13	21746712	86759824	SKA3(q12.11),SKA3,MRPL57(q12.11),SGCG(q12.12),SPATA13,MIR2276(q12.12),PARP4(q12.12),RNF17(q12.12),PABPC3(q12.13),CDK8(q12.13),CDX2(q12.2),FLT3(q12.2),FLT1(q12.2),FLT1(q12.3),MTUS2(q12.3),MTUS2,MTUS2-AS1(q12.3),BRCA2(q13.1),-(q13.1),KL(q13.1),SOHLH2,CCDC169-SOHLH2(q13.3),CCDC169-SOHLH2,CCDC169(q13.3),POSTN(q13.3),-(q13.3),LHFPL6(q13.3),LHFPL6(q14.11),-(q14.11),COG6,MIR4305(q14.11),FOXO1(q14.11),MI…	0.388084	3	102.489	1092	759.026	chr13:21746712-86759824
MOLM_1	chr13	87061885	115109378	MIR4500HG,MIR4500(q31.2),MIR622(q31.3),MIR17HG,MIR17,MIR18A,MIR19A(q31.3),MIR17HG,MIR20A,MIR19B1,MIR92A1(q31.3),GPC5,MIR548AS(q31.3),HS6ST3,MIR4501(q32.1),FARP1,MIR3170(q32.2),UBAC2,MIR623(q32.3),CLYBL,MIR4306(q32.3),NALCN-AS1,NALCN(q33.1),NALCN(q33.1),FGF14,MIR2681(q33.1),FGF14,MIR4705(q33.1),CCDC168(q33.1),BIVM,BIVM-ERCC5(q33.1),BIVM-ERCC5(q33.1),BIVM-ERCC5,ERCC5(q33.1),IRS2(q34),COL4A1(q34),CO…	0.351655	3	112.73	476	330.183	chr13:87061885-115109378
MOLM_1	chr14	19057400	42143701	CCNB1IP1(q11.2),NDRG2,MIR6717(q11.2),HAUS4,MIR4707(q11.2),AJUBA(q11.2),MYH6,MIR208A(q11.2),MYH7,MIR208B(q11.2),PSME2,MIR7703(q12),CTSG(q12),MIR4307HG,MIR4307(q12),LOC728755,LINC00645,MIR3171(q12),PRKD1(q12),STRN3,MIR624(q12),SFTA3,NKX2-1(q13.3),SFTA3,NKX2-1,NKX2-1-AS1(q13.3),NKX2-1,NKX2-1-AS1(q13.3),NKX2-1-AS1(q13.3),SLC25A21,MIR4503(q13.3),FOXA1(q21.1),SSTR1(q21.1)	-0.0783684	2	46.5021	276	197.376	chr14:19057400-42143701
MOLM_1	chr14	42294175	107289040	FANCM(q21.2),MIR548Y(q21.3),-(q21.3),MIR6076(q21.3),L2HGDH,MIR4504(q21.3),NIN(q22.1),NIN,LOC105370489(q22.1),MIR5580(q22.2),GCH1,MIR4308(q22.2),-(q22.3),KTN1(q22.3),OTX2(q22.3),EXOC5,AP5M1(q22.3),AP5M1(q22.3),ARID4A(q23.1),RTN1,MIR5586(q23.1),KCNH5(q23.2),-(q23.2),SYNE2(q23.2),SYNE2,MIR548H1(q23.2),SPTB,MIR7855(q23.3),CHURC1-FNTB,FNTB,MAX(q23.3),CHURC1-FNTB,FNTB,MAX,MIR4706(q23.3),MAX(q23.3),MAX,…	-0.0955438	2	90.6087	1755	1190.06	chr14:42294175-107289040
MOLM_1	chr15	20044632	28736030	GOLGA6L6(q11.2),MIR3118-3,MIR3118-2,MIR3118-4(q11.2),MIR5701-3,MIR5701-2,MIR5701-1(q11.2),MIR3118-2,MIR3118-3,MIR3118-4(q11.2),MIR4509-1,MIR4509-2,MIR4509-3(q11.2),CYFIP1(q11.2),GOLGA6L22(q11.2),MIR4508(q11.2),ATP10A,MIR4715(q12),HERC2(q13.1),MIR4509-1,MIR4509-2,MIR4509-3(q13.1)	-0.0701102	2	79.0934	240	144.284	chr15:20044632-28736030
MOLM_1	chr15	29209943	102513829	TRPM1,MIR211(q13.3),RYR3(q14),NUTM1(q14),DPH6,MIR3942(q14),MIR4510(q14),MEIS2,MIR8063(q14),BUB1B(q15.1),BUB1B,BUB1B-PAK6(q15.1),KNL1(q15.1),-(q15.1),MGA(q15.1),MGA,MIR626(q15.1),SPTBN5,MIR4310(q15.1),VPS39,MIR627(q15.1),SERF2,SERF2-C15ORF63,MIR1282(q15.3),B2M(q21.1),C15orf48,MIR147B(q21.1),SLC30A4,HMGN2P46(q21.1),HMGN2P46(q21.1),FBN1(q21.1),GALK2,MIR4716(q21.1),MIR4712(q21.2),MIR4713HG,CYP19A1,MI…	-0.00845861	2	96.7517	1790	1220.15	chr15:29209943-102513829
MOLM_1	chr16	67100	35193080	MIR6859-1,MIR6859-4,MIR6859-3,MIR6859-2(p13.3),AXIN1(p13.3),CAPN15,MIR5587(p13.3),CAPN15,MIR3176(p13.3),MIR662(p13.3),MAPK8IP3,MIR3177(p13.3),HS3ST6(p13.3),NTHL1,TSC2(p13.3),TSC2(p13.3),TSC2,PKD1(p13.3),PKD1,MIR1225(p13.3),PKD1,MIR6511B1,MIR6511B2(p13.3),PKD1,MIR4516(p13.3),MIR3180-5(p13.3),MLST8(p13.3),MLST8,BRICD5(p13.3),LOC106660606,MIR3677(p13.3),LOC106660606,MIR940(p13.3),MIR4717(p13.3),ABCA…	-0.574316	1	58.7094	1050	694.685	chr16:67100-35193080
MOLM_1	chr16	46457168	70845042	ADCY7,MIR6771(q12.1),BRD7(q12.1),CYLD,MIR3181(q12.1),CYLD(q12.1),GNAO1,MIR3935(q12.2),MIR138-2(q13),SLC12A3,MIR6863(q13),HERPUD1(q13),KIFC3,MIR6772(q21),SETD6,CNOT1(q21),CNOT1(q21),CDH11(q21),CBFB(q22.1),ELMO3,MIR328(q22.1),CTCF(q22.1),ESRP2,MIR6773(q22.1),CDH1(q22.1),WWP2,MIR140(q22.1),PDXDC2P-NPIPB14P(q22.1),HYDIN(q22.2)	-0.557659	1	57.8759	420	293.307	chr16:46457168-70845042
MOLM_1	chr16	70845363	71196669	HYDIN(q22.2)	-0.135975	2	249.079	95	54.9575	chr16:70845363-71196669
MOLM_1	chr16	71197169	89987416	HYDIN(q22.2),KARS(q23.1),TERF2IP(q23.1),CNTNAP4(q23.1),MIR4719(q23.1),MAF(q23.2),MIR4720(q23.2),CMIP,MIR7854(q23.2),CMIP,MIR6504(q23.2),CDH13,MIR8058(q23.3),CDH13,MIR3182(q23.3),MIR5093(q24.1),C16orf74,MIR1910(q24.1),IRF8,MIR6774(q24.1),SLC7A5,MIR6775(q24.2),ZFPM1,MIR5189(q24.2),PIEZO1,MIR4722(q24.3),CBFA2T3(q24.3),CBFA2T3,LOC101927793(q24.3),CBFA2T3,LOC100129697(q24.3),ZNF276,FANCA(q24.3),FANCA(…	-0.588957	1	37.0246	306	210.516	chr16:71197169-89987416
MOLM_1	chr17	500	22220573	ABR,MIR3183(p13.3),YWHAE(p13.3),MIR22HG,MIR22(p13.3),SMYD4(p13.3),RPA1(p13.3),MIR132(p13.3),MIR212(p13.3),CLUH,MIR6776(p13.3),CCDC92B,MIR1253(p13.3),ALOX15(p13.2),-(p13.2),CAMTA2,MIR6864(p13.2),CAMTA2,MIR6865(p13.2),ZNF232,USP6(p13.2),USP6(p13.2),RABEP1(p13.2),RABEP1,NUP88(p13.2),MIR4520-1,MIR4520-2(p13.1),MIR497HG,MIR195(p13.1),MIR497HG,MIR497(p13.1),ACADVL,MIR324(p13.1),SENP3,SENP3-EIF4A1(p13.1…	-0.573329	1	68.2411	1014	649.777	chr17:500-22220573
MOLM_1	chr17	25268559	51244046	MIR4522,WSB1(q11.1),TMEM199,MIR4723(q11.2),MIR451A,MIR451B(q11.2),MIR144,MIR4732(q11.2),MIR4523(q11.2),NSRP1,MIR423,MIR3184(q11.2),MIR4733(q11.2),NF1(q11.2),-(q11.2),RAB11FIP4,MIR4724(q11.2),MIR193A(q11.2),MIR4725(q11.2),MIR365B(q11.2),SUZ12(q11.2),MIR632,ZNF207(q11.2),RFFL,RAD51L3-RFFL(q12),RAD51L3-RFFL,RAD51D(q12),RAD51L3-RFFL(q12),TAF15(q12),AATF,MIR2909(q12),DDX52,MIR378J(q12),MLLT6(q12),MLLT…	0.037303	2	106.12	1035	673.428	chr17:25268559-51244046
MOLM_1	chr17	51244046	67304565	HLF(q22),TRIM25,MIR3614(q22),MSI2(q22),VEZF1(q22),MPO(q22),TSPOAP1-AS1,MIR142(q22),TSPOAP1-AS1,MIR4736(q22),TSPOAP1-AS1,RNF43(q22),RNF43(q22),RAD51C(q22),PPM1E,TRIM37(q22),TRIM37(q22),SKA2,MIR454(q22),SKA2,MIR301A(q22),YPEL2,MIR4729(q22),CLTC(q23.1),VMP1,MIR21(q23.1),MIR4737(q23.1),BRIP1(q23.2),MED13(q23.2),MIR633(q23.2),CD79B(q23.3),DDX5(q23.3),DDX5,MIR3064(q23.3),DDX5,MIR5047(q23.3),ARHGAP27P1-…	0.440597	3	168.409	722	479.977	chr17:51244046-67304565
MOLM_1	chr17	67305368	81194710	ABCA5(q24.3),SOX9(q24.3),SLC9A3R1,MIR3615(q25.1),GRB2(q25.1),MIR3678(q25.1),TMEM94(q25.1),TMEM94,MIR6785(q25.1),TMEM94,CASKIN2(q25.1),H3F3B(q25.1),MIR4738(q25.1),UNC13D(q25.1),EVPL(q25.1),EXOC7,MIR6868(q25.1),RHBDF2(q25.1),SRSF2(q25.1),SRSF2,MIR636(q25.1),SRSF2,MFSD11(q25.1),SNHG20,SEC14L1,SCARNA16,MIR6516(q25.2),LOC105371907,SEPT9(q25.2),SEPT9(q25.2),SEPT9(q25.3),SEPT9,MIR4316(q25.3),BIRC5(q25.3…	0.390558	3	106.871	693	451.891	chr17:67305368-81194710
MOLM_1	chr18	10500	15381134	ROCK1P1(p11.32),DLGAP1,DLGAP1-AS3,MIR6718(p11.31),EPB41L3(p11.31),-(p11.31),MIR3976(p11.31),L3MBTL4,MIR4317(p11.31),LAMA1(p11.31),LAMA1,LOC101927188(p11.31),LAMA1(p11.23),PTPRM(p11.23),PIEZO2,MIR6788(p11.22),MIR7153(p11.21),LDLRAD4,MIR5190(p11.21),LDLRAD4,MIR4526(p11.21),MC2R(p11.21),ANKRD30B,MIR3156-2(p11.21)	-0.600753	1	47.2792	281	193.347	chr18:10500-15381134
MOLM_1	chr18	18520842	78016748	ABHD3,MIR320C1(q11.2),MIB1,MIR133A1HG,MIR133A1(q11.2),MIB1,MIR133A1HG,MIR1-2(q11.2),GATA6(q11.2),RBBP8,MIR4741(q11.2),OSBPL1A,MIR320C2(q11.2),ZNF521(q11.2),SS18(q11.2),KCTD1,MIR8057(q11.2),MIR302F(q12.1),ASXL3(q12.1),MIR3975(q12.2),MIR187(q12.2),-(q12.2),MIR4318(q12.2),MIR924HG,MIR924(q12.3),MIR924HG,MIR5583-2,MIR5583-1(q12.3),SETBP1(q12.3),SETBP1,MIR4319(q12.3),KATNAL2,ELOA2(q21.1),MIR4527HG,MIR…	-0.588249	1	54.1161	960	674.13	chr18:18520842-78016748
MOLM_1	chr19	60500	24364012	MIR1302-9,MIR1302-10,MIR1302-2,MIR1302-11(p13.3),SHC2(p13.3),FSTL3(p13.3),PTBP1,MIR4745(p13.3),PLPPR3,MIR3187(p13.3),ELANE(p13.3),ARID3A(p13.3),ABCA7(p13.3),STK11(p13.3),TCF3(p13.3),REXO1,MIR1909(p13.3),PLEKHJ1,MIR1227(p13.3),PLEKHJ1,MIR6789(p13.3),AMH,MIR4321(p13.3),LMNB2,MIR7108(p13.3),GNG7,MIR7850(p13.3),GNA11(p13.3),FZR1(p13.3),MIR1268A,DAPK3,MIR637(p13.3),MAP2K2(p13.3),SH3GL1(p13.3),UBXN6,MI…	-0.0375263	2	81.3799	1450	904.306	chr19:60500-24364012
MOLM_1	chr19	28263182	38361012	CCNE1(q12),TSHZ3(q12),CEBPA(q13.11),FXYD3,MIR6887(q13.12),CD22,MIR5196(q13.12),KMT2B(q13.12),KMT2B,IGFLR1(q13.12)	-0.0471643	2	53.3512	160	112.102	chr19:28263182-38361012
MOLM_1	chr19	38361012	59118483	RYR1(q13.2),DYRK1B,MIR6719(q13.2),AKT2(q13.2),AKT2,MIR641(q13.2),PLD3,MIR6796(q13.2),PRX(q13.2),CYP2B6(q13.2),AXL(q13.2),RPS19,MIR6797(q13.2),CD79A(q13.2),LOC100505622,MIR4323(q13.2),CIC(q13.2),MEGF8,MIR8077(q13.2),XRCC1(q13.31),PVR,MIR4531(q13.31),-(q13.32),BCL3(q13.32),BCL3,MIR8085(q13.32),CBLC(q13.32),KLC3,ERCC2(q13.32),ERCC2(q13.32),CD3EAP,ERCC1(q13.32),ERCC1(q13.32),EML2,MIR330(q13.32),GIPR,…	0.385282	3	104.469	1006	644.598	chr19:38361012-59118483
MOLM_1	chr20	60500	26072488	FKBP1A-SDCBP2,FKBP1A,MIR6869(p13),NOP56,MIR1292(p13),VPS16,PTPRA(p13),PTPRA(p13),PANK2,MIR103A2,MIR103B2(p13),SMOX(p13),MIR8062(p12.3),PAK5(p12.2),JAG1,MIR6870(p12.2),POLR3F,MIR3192(p11.23),FOXA2(p11.21)	0.0442442	2	39.1643	271	196.674	chr20:60500-26072488
MOLM_1	chr20	29420069	62965020	DEFB119(q11.21),MIR3193(q11.21),BCL2L1(q11.21),BCL2L1,ABALON(q11.21),POFUT1,MIR1825(q11.21),ASXL1(q11.21),DNMT3B(q11.21),RALY,MIR4755(q11.22),ITCH,MIR644A(q11.22),MYH7B,MIR499A,MIR499B(q11.22),GDF5,MIR1289-1(q11.22),TLDC2,SAMHD1(q11.23),SAMHD1(q11.23),RBL1(q11.23),SRC(q11.23),RALGAPB,MIR548O2(q11.23),MAFB(q12),TOP1(q12),TOP1,PLCG1-AS1(q12),PLCG1,MIR6871(q12),CHD6(q12),PTPRT(q12),PTPRT(q13.11),JPH…	0.0275092	2	101.953	934	630.433	chr20:29420069-62965020
MOLM_1	chr21	9411693	48119395	MIR3648-2,MIR3648-1(p11.2),-(p11.2),MIR3156-3(q11.2),MIR3118-1(q11.2),LOC110091777,MIR8069-1,MIR8069-2(q11.2),MIR99AHG,MIR99A(q21.1),MIR99AHG,MIRLET7C(q21.1),MIR99AHG,MIR125B2(q21.1),MIR548XHG,MIR548X(q21.1),MIR6130(q21.2),MIR155HG,MIR155(q21.3),ADAMTS5,MIR4759(q21.3),MIR4327(q22.11),OLIG2(q22.11),SON,MIR6501(q22.11),RUNX1(q22.12),-(q22.12),LOC100506403(q22.12),MIR802(q22.12),LOC101928269(q22.12)…	-0.00879635	2	78.5064	608	421.014	chr21:9411693-48119395
MOLM_1	chr22	16050500	16287551	POTEH(q11.1),POTEH,POTEH-AS1(q11.1)	-0.229729	2	122.926	17	7.76028	chr22:16050500-16287551
MOLM_1	chr22	16424750	23631948	BID,MIR3198-1(q11.21),MICAL3,MIR648(q11.21),CLTCL1(q11.21),SEPT5(q11.21),SEPT5,SEPT5-GP1BB(q11.21),SEPT5,SEPT5-GP1BB,GP1BB(q11.21),SEPT5-GP1BB,GP1BB(q11.21),COMT,MIR4761(q11.21),TANGO2,MIR185(q11.21),DGCR8,MIR3618(q11.21),DGCR8,MIR1306(q11.21),TRMT2A,MIR6816(q11.21),RTN4R,MIR1286(q11.21),CRKL(q11.21),MIR649(q11.21),POM121L8P(q11.21),MIR301B(q11.21),MIR130B(q11.21),MAPK1(q11.21),MAPK1(q11.22),VPRE…	0.333242	3	162.832	503	338.986	chr22:16424750-23631948
MOLM_1	chr22	23631948	24938071	BCR(q11.23),SMARCB1(q11.23),SMARCB1,DERL3(q11.23)	-0.11859	2	95.1386	60	39.508	chr22:23631948-24938071
MOLM_1	chr22	25242405	51244066	CRYBB2P1,MIR6817(q11.23),TPST2,MIR548J(q12.1),MN1(q12.1),TTC28-AS1,MIR3199-1,MIR3199-2(q12.1),TTC28,MIR5739(q12.1),CHEK2(q12.1),CHEK2,HSCB(q12.1),RHBDD3,EWSR1(q12.2),EWSR1(q12.2),AP1B1,SNORD125(q12.2),NEFH(q12.2),NF2(q12.2),MTMR3,MIR6818(q12.2),TBC1D10A(q12.2),SF3A1(q12.2),SF3A1,CCDC157(q12.2),OSBP2,MIR3200(q12.2),MIR3928,RNF185(q12.2),PIK3IP1(q12.2),PATZ1(q12.2),PATZ1,PIK3IP1-AS1(q12.2),PISD,MIR…	-0.0323411	2	73.167	629	425.494	chr22:25242405-51244066
MOLM_1	chrX	145321	2838813	CRLF2(p22.33),CSF2RA,MIR3690(p22.33),P2RY8(p22.33),ARSD(p22.33),ARSD,ARSD-AS1(p22.33)	-1.91503	0	25.9155	65	36.8238	chrX:145321-2838813
MOLM_1	chrX	2839908	58505576	ARSD(p22.33),MIR4770(p22.31),PUDP,STS,MIR4767(p22.31),MIR651(p22.31),VCX3B(p22.31),ARHGAP6,MIR548AX(p22.2),TLR8-AS1,TLR8(p22.2),TMSB4X(p22.2),EGFL6,MIR6086(p22.2),FANCB(p22.2),ZRSR2(p22.2),CTPS2,MIR548AM(p22.2),NHS,MIR4768(p22.13),MAP7D2,MIR23C(p22.12),RPS6KA3(p22.12),-(p22.12),PHEX(p22.11),PHEX,PHEX-AS1(p22.11),PHEX,PTCHD1-AS(p22.11),MIR6134(p21.3),IL1RAPL1(p21.3),IL1RAPL1(p21.2),IL1RAPL1,MIR466…	-1.57448	0	29.9688	1194	793.176	chrX:2839908-58505576
MOLM_1	chrX	62042080	155116993	MIR1468(q11.2),AMER1(q11.2),MSN(q12),MIR223(q12),AR(q12),EDA,MIR676(q13.1),FOXO4(q13.1),IL2RG(q13.1),MED12(q13.1),BCYRN1,ZMYM3(q13.1),BCYRN1(q13.1),BCYRN1,NONO(q13.1),BCYRN1,TAF1(q13.1),BCYRN1,TAF1,INGX(q13.1),FTX,MIR421(q13.2),FTX,MIR374B,MIR374C(q13.2),FTX,MIR545(q13.2),FTX,MIR374A(q13.2),MIR325HG,MIR384(q21.1),MIR325HG,MIR325(q21.1),ATRX(q21.1),MIR4328(q21.1),MIR548I4(q21.1),MIR1321(q21.2),CHM…	-1.54292	0	28.0797	1644	1124.33	chrX:62042080-155116993
MOLM_1	chrY	10500	10058894	CRLF2(p11.32),CSF2RA,MIR3690(p11.32),P2RY8(p11.32)	-4.13633	0	3.07776	73	56.7307	chrY:10500-10058894
MOLM_1	chrY	13105053	15359723	-	-5.33571	0	0.106456	14	11.2412	chrY:13105053-15359723
MOLM_1	chrY	15360223	15592555	UTY(q11.221)	-24.0682	0	0.0390439	36	22.818	chrY:15360223-15592555
MOLM_1	chrY	15593055	59363066	-	-8.13595	0	0.0243296	87	71.4753	chrY:15593055-59363066
KU_812	chr1	17330	121484934	WASH7P,MIR6859-3,MIR6859-1,MIR6859-2,MIR6859-4(p36.33),MIR1302-2,MIR1302-10,MIR1302-11,MIR1302-9(p36.33),MIR200B(p36.33),MIR200A(p36.33),MIR429(p36.33),ACAP3,MIR6726(p36.33),INTS11,MIR6727(p36.33),DVL1,MIR6808(p36.33),AURKAIP1(p36.33),TNFRSF14-AS1(p36.32),TNFRSF14-AS1,TNFRSF14(p36.32),TNFRSF14(p36.32),PRDM16(p36.32),PRDM16,MIR4251(p36.32),MEGF6,MIR551A(p36.32),DFFB(p36.32),-(p36.31),MIR4689(p36.3…	0.277061	3	107.384	2927	2063.45	chr1:17330-121484934
KU_812	chr1	142535934	149283366	NBPF20,NBPF19,NBPF8,NBPF9(q21.1),NBPF20,NBPF19,NBPF9,LOC100996724(q21.1),NBPF20,NBPF19,NBPF9,LOC100996724,PDE4DIP(q21.1),NBPF20,NBPF19,NBPF9,PDE4DIP(q21.1),NBPF20,NBPF19,NBPF10,TXNIP(q21.1),NBPF20,NBPF19,NBPF10,PIAS3,MIR6736(q21.1),NBPF19,BCL9(q21.2),NBPF19,MIR5087(q21.2),NBPF19,MIR6077(q21.2),-(q21.2)	0.298837	3	220.63	227	148.086	chr1:142535934-149283366
KU_812	chr1	149283720	149804421	-(q21.2),LOC644634(q21.2),HIST2H4A,HIST2H4B(q21.2)	0.0980848	2	283.284	33	20.197	chr1:149283720-149804421
KU_812	chr1	149804421	152275948	HIST2H4A,HIST2H4B(q21.2),TARS2,MIR6878(q21.3),ECM1(q21.3),ADAMTSL4,MIR4257(q21.3),ADAMTSL4-AS1,MCL1(q21.3),MCL1(q21.3),ARNT(q21.3),SETDB1(q21.3),CDC42SE1(q21.3),CDC42SE1,MLLT11(q21.3),MLLT11(q21.3),TUFT1,MIR554(q21.3),FLG(q21.3)	0.339764	3	157.45	152	110.186	chr1:149804421-152275948
KU_812	chr1	152275993	152286613	FLG(q21.3),FLG,FLG-AS1(q21.3)	0.0303739	2	206.703	44	26.9822	chr1:152275993-152286613
KU_812	chr1	152286613	214538038	FLG,FLG-AS1(q21.3),NPR1,MIR8083(q21.3),SLC39A1,MIR6737(q21.3),NUP210L,MIR5698(q21.3),TPM3(q21.3),MIR190B(q21.3),-(q21.3),IL6R-AS1,IL6R(q21.3),IL6R(q21.3),LOC101928120,SHC1(q21.3),SHC1(q21.3),CKS1B,MIR4258(q21.3),MUC1(q22),MIR92B(q22),HCN3(q22),HCN3,PKLR(q22),ASH1L(q22),ASH1L,MIR555(q22),ASH1L,ASH1L-AS1(q22),ASH1L-AS1(q22),RIT1(q22),ARHGEF2,MIR6738(q22),C1orf61,MIR9-1(q22),HDGF(q23.1),PRCC(q23.1),…	0.287157	3	116.488	1679	1195.04	chr1:152286613-214538038
KU_812	chr1	214542774	222849576	PTPN14(q41),USH2A(q41),USH2A,LOC102723833(q41),RNU5F-1,IARS2,MIR215(q41),RNU5F-1,IARS2,MIR194-1(q41),RAB3GAP2,MIR664A,SNORA36B(q41),MIA3,AIDA(q41),AIDA(q41)	0.179203	2	106.383	230	159.267	chr1:214542774-222849576
KU_812	chr1	222850076	227661952	AIDA(q41),AIDA,BROX(q41),NVL,MIR320B2(q42.11),WDR26,MIR4742(q42.11),PYCR2,MIR6741(q42.12),H3F3A,H3F3AP4(q42.12),ITPKB(q42.12),CDC42BPA(q42.13)	0.313688	3	116.861	164	111.734	chr1:222850076-227661952
KU_812	chr1	227661952	228797713	WNT9A,MIR5008(q42.13),ARF1,MIR3620(q42.13),OBSCN-AS1,OBSCN(q42.13),OBSCN(q42.13),TRIM11,MIR6742(q42.13),MIR4666A(q42.13)	0.179071	2	69.3802	170	123.818	chr1:227661952-228797713
KU_812	chr1	228797713	236759571	FAM89A,MIR1182(q42.2),EGLN1(q42.2),KCNK1,MIR4427(q42.2),SLC35F3,MIR4671(q42.2),RBM34(q42.3),ARID4B(q42.3),ARID4B,MIR4753(q42.3),LYST,MIR1537(q42.3)	0.295474	3	101.635	150	105.772	chr1:228797713-236759571
KU_812	chr1	236759571	249240121	RYR2(q43),RYR2,MIR4428(q43),GREM2(q43),-(q43),RGS7(q43),RGS7,MIR3123(q43),FH(q43),SDCCAG8,MIR4677(q43),SDCCAG8,AKT3(q43),AKT3(q43),AKT3(q44),-(q44),MIR3916(q44),OR2T33(q44),MIR3124(q44)	0.184621	2	98.3475	339	225.068	chr1:236759571-249240121
KU_812	chr2	10500	6284039	SOX11(p25.2),LINC01105,MIR7158(p25.2)	-0.424924	1	43.649	76	55.3969	chr2:10500-6284039
KU_812	chr2	6284039	26029249	MIR7515HG,MIR7515(p25.2),C2orf48,MIR4261(p25.1),GREB1,MIR4429(p25.1),LPIN1,MIR548S(p25.1),MIR4262(p25.1),MIR3681HG,MIR3681(p24.3),TRIB2,MIR3125(p24.3),MYCNOS,MYCN(p24.3),MYCN(p24.3),MIR4757(p24.1),RHOB(p24.1),FKBP1B(p23.3),NCOA1(p23.3),DNMT3A(p23.3),DNMT3A,MIR1301(p23.3),ASXL2(p23.3)	-0.268628	1	54.9976	291	205.079	chr2:6284039-26029249
KU_812	chr2	26068318	29917924	ASXL2(p23.3),OTOF(p23.3),CAD(p23.3),BABAM2,MIR4263(p23.2),PLB1(p23.2),ALK(p23.2)	-0.352831	1	80.2844	337	238.564	chr2:26068318-29917924
KU_812	chr2	29918424	74133547	ALK(p23.2),ALK(p23.1),-(p23.1),SRD5A2(p23.1),BIRC6(p22.3),BIRC6,MIR558(p22.3),TTC27,MIR4765(p22.3),-(p22.3),MIR548AD(p22.3),RMDN2(p22.2),CYP1B1(p22.2),-(p22.2),LOC102723824,EML4(p21),EML4(p21),-(p21),EPCAM(p21),EPCAM,MIR559(p21),MSH2(p21),KCNK12(p21),-(p16.3),MSH6(p16.3),MSH6,FBXO11(p16.3),FBXO11(p16.3),FSHR,MIR548BA(p16.3),NRXN1,MIR8485(p16.3),MIR4431(p16.2),GPR75-ASB3,MIR3682(p16.2),CCDC88A(p16…	-0.27818	1	76.0351	1046	731.956	chr2:29918424-74133547
KU_812	chr2	74133547	92099167	TACR1,MIR5000(p12),-(p12),CTNNA2(p12),CTNNA2,MIR4264(p12),CTNNA2,MIR8080(p12),ATOH8,MIR6071(p11.2),IMMT,MIR4779(p11.2),MIR4771-1,MIR4771-2(p11.2),MIR4435-1,MIR4435-2(p11.2),SMYD1,MIR4780(p11.2),MIR4436A(p11.2)	-0.379682	1	21.6779	159	107.655	chr2:74133547-92099167
KU_812	chr2	95326671	128051549	TMEM127(q11.2),ARID5A(q11.2),CNNM4,MIR3127(q11.2),AFF3(q11.2),-(q11.2),CHST10(q11.2),MIR5696(q11.2),IL18RAP,MIR4772(q12.1),RANBP2(q12.3),SH3RF3,MIR4265(q12.3),SH3RF3,MIR4266(q12.3),MIR4267(q13),MALL,MIR4436B2,MIR4436B1(q13),MIR4436B2,MIR4436B1(q13),MIR4435-2HG,MIR4435-1,MIR4435-2(q13),ANAPC1,MIR4771-1,MIR4771-2(q13),TTL(q13),PAX8(q13),PAX8,PAX8-AS1(q13),MIR1302-3(q13),WASH2P(q13),SLC35F5,MIR4782(…	-0.317668	1	59.6599	482	343.411	chr2:95326671-128051549
KU_812	chr2	128051549	135177128	ERCC3(q14.3),PROC,MIR4783(q14.3),POTEF(q21.1),AMER3(q21.1),POTEE(q21.1),MZT2A,MIR4784(q21.1),ANKRD30BL,MIR663B(q21.2),NCKAP5(q21.2),NCKAP5,LOC101928185(q21.2),MIR3679(q21.2)	-0.446188	1	62.5206	178	115.864	chr2:128051549-135177128
KU_812	chr2	135177128	189868547	ACMSD,MIR5590(q21.3),R3HDM1(q21.3),R3HDM1,MIR128-1(q21.3),CXCR4(q22.1),HNMT(q22.1),SPOPL(q22.1),LRP1B(q22.1),LRP1B,MIR7157(q22.1),LRP1B(q22.2),ACVR2A(q22.3),ACVR2A,ORC4(q22.3),LOC101929319,TNFAIP6,MIR4773-1,MIR4773-2(q23.3),KCNJ3(q24.1),TANC1,MIR6888(q24.2),BAZ2B(q24.2),BAZ2B,LOC643072(q24.2),-(q24.2),BAZ2B,MARCH7(q24.2),CD302,LY75-CD302(q24.2),LY75-CD302,LY75(q24.2),TANK(q24.2),TANK,LOC101929512…	-0.31953	1	93.7231	1638	1186.34	chr2:135177128-189868547
KU_812	chr2	189868674	210611591	COL3A1(q32.2),COL5A2,MIR3129(q32.2),ORMDL1,PMS1(q32.2),PMS1(q32.2),STAT1(q32.2),LOC105373805,STAT4(q32.2),STAT4(q32.2),STAT4(q32.3),-(q32.3),SLC39A10,DNAH7(q32.3),DNAH7(q32.3),SF3B1(q33.1),SATB2(q33.1),SATB2,SATB2-AS1(q33.1),CASP8(q33.1),ALS2(q33.1),PARD3B(q33.3),INO80D(q33.3),-(q33.3),MDH1B(q33.3),MDH1B,FASTKD2(q33.3),FASTKD2,MIR3130-1,MIR3130-2(q33.3),KLF7,MIR2355(q33.3),KLF7,MIR7845(q33.3),LIN…	-0.27273	1	89.1943	696	492.286	chr2:189868674-210611591
KU_812	chr2	210611591	243188873	ERBB4(q34),ERBB4,MIR548F2(q34),MIR4776-2,MIR4776-1(q34),IKZF2(q34),SPAG16,MIR4438(q34),BARD1(q35),LOC101928103,ABCA12(q35),ABCA12(q35),ATIC(q35),FN1(q35),TNS1,MIR6809(q35),PNKD,TMBIM1,MIR6513(q35),PNKD,CATIP-AS2,MIR6810(q35),CTDSP1,MIR26B(q35),PRKAG3,MIR9500(q35),FEV(q35),MIR375(q35),IHH,MIR3131(q35),PTPRN(q35),PTPRN,MIR153-1(q35),TMEM198,MIR3132(q35),MIR4268(q35),EPHA4(q36.1),PAX3(q36.1),PAX3,CC…	-0.336703	1	70.7043	829	579.833	chr2:210611591-243188873
KU_812	chr3	60500	90311186	MIR4790(p26.1),LMCD1(p26.1),SRGAP3(p25.3),-(p25.3),THUMPD3(p25.3),FANCD2(p25.3),FANCD2,FANCD2OS(p25.3),VHL(p25.3),ATP2B2,MIR378B(p25.3),ATP2B2,MIR885(p25.3),PPARG(p25.2),MKRN2,RAF1(p25.2),RAF1(p25.2),XPC(p25.1),XPC,LSM3(p25.1),COLQ,MIR4270(p25.1),MIR563(p25.1),PLCL2,MIR3714(p24.3),KCNH8,MIR4791(p24.3),KAT2B(p24.3),-(p24.2),MIR4442(p24.2),TGFBR2(p24.1),MIR466(p23),MIR548AY(p22.3),ARPP21,MIR128-2(p…	-0.307405	1	64.9719	1826	1276.33	chr3:60500-90311186
KU_812	chr3	93519633	127305406	MIR8060(q11.2),EPHA6(q11.2),-(q11.2),MIR548G,CMSS1,FILIP1L,MIR3921(q12.1),TFG(q12.2),MIR548AB(q13.11),CBLB(q13.11),MIR4445(q13.13),C3orf52,MIR567(q13.2),CFAP44,CFAP44-AS1,MIR8076(q13.2),SIDT1,MIR4446(q13.2),ZBTB20,MIR568(q13.31),ZBTB20,MIR4796(q13.31),MIR4447(q13.31),FSTL1,MIR198(q13.33),STXBP5L,MIR5682(q13.33),POLQ(q13.33),KALRN,MIR5002(q21.2),KALRN,MIR6083(q21.2),UMPS,MIR544B(q21.2),SLC12A8,MIR…	-0.336502	1	47.8484	468	332.312	chr3:93519633-127305406
KU_812	chr3	127305906	161478755	TPRA1,MIR7976(q21.3),GATA2(q21.3),GATA2,GATA2-AS1(q21.3),RPN1(q21.3),-(q21.3),CNBP(q21.3),COPG1,MIR6826(q21.3),MBD4(q21.3),MBD4,IFT122(q21.3),COL6A6(q22.1),PIK3R4(q22.1),CPNE4,MIR5704(q22.1),AMOTL2,MIR6827(q22.2),MIR4788(q22.2),STAG1(q22.3),-(q22.3),PIK3CB(q22.3),FOXL2(q22.3),TRIM42(q23),PXYLP1(q23),ATR(q23),MIR5186(q25.1),RAP2B(q25.2),GPR149(q25.2),GMPS(q25.31),MLF1(q25.32),-(q25.32),IQCJ-SCHIP1…	-0.269769	1	71.4499	650	464.043	chr3:127305906-161478755
KU_812	chr3	161478755	166592066	MIR1263(q26.1),SI(q26.1),SLITRK3(q26.1)	-0.422467	1	66.3627	101	72.2176	chr3:161478755-166592066
KU_812	chr3	166592066	186507697	EGFEM1P,MIR551B(q26.2),MECOM(q26.2),CLDN11,MIR6828(q26.2),TNIK,MIR569(q26.2),NAALADL2,MIR4789(q26.31),MIR7977(q26.32),TBL1XR1(q26.32),-(q26.32),PIK3CA(q26.32),PIK3CA,KCNMB3(q26.32),SOX2-OT,SOX2(q26.33),KLHL6(q27.1),KLHL24(q27.1),-(q27.1),VWA5B2,MIR1224(q27.1),EHHADH,MIR5588(q27.2),IGF2BP2,MIR548AQ(q27.2),ETV5(q27.2),-(q27.2),EIF4A2(q27.3),EIF4A2,SNORD2,SNORA63B,MIR1248,SNORA81(q27.3),EIF4A2,SNORA…	-0.273692	1	80.3771	393	283.721	chr3:166592066-186507697
KU_812	chr3	186508197	195506745	RTP2(q27.3),RTP2,LOC100131635(q27.3),LOC100131635,BCL6(q27.3),BCL6(q27.3),LPP-AS2(q27.3),LPP-AS2,LPP(q27.3),LPP(q28),LPP,LPP-AS1(q28),LPP,MIR28(q28),TP63(q28),TP63,MIR944(q28),XXYLT1,MIR3137(q29),MIR570HG,MIR570(q29),MUC4(q29)	-0.367884	1	80.2829	276	193.867	chr3:186508197-195506745
KU_812	chr3	195507097	195515024	MUC4(q29)	-0.70844	1	65.3007	34	12.8792	chr3:195507097-195515024
KU_812	chr3	195515427	197824927	MUC4(q29),TNK2,MIR6829(q29),-(q29),TFRC(q29),DLG1,MIR4797(q29),RUBCN,MIR922(q29)	-0.202745	2	100.872	71	50.5913	chr3:195515427-197824927
KU_812	chr4	13322	42508267	ZNF141,MIR571(p16.3),CRIPAK(p16.3),FGFR3(p16.3),NSD2(p16.3),NELFA,MIR943(p16.3),MXD4,MIR4800(p16.3),MIR378D1(p16.2),SORCS2(p16.1),SORCS2,MIR4798(p16.1),SORCS2,MIR4274(p16.1),ABLIM2,MIR95(p16.1),MIR548I2(p16.1),WDR1,MIR3138(p16.1),MIR572(p15.33),MIR5091(p15.33),SLIT2(p15.31),SLIT2,MIR218-1(p15.31),KCNIP4,MIR7978(p15.2),MIR573(p15.2),MIR4275(p15.1),MIR1255B1(p14),MIR4801(p14),FAM114A1,MIR574(p14),K…	-0.346422	1	46.4551	559	393.784	chr4:13322-42508267
KU_812	chr4	42508267	45837953	-	1.12163	5	0.456016	22	16.1687	chr4:42508267-45837953
KU_812	chr4	45837953	49632814	CORIN,MIR8053(p12)	0.333553	3	4.53876	24	17.1465	chr4:45837953-49632814
KU_812	chr4	52660617	70391966	FIP1L1(q12),FIP1L1,LNX1(q12),LNX1(q12),CHIC2(q12),PDGFRA(q12),KIT(q12),-(q12),KDR(q12),MIR548AG1(q13.1),ADGRL3(q13.1),ADGRL3,ADGRL3-AS1(q13.1),EPHA5(q13.1),EPHA5,EPHA5-AS1(q13.1),MIR1269A(q13.2),UGT2B4(q13.2),-(q13.2)	0.258936	3	112.772	387	272.914	chr4:52660617-70391966
KU_812	chr4	70392466	112080187	CSN3(q13.3),PPEF2(q21.1),SHROOM3,MIR4450(q21.1),SHROOM3,MIR548AH(q21.1),BMP2K(q21.21),HNRNPD(q21.22),SCD5,MIR575(q21.22),ARHGAP24,MIR4451(q21.23),AFF1(q21.3),AFF1(q22.1),MIR5705(q22.1),ABCG2(q22.1),RAP1GDS1(q23),METAP1,MIR3684(q23),PPP3CA,MIR8066(q24),PPP3CA,MIR1255A(q24),TET2(q24),TET2,TET2-AS1(q24),SEC24B(q25),EGF(q25),-(q25)	0.31499	3	81.8714	552	391.669	chr4:70392466-112080187
KU_812	chr4	112080187	130775371	LARP7,LOC109864269,MIR367,MIR302D(q25),LARP7,LOC109864269,MIR302A(q25),LARP7,LOC109864269,MIR302C,MIR302B(q25),ANK2,MIR1243(q25),ANK2,MIR8082(q25),UGT8,MIR577(q26),NDST4(q26),MIR1973(q26),KIAA1109(q27),IL2(q27),FAT4(q28.1),MIR2054(q28.1)	0.253264	3	109.744	340	246.164	chr4:112080187-130775371
KU_812	chr4	130775371	137219975	-	0.106587	2	0.24392	42	29.9739	chr4:130775371-137219975
KU_812	chr4	137219975	190861430	GAB1,MIR3139(q31.21),SMARCA5,SMARCA5-AS1(q31.21),SMARCA5(q31.21),ZNF827(q31.21),ZNF827(q31.22),SLC10A7,MIR7849(q31.22),-(q31.22),ARHGAP10,MIR4799(q31.23),LRBA(q31.3),FBXW7(q31.3),FBXW7,FBXW7-AS1(q31.3),FBXW7,MIR3140(q31.3),MIR4453HG,MIR4453(q31.3),TLR2(q31.3),MAP9(q32.1),MAP9,LOC102724776(q32.1),RAPGEF2,MIR3688-1,MIR3688-2(q32.1),CPE,MIR578(q32.3),DDX60L(q32.3),PALLD(q32.3),MIR6082(q34.1),GALNT7(…	0.287817	3	93.0257	835	594.718	chr4:137219975-190861430
KU_812	chr5	10500	45907753	SDHA(p15.33),MIR4456(p15.33),BRD9(p15.33),BRD9,TRIP13(p15.33),SLC12A7,MIR4635(p15.33),TERT(p15.33),MIR4457(p15.33),LPCAT1,MIR6075(p15.33),MIR4277(p15.33),MRPL36(p15.33),MIR4278(p15.31),MIR4458HG,MIR4458(p15.31),SEMA5A(p15.31),SEMA5A,MIR4636(p15.31),MIR6131(p15.2),TRIO(p15.2),OTULINL(p15.2),ANKH,MIR4637(p15.2),FBXL7,MIR887(p15.1),MYO10(p15.1),PRDM9(p14.2),CDH9(p14.1),CDH6(p13.3),PDZD2(p13.3),PDZD2…	-0.324822	1	71.0762	1051	739.404	chr5:10500-45907753
KU_812	chr5	49555074	180904760	ARL15,MIR581(q11.2),ARL15(q11.2),CDC20B,MIR449A,MIR449B(q11.2),CDC20B,MIR449C(q11.2),PLPP1,MIR5687(q11.2),IL6ST(q11.2),MAP3K1(q11.2),MIR548AE2(q11.2),PDE4D(q12.1),HTR1A(q12.3),PIK3R1(q13.1),-(q13.2),NAIP(q13.2),MAP1B,MIR4803(q13.2),TNPO1,MIR4804(q13.2),MIR3977(q14.2),TMEM167A(q14.2),TMEM167A,XRCC4(q14.2),COX7C,SNORD138(q14.3),MIR4280(q14.3),RASA1(q14.3),RASA1,CCNH(q14.3),LINC00461,MIR9-2(q14.3),M…	-0.302603	1	67.4115	2358	1658.02	chr5:49555074-180904760
KU_812	chr6	60500	58745455	IRF4(p25.3),FOXQ1(p25.3),FOXF2,MIR6720(p25.3),FOXC1(p25.3),MIR4645(p25.2),RIPK1(p25.2),PRPF4B(p25.2),LYRM4-AS1,LYRM4,MIR3691(p25.1),F13A1,MIR7853,MIR5683(p25.1),RREB1(p24.3),MIR5689HG,MIR5689(p24.3),MIR5689HG(p24.3),MYLIP,MIR4639(p22.3),KDM1B,DEK(p22.3),DEK(p22.3),MIR548A1HG,MIR548A1(p22.3),SLC17A4(p22.2),HIST1H4A(p22.2),HIST1H4B(p22.2),HIST1H1C(p22.2),HIST1H4C(p22.2),HIST1H1E(p22.2),HIST1H2BD(p2…	0.698615	3	178.515	1428	992.931	chr6:60500-58745455
KU_812	chr6	61944508	92856429	ADGRB3(q12),ADGRB3(q13),MIR30C2(q13),MIR30A(q13),KCNQ5,MIR4282(q13),DDX43(q13),EEF1A1(q13),EEF1A1,SNORD141B,SNORD141A(q13),FILIP1,LOC101928540,MIR4463(q14.1),PNRC1(q15),MIR4464(q15),MIR4643(q15)	0.682318	3	59.9043	315	218.458	chr6:61944508-92856429
KU_812	chr6	92856429	95525023	EPHA7(q16.1)	0.533316	3	151.203	53	39.0572	chr6:92856429-95525023
KU_812	chr6	95525023	134583306	MIR2113(q16.1),MIR548AI(q16.2),PRDM1(q21),LINC02532,MIR587(q21),FOXO3(q21),REV3L(q21),REV3L,TRAF3IP2-AS1(q21),HDAC2-AS2,HS3ST5(q21),HDAC2-AS2(q21),-(q22.1),ROS1(q22.1),DCBLD1,GOPC(q22.1),GOPC(q22.1),FAM184A,MIR548B(q22.31),MIR3144(q22.31),MIR588(q22.32),PTPRK(q22.33),PTPRK,LOC101928140(q22.33),LAMA2(q22.33),MIR548H5(q23.2),ENPP1(q23.2),MIR548AJ1(q23.2),-(q23.2),EYA4(q23.2),EYA4,TARID(q23.2),SGK1(…	0.677816	3	139.467	745	526.731	chr6:95525023-134583306
KU_812	chr6	134583806	137166313	SGK1(q23.2),HBS1L,MIR3662(q23.3),MYB(q23.3),MIR548A2(q23.3)	0.838121	4	154.138	54	38.0905	chr6:134583806-137166313
KU_812	chr6	137166313	152860547	LOC100130476,TNFAIP3(q23.3),TNFAIP3(q23.3),NHSL1,MIR3145(q23.3),ECT2L(q24.1),ECT2L,REPS1(q24.1),MIR3668(q24.1),MIR4465(q24.1),STX11(q24.2),-(q24.2),UTRN(q24.2),ESR1,SYNE1(q25.1),SYNE1(q25.1),SYNE1,MIR3163(q25.1),SYNE1,MIR3163(q25.2),SYNE1(q25.2),SYNE1,SYNE1-AS1(q25.2)	0.655024	3	151.375	450	324.3	chr6:137166313-152860547
KU_812	chr6	152861047	158932889	SYNE1(q25.2),RGS17(q25.2),MIR1202(q25.3),ARID1B(q25.3),ZDHHC14,MIR3692(q25.3),TULP4(q25.3)	0.743929	4	167.957	184	131.816	chr6:152861047-158932889
KU_812	chr6	158933389	171054567	TMEM181,MIR7161(q25.3),SYTL3,MIR3918(q25.3),LPA(q25.3),LPA(q26),LINC00473,LINC00602(q27),RPS6KA2,MIR1913(q27),MIR3939(q27),FGFR1OP(q27),AFDN(q27),FAM120B,MIR4644(q27)	0.633564	3	174.254	243	167.895	chr6:158933389-171054567
KU_812	chr7	10500	2945188	C7orf50,MIR339(p22.3),MAD1L1,MIR4655(p22.3),SNX8,MIR6836(p22.3),LFNG,MIR4648(p22.3)	-0.554531	1	2.86588	23	16.1655	chr7:10500-2945188
KU_812	chr7	2945688	55636712	CARD11(p22.2),AP5Z1,MIR4656(p22.1),-(p22.1),RADIL(p22.1),FBXL18,MIR589(p22.1),ACTB(p22.1),RNF216,MIR6874(p22.1),PMS2(p22.1),MIR3683(p22.1),ETV1(p21.2),HDAC9,MIR1302-6(p21.1),TWISTNB,MIR3146(p21.1),SP4,MIR1183(p15.3),LOC541472,IL6(p15.3),IL6(p15.3),MIR148A(p15.2),NFE2L3(p15.2),HNRNPA2B1(p15.2),HNRNPA2B1,CBX3(p15.2),HOXA9,HOXA10-HOXA9(p15.2),HOXA10-HOXA9,HOXA10-AS,MIR196B(p15.2),HOXA10-HOXA9,HOXA10…	-0.311994	1	60.0856	903	642.034	chr7:2945688-55636712
KU_812	chr7	55792647	57938684	MIR4283-2,MIR4283-1(p11.2),MIR3147(p11.2),ZNF716(p11.2)	-0.580335	1	46.3397	37	22.427	chr7:55792647-57938684
KU_812	chr7	61657308	117368348	MIR4283-1,MIR4283-2(q11.21),ZNF107,MIR6839(q11.21),SBDS(q11.21),TYW1,MIR4650-1,MIR4650-2(q11.21),GALNT17,MIR3914-1,MIR3914-2(q11.22),TYW1B,MIR4650-1,MIR4650-2(q11.22),STX1A,MIR4284(q11.23),ELN(q11.23),EIF4H,MIR590(q11.23),HIP1(q11.23),POR,MIR4651(q11.23),HGF(q21.11),PCLO(q21.11),ABCB1(q21.12),ABCB1,RUNDC3B(q21.12),ZNF804B(q21.13),AKAP9(q21.2),KRIT1(q21.2),CDK6(q21.2),CDK6,LOC101927497(q21.2),CALC…	-0.307016	1	68.2781	930	662.339	chr7:61657308-117368348
KU_812	chr7	117374933	128493720	CTTNBP2(q31.2),CTTNBP2(q31.31),PTPRZ1(q31.32),GPR37(q31.33),POT1(q31.33),POT1,POT1-AS1(q31.33),GRM8,MIR592(q31.33),SND1,MIR593(q32.1),MIR129-1(q32.1),FLNC(q32.1),FLNC,FLNC-AS1(q32.1)	-0.411705	1	59.0475	234	165.185	chr7:117374933-128493720
KU_812	chr7	128493744	159128163	FLNC,FLNC-AS1(q32.1),SMO(q32.1),MIR182(q32.2),MIR96(q32.2),MIR183(q32.2),MEST,MIR335(q32.2),MIR29A(q32.3),MIR29B1(q32.3),CHCHD3,MIR3654(q33),EXOC4,MIR6133(q33),CALD1(q33),WDR91,MIR6509(q33),CHRM2,LOC349160,MIR490(q33),CREB3L2(q33),MIR4468(q33),TRIM24(q33),TRIM24(q34),-(q34),KIAA1549(q34),BRAF(q34),MGAM(q34),EPHB6(q34),ZYX,MIR6892(q34),CNTNAP2,MIR548F4(q35),EZH2(q36.1),CHPF2(q36.1),CHPF2,MIR671(q3…	-0.326998	1	71.1226	761	535.202	chr7:128493744-159128163
KU_812	chr8	10500	17539128	TDRP(p23.3),MIR3674(p23.3),MIR596(p23.3),MYOM2,MIR7160(p23.3),CSMD1(p23.2),MCPH1,MCPH1-AS1,MIR8055(p23.1),AGPAT5,MIR4659A,MIR4659B(p23.1),PRAG1(p23.1),ERI1,MIR4660(p23.1),TNKS,MIR597(p23.1),MIR124-1(p23.1),MIR4286(p23.1),PINX1,MIR1322(p23.1),XKR6,MIR598(p23.1),MIR5692A1,MIR5692A2(p23.1),LONRF1,MIR3926-1,MIR3926-2(p23.1),SGCZ,MIR383(p22),MTUS1,MIR548V(p22)	0.658521	3	93.765	265	180.422	chr8:10500-17539128
KU_812	chr8	17539139	43398986	MTUS1,MIR548V(p22),PCM1(p22),MIR320A(p21.3),EGR3(p21.3),NEFL,MIR6841(p21.2),DOCK5,MIR6876(p21.2),PTK2B(p21.2),PTK2B,MIR6842(p21.2),CLU,MIR6843(p21.1),MIR3622B,MIR3622A(p21.1),SCARA5,MIR4287(p21.1),FZD3,MIR4288(p21.1),MIR3148(p12),GSR(p12),PURG,WRN(p12),WRN(p12),NSD3(p11.23),FGFR1(p11.23),FGFR1(p11.22),HTRA4(p11.22),TM2D2(p11.22),IDO2(p11.21),SFRP1,MIR548AO(p11.21),ANK1,MIR486-1,MIR486-2(p11.21),K…	0.75382	4	144.422	614	431.444	chr8:17539139-43398986
KU_812	chr8	47458041	62923868	PRKDC(q11.21),TCEA1(q11.23),SOX17(q11.23),LYN(q12.1),PLAG1(q12.1),CHCHD7(q12.1),MIR4470(q12.3)	0.753681	4	149.685	309	221.592	chr8:47458041-62923868
KU_812	chr8	63071825	85215489	MIR124-2HG,MIR124-2(q12.3),PREX2(q13.2),PRDM14(q13.3),NCOA2(q13.3),MIR5681A,MIR5681B(q21.11),MIR2052HG,MIR2052(q21.11),ZFHX4-AS1,ZFHX4(q21.11),ZFHX4(q21.11),-(q21.11),MIR3149(q21.11),HEY1(q21.13)	0.650987	3	120.025	333	239.407	chr8:63071825-85215489
KU_812	chr8	85215489	106088543	NBN(q21.3),-(q21.3),DECR1(q21.3),LRRC69,MIR4661(q21.3),RUNX1T1(q21.3),MIR8084(q22.1),MIR378D2(q22.1),NDUFAF6,MIR3150BHG,MIR3150B,MIR3150A(q22.1),VPS13B(q22.2),VPS13B,MIR599,MIR875(q22.2),COX6C(q22.2),RGS22(q22.2),MIR4471(q22.2),PABPC1,MIR7705(q22.3),MIR5680(q22.3),BAALC,MIR3151(q22.3),LOC105375690,RIMS2(q22.3),RIMS2(q22.3),-(q22.3)	0.71931	4	134.646	413	287.274	chr8:85215489-106088543
KU_812	chr8	106088543	110530564	PKHD1L1(q23.1),PKHD1L1(q23.2)	0.806395	4	159.301	109	76.9125	chr8:106088543-110530564
KU_812	chr8	110530564	121247607	PKHD1L1(q23.2),CSMD3(q23.3),CSMD3,MIR2053(q23.3),RAD21(q24.11),RAD21,RAD21-AS1,MIR3610(q24.11),-(q24.11),EXT1(q24.11),-(q24.12),MIR548AZ(q24.12),NOV(q24.12),ENPP2(q24.12)	0.648314	3	155.941	307	215.963	chr8:110530564-121247607
KU_812	chr8	121247607	134251002	MIR4663(q24.13),ATAD2,MIR548D1(q24.13),TATDN1,MIR6844(q24.13),MIR4662B,MIR4662A(q24.13),MYC(q24.21),PVT1(q24.21),PVT1,MIR1204(q24.21),PVT1,MIR1205(q24.21),PVT1,MIR1206(q24.21),PVT1,MIR1207(q24.21),MIR1208(q24.21),CCDC26,MIR3686(q24.21),FAM49B,MIR5194(q24.21),TG,SLA,MIR7848(q24.22),NDRG1(q24.22)	0.749035	4	51.8023	121	85.9872	chr8:121247607-134251002
KU_812	chr8	134251002	141205062	NDRG1(q24.22),-(q24.22),MIR30B(q24.22),MIR30D(q24.22),FAM135B(q24.23)	0.602794	3	116.255	135	96.2011	chr8:134251002-141205062
KU_812	chr8	141205062	141994479	-(q24.3),PTK2(q24.3)	0.814626	4	199.868	97	64.046	chr8:141205062-141994479
KU_812	chr8	141994979	146303522	PTK2(q24.3),MIR1302-7(q24.3),MIR4472-1(q24.3),FAM83H,MIR4664(q24.3),SCRIB,MIR937(q24.3),NRBP2,MIR6845(q24.3),EPPK1(q24.3),PLEC(q24.3),PLEC,MIR661(q24.3),OPLAH,MIR6846(q24.3),EXOSC4,MIR6847(q24.3),MIR7112(q24.3),DGAT1,MIR6848(q24.3),ADCK5(q24.3),ADCK5,CPSF1(q24.3),CPSF1,MIR939(q24.3),CPSF1(q24.3),CPSF1,MIR6849(q24.3),TONSL,TONSL-AS1,MIR6893(q24.3),RECQL4(q24.3),RPL8,MIR6850(q24.3)	0.639819	3	75.9253	204	134.947	chr8:141994979-146303522
KU_812	chr9	30110	47317179	MIR1302-10,MIR1302-2,MIR1302-11,MIR1302-9(p24.3),SMARCA2(p24.3),RCL1,MIR101-2(p24.1),JAK2(p24.1),CD274(p24.1),PDCD1LG2(p24.1),KIAA2026,MIR4665(p24.1),KDM4C(p24.1),PTPRD(p24.1),PTPRD(p23),NFIB(p23),NFIB(p22.3),PSIP1(p22.3),BNC2(p22.3),BNC2(p22.2),ADAMTSL1,MIR3152(p22.1),MLLT3(p21.3),MLLT3,MIR4473(p21.3),MLLT3,MIR4474(p21.3),FOCAD,MIR491(p21.3),MIR31HG,MIR31(p21.3),CDKN2A(p21.3),CDKN2A,CDKN2B-AS1(p…	-0.327032	1	66.3291	891	619.37	chr9:30110-47317179
KU_812	chr9	65468179	141152931	MIR4477A,MIR4477B(q13),-(q21.11),MIR1299(q21.11),TRPM3,MIR204(q21.12),GNAQ(q21.2),HNRNPK(q21.32),HNRNPK,MIR7-1(q21.32),HNRNPK,RMI1(q21.32),NTRK2(q21.33),MIR4289(q22.1),SHC3(q22.1),CKS2,MIR3153(q22.2),MIR4290HG,MIR4290(q22.2),SYK(q22.2),MIR3910-1,MIR3910-2(q22.31),IARS,MIR3651,SNORA84(q22.31),CENPP,OMD(q22.31),CENPP,ECM2,MIR4670(q22.31),PHF2,MIR548AU(q22.31),MIR4291(q22.31),MIRLET7A1(q22.32),MIRLE…	-0.317609	1	67.8958	1893	1323.11	chr9:65468179-141152931
KU_812	chr10	60500	38771777	DIP2C,MIR5699(p15.3),MIR6072(p15.3),KLF6(p15.1),MIR6078(p15.1),PFKFB3,MIR3155A,MIR3155B(p15.1),-(p14),GATA3(p14),SEC61A2,MIR548AK(p14),SEC61A2(p14),CAMK1D,MIR4480(p13),CAMK1D,MIR4481(p13),CAMK1D,MIR548Q(p13),CCDC3(p13),OPTN(p13),MIR4293(p13),MIR1265(p13),CUBN(p13),MRC1,MIR511(p12.33),MIR4675(p12.31),CASC10,MIR1915(p12.31),MLLT10(p12.31),-(p12.2),KIAA1217,MIR603(p12.2),MYO3A(p12.1),PDSS1,ABI1(p12.…	-0.303195	1	58.7162	636	442.191	chr10:60500-38771777
KU_812	chr10	42602610	81463320	MIR5100(q11.21),RET(q11.21),ANKRD30BP3,MIR3156-1(q11.21),ALOX5(q11.21),ALOX5,LOC102724323(q11.21),LOC102724593,LOC101927699,SYT15(q11.22),LOC101927699,SYT15(q11.22),SYT15(q11.22),MIR4294(q11.23),TIMM23B,NCOA4(q11.23),PRKG1,MIR605(q21.1),PCDH15,LOC105378311,MIR548F1(q21.1),MIR3924(q21.1),CCDC6(q21.2),ARID5B(q21.2),EGR2(q21.3),JMJD1C(q21.3),JMJD1C,MIR1296(q21.3),JMJD1C,JMJD1C-AS1(q21.3),CTNNA3(q21.…	-0.33107	1	72.8828	681	486.332	chr10:42602610-81463320
KU_812	chr10	81463404	81474470	NUTM2B-AS1,NUTM2B(q22.3),NUTM2B-AS1(q22.3)	-0.999505	1	37.6114	27	15.6602	chr10:81463404-81474470
KU_812	chr10	81623809	88985937	GRID1,MIR346(q23.2),BMPR1A(q23.2),NUTM2A(q23.2)	-0.311875	1	40.5483	74	51.8107	chr10:81623809-88985937
KU_812	chr10	88987991	89263101	NUTM2A(q23.2),-(q23.2)	-1.2547	0	28.8667	16	9.01718	chr10:88987991-89263101
KU_812	chr10	89263601	135354978	MIR4678(q23.2),KLLN,PTEN(q23.31),PTEN(q23.31),ACTA2(q23.31),ACTA2,FAS(q23.31),ACTA2,FAS,FAS-AS1(q23.31),FAS(q23.31),MIR4679-2,MIR4679-1(q23.31),PANK1,MIR107(q23.31),ENTPD1-AS1,MIR3157(q24.1),PIK3AP1(q24.1),MIR607(q24.1),PYROXD2,MIR1287(q24.2),HPS1,MIR4685(q24.2),HPSE2,MIR6507(q24.2),PAX2(q24.31),SEMA4G,MIR608(q24.31),TLX1NB(q24.31),TLX1NB,TLX1(q24.31),DPCD,MIR3158-2,MIR3158-1(q24.32),GBF1(q24.32)…	-0.315945	1	63.0715	933	655.019	chr10:89263601-135354978
KU_812	chr11	60500	2194396	RIC8A,MIR6743(p15.5),HRAS(p15.5),-(p15.5),MUC6(p15.5),MUC5B,MIR6744(p15.5),LSP1,MIR4298(p15.5),LSP1,MIR7847(p15.5),H19,MIR675(p15.5),IGF2,INS-IGF2,MIR483(p15.5),MIR4686(p15.5)	0.158688	2	95.278	79	50.8074	chr11:60500-2194396
KU_812	chr11	2194896	51566742	CDKN1C(p15.4),CARS(p15.4),CARS,CARS-AS1(p15.4),CHRNA10(p15.4),NUP98(p15.4),NUP98,PGAP2(p15.4),STIM1,MIR4687(p15.4),RRM1(p15.4),-(p15.4),LOC100506082(p15.4),OR51G2(p15.4),OR52A1(p15.4),OR51B5,OR51I1(p15.4),C11orf42(p15.4),CNGA4(p15.4),CCKBR(p15.4),DNHD1(p15.4),OR10A2(p15.4),MIR302E(p15.4),LMO1(p15.4),SCUBE2,MIR5691(p15.4),MTRNR2L8(p15.4),MIR4299(p15.3),MIR8070(p15.3),MICAL2,MIR6124(p15.3),SOX6,MIR…	-0.295694	1	69.9998	1137	809.348	chr11:2194896-51566742
KU_812	chr11	55028475	134946016	OR4C16(q11),OR4P4(q11),OR5M8(q12.1),MIR6128(q12.1),MIR130A(q12.1),YPEL4(q12.1),-(q12.1),CLP1(q12.1),DTX4,MPEG1(q12.1),MPEG1(q12.1),OR4D6(q12.1),OSBP,MIR3162(q12.1),MS4A3(q12.1),MS4A4E,MIR6503(q12.2),SDHAF2(q12.2),MIR4488(q12.2),TMEM258,MIR611(q12.2),FADS1,MIR1908(q12.2),FADS3,MIR6746(q12.2),EEF1G,MIR6747(q12.3),TMEM179B,MIR6748(q12.3),NXF1,MIR6514(q12.3),CCDC88B,MIR7155(q13.1),NRXN2(q13.1),SF1(q1…	0.689074	3	161.553	2276	1624.53	chr11:55028475-134946016
KU_812	chr12	146239	34431528	KDM5A(p13.33),KDM5A,CCDC77(p13.33),-(p13.33),ERC1(p13.33),MIR3649(p13.33),ITFG2,FOXM1(p13.33),FOXM1(p13.33),FOXM1,RHNO1(p13.33),-(p13.32),CRACR2A(p13.32),CCND2-AS1,CCND2(p13.32),CCND2(p13.32),FGF23(p13.32),CHD4(p13.31),ZNF384(p13.31),MIR200CHG,MIR200C(p13.31),MIR200CHG,MIR141(p13.31),NECAP1(p13.31),MIR1244-1,MIR1244-4,MIR1244-2,MIR1244-3(p13.31),ETV6(p13.2),MIR1244-1,MIR1244-4,MIR1244-3,MIR1244-2…	-0.296334	1	80.0247	892	621.438	chr12:146239-34431528
KU_812	chr12	37857194	77773921	LRRK2(q12),ZCRB1(q12),ARID2(q12),PCED1B,MIR4698(q13.11),MIR4494(q13.11),PFKM,MIR6505(q13.11),KANSL2,SNORA2C,MIR1291(q13.11),ADCY6,MIR4701(q13.12),DDN-AS1,KMT2D(q13.12),KMT2D(q13.12),-(q13.12),LOC101927267,TROAP(q13.12),TROAP(q13.12),KCNH3(q13.12),PRPF40B(q13.12),PRPF40B,FMNL3(q13.12),LIMA1,MIR1293(q13.12),ATF1(q13.12),ACVR1B(q13.13),KRT7(q13.13),KRT7,KRT7-AS(q13.13),KRT4(q13.13),TNS2,MIR6757(q13.…	-0.289014	1	71.1208	1078	752.827	chr12:37857194-77773921
KU_812	chr12	77773921	87715884	NAV3(q21.2),SYT1,MIR1252(q21.2),PTPRQ(q21.31),LIN7A,MIR617(q21.31),LIN7A,MIR618(q21.31),ACSS3,MIR4699(q21.31),PPFIA2(q21.31),PPFIA2,PPFIA2-AS1(q21.31),SLC6A15(q21.31)	-0.4024	1	71.3468	276	191.902	chr12:77773921-87715884
KU_812	chr12	87715884	133841395	LINC01619,BTG1(q21.33),BTG1(q21.33),MIR5700(q22),TMCC3,MIR7844(q22),MIR492,KRT19P2(q22),MIR331(q22),MIR3685(q22),RMST,MIR1251(q23.1),RMST,MIR135A2(q23.1),MIR4495(q23.1),MIR4303(q23.1),MIR1827(q23.1),MYBPC1(q23.2),HSP90B1,MIR3652(q23.3),CHST11,MIR3922(q23.3),MIR4496(q24.11),SSH1,MIR619(q24.11),TRPV4,MIR4497(q24.11),TCTN1(q24.11),TCTN1,HVCN1(q24.11),HVCN1(q24.11),CUX2,MIR6760(q24.12),ALDH2(q24.12),…	-0.321361	1	50.9235	802	559.274	chr12:87715884-133841395
KU_812	chr13	19020500	54435342	ZMYM2(q12.11),CRYL1,MIR4499(q12.11),SKA3(q12.11),SKA3,MRPL57(q12.11),SGCG(q12.12),SPATA13,MIR2276(q12.12),PARP4(q12.12),RNF17(q12.12),PABPC3(q12.13),CDK8(q12.13),CDX2(q12.2),FLT3(q12.2),FLT1(q12.2),FLT1(q12.3),MTUS2(q12.3),MTUS2,MTUS2-AS1(q12.3),BRCA2(q13.1),-(q13.1),KL(q13.1),SOHLH2,CCDC169-SOHLH2(q13.3),CCDC169-SOHLH2,CCDC169(q13.3),POSTN(q13.3),-(q13.3),LHFPL6(q13.3),LHFPL6(q14.11),-(q14.11),C…	0.265128	3	116.678	913	639.685	chr13:19020500-54435342
KU_812	chr13	54435342	86759824	MIR1297(q14.3),MIR5007(q21.1),MIR3169(q21.2),MIR548X2(q21.32),MIR4704(q21.32),BORA,DIS3(q22.1),DIS3(q22.1),DIS3,PIBF1(q22.1),KLF5(q22.1),SLAIN1,MIR3665(q22.3)	0.181313	2	30.2157	274	195.989	chr13:54435342-86759824
KU_812	chr13	87061885	115109378	MIR4500HG,MIR4500(q31.2),MIR622(q31.3),MIR17HG,MIR17,MIR18A,MIR19A(q31.3),MIR17HG,MIR20A,MIR19B1,MIR92A1(q31.3),GPC5,MIR548AS(q31.3),HS6ST3,MIR4501(q32.1),FARP1,MIR3170(q32.2),UBAC2,MIR623(q32.3),CLYBL,MIR4306(q32.3),NALCN-AS1,NALCN(q33.1),NALCN(q33.1),FGF14,MIR2681(q33.1),FGF14,MIR4705(q33.1),CCDC168(q33.1),BIVM,BIVM-ERCC5(q33.1),BIVM-ERCC5(q33.1),BIVM-ERCC5,ERCC5(q33.1),IRS2(q34),COL4A1(q34),CO…	0.221321	3	99.7867	476	334.427	chr13:87061885-115109378
KU_812	chr14	19057400	25628825	CCNB1IP1(q11.2),NDRG2,MIR6717(q11.2),HAUS4,MIR4707(q11.2),AJUBA(q11.2),MYH6,MIR208A(q11.2),MYH7,MIR208B(q11.2),PSME2,MIR7703(q12),CTSG(q12)	0.287312	3	80.4934	95	65.0007	chr14:19057400-25628825
KU_812	chr14	25628825	42143701	MIR4307HG,MIR4307(q12),LOC728755,LINC00645,MIR3171(q12),PRKD1(q12),STRN3,MIR624(q12),SFTA3,NKX2-1(q13.3),SFTA3,NKX2-1,NKX2-1-AS1(q13.3),NKX2-1,NKX2-1-AS1(q13.3),NKX2-1-AS1(q13.3),SLC25A21,MIR4503(q13.3),FOXA1(q21.1),SSTR1(q21.1)	-0.3461	1	32.3581	181	129.699	chr14:25628825-42143701
KU_812	chr14	42294175	52930676	FANCM(q21.2),MIR548Y(q21.3),-(q21.3),MIR6076(q21.3),L2HGDH,MIR4504(q21.3),NIN(q22.1),NIN,LOC105370489(q22.1)	-0.310441	1	69.4663	181	131.001	chr14:42294175-52930676
KU_812	chr14	52930676	73914717	MIR5580(q22.2),GCH1,MIR4308(q22.2),-(q22.3),KTN1(q22.3),OTX2(q22.3),EXOC5,AP5M1(q22.3),AP5M1(q22.3),ARID4A(q23.1),RTN1,MIR5586(q23.1),KCNH5(q23.2),-(q23.2),SYNE2(q23.2),SYNE2,MIR548H1(q23.2),SPTB,MIR7855(q23.3),CHURC1-FNTB,FNTB,MAX(q23.3),CHURC1-FNTB,FNTB,MAX,MIR4706(q23.3),MAX(q23.3),MAX,LOC100506321(q23.3),MIR4708(q23.3),FUT8,MIR625(q23.3),GPHN(q23.3),MIR5694(q24.1),RAD51B(q24.1),-(q24.1),ZFP36…	0.699397	3	157.909	642	446.724	chr14:52930676-73914717
KU_812	chr14	73914717	107289040	ELMSAN1,MIR4505(q24.3),NPC2,MIR4709(q24.3),LTBP2(q24.3),FLVCR2(q24.3),ESRRB(q24.3),NGB,MIR1260A(q24.3),NRXN3(q24.3),NRXN3(q31.1),-(q31.1),TSHR(q31.1),TRIP11(q32.12),-(q32.12),ATXN3(q32.12),GOLGA5(q32.12),ASB2,MIR4506(q32.12),DICER1(q32.13),DICER1,MIR3173(q32.13),DICER1,DICER1-AS1(q32.13),SYNE3(q32.13),-(q32.13),TCL6(q32.13),TCL1A(q32.13),BCL11B(q32.2),EVL,MIR151B(q32.2),EVL,MIR342(q32.2),YY1,MIR6…	0.246605	3	107.008	932	658.057	chr14:73914717-107289040
KU_812	chr15	20044632	28736030	GOLGA6L6(q11.2),MIR3118-3,MIR3118-2,MIR3118-4(q11.2),MIR5701-3,MIR5701-2,MIR5701-1(q11.2),MIR3118-2,MIR3118-3,MIR3118-4(q11.2),MIR4509-1,MIR4509-2,MIR4509-3(q11.2),CYFIP1(q11.2),GOLGA6L22(q11.2),MIR4508(q11.2),ATP10A,MIR4715(q12),HERC2(q13.1),MIR4509-1,MIR4509-2,MIR4509-3(q13.1)	0.246275	3	92.6158	240	151.666	chr15:20044632-28736030
KU_812	chr15	29209943	102513829	TRPM1,MIR211(q13.3),RYR3(q14),NUTM1(q14),DPH6,MIR3942(q14),MIR4510(q14),MEIS2,MIR8063(q14),BUB1B(q15.1),BUB1B,BUB1B-PAK6(q15.1),KNL1(q15.1),-(q15.1),MGA(q15.1),MGA,MIR626(q15.1),SPTBN5,MIR4310(q15.1),VPS39,MIR627(q15.1),SERF2,SERF2-C15ORF63,MIR1282(q15.3),B2M(q21.1),C15orf48,MIR147B(q21.1),SLC30A4,HMGN2P46(q21.1),HMGN2P46(q21.1),FBN1(q21.1),GALK2,MIR4716(q21.1),MIR4712(q21.2),MIR4713HG,CYP19A1,MI…	0.287527	3	113.582	1790	1262.98	chr15:29209943-102513829
KU_812	chr16	67100	31776496	MIR6859-1,MIR6859-4,MIR6859-3,MIR6859-2(p13.3),AXIN1(p13.3),CAPN15,MIR5587(p13.3),CAPN15,MIR3176(p13.3),MIR662(p13.3),MAPK8IP3,MIR3177(p13.3),HS3ST6(p13.3),NTHL1,TSC2(p13.3),TSC2(p13.3),TSC2,PKD1(p13.3),PKD1,MIR1225(p13.3),PKD1,MIR6511B1,MIR6511B2(p13.3),PKD1,MIR4516(p13.3),MIR3180-5(p13.3),MLST8(p13.3),MLST8,BRICD5(p13.3),LOC106660606,MIR3677(p13.3),LOC106660606,MIR940(p13.3),MIR4717(p13.3),ABCA…	-0.315302	1	67.5599	1036	720.937	chr16:67100-31776496
KU_812	chr16	31776496	35193080	-	-0.664067	1	0.192414	14	7.25141	chr16:31776496-35193080
KU_812	chr16	46457168	67062529	ADCY7,MIR6771(q12.1),BRD7(q12.1),CYLD,MIR3181(q12.1),CYLD(q12.1),GNAO1,MIR3935(q12.2),MIR138-2(q13),SLC12A3,MIR6863(q13),HERPUD1(q13),KIFC3,MIR6772(q21),SETD6,CNOT1(q21),CNOT1(q21),CDH11(q21)	-0.30953	1	65.2384	329	233.348	chr16:46457168-67062529
KU_812	chr16	67063104	70869780	CBFB(q22.1),ELMO3,MIR328(q22.1),CTCF(q22.1),ESRP2,MIR6773(q22.1),CDH1(q22.1),WWP2,MIR140(q22.1),PDXDC2P-NPIPB14P(q22.1),HYDIN(q22.2)	-0.199099	2	84.1408	99	69.9994	chr16:67063104-70869780
KU_812	chr16	70871558	71209686	HYDIN(q22.2)	-0.0373462	2	253.725	89	54.8289	chr16:70871558-71209686
KU_812	chr16	71212793	89987416	HYDIN(q22.2),KARS(q23.1),TERF2IP(q23.1),CNTNAP4(q23.1),MIR4719(q23.1),MAF(q23.2),MIR4720(q23.2),CMIP,MIR7854(q23.2),CMIP,MIR6504(q23.2),CDH13,MIR8058(q23.3),CDH13,MIR3182(q23.3),MIR5093(q24.1),C16orf74,MIR1910(q24.1),IRF8,MIR6774(q24.1),SLC7A5,MIR6775(q24.2),ZFPM1,MIR5189(q24.2),PIEZO1,MIR4722(q24.3),CBFA2T3(q24.3),CBFA2T3,LOC101927793(q24.3),CBFA2T3,LOC100129697(q24.3),ZNF276,FANCA(q24.3),FANCA(…	-0.351958	1	43.1165	304	211.08	chr16:71212793-89987416
KU_812	chr17	500	22220573	ABR,MIR3183(p13.3),YWHAE(p13.3),MIR22HG,MIR22(p13.3),SMYD4(p13.3),RPA1(p13.3),MIR132(p13.3),MIR212(p13.3),CLUH,MIR6776(p13.3),CCDC92B,MIR1253(p13.3),ALOX15(p13.2),-(p13.2),CAMTA2,MIR6864(p13.2),CAMTA2,MIR6865(p13.2),ZNF232,USP6(p13.2),USP6(p13.2),RABEP1(p13.2),RABEP1,NUP88(p13.2),MIR4520-1,MIR4520-2(p13.1),MIR497HG,MIR195(p13.1),MIR497HG,MIR497(p13.1),ACADVL,MIR324(p13.1),SENP3,SENP3-EIF4A1(p13.1…	-0.332421	1	75.7524	1014	690.399	chr17:500-22220573
KU_812	chr17	25268559	28008394	MIR4522,WSB1(q11.1),TMEM199,MIR4723(q11.2),MIR451A,MIR451B(q11.2),MIR144,MIR4732(q11.2),MIR4523(q11.2)	0.240579	3	11.6574	22	13.9223	chr17:25268559-28008394
KU_812	chr17	28008394	30293263	NSRP1,MIR423,MIR3184(q11.2),MIR4733(q11.2),NF1(q11.2),-(q11.2),RAB11FIP4,MIR4724(q11.2),MIR193A(q11.2),MIR4725(q11.2),MIR365B(q11.2),SUZ12(q11.2)	-1.25854	0	49.002	141	95.2758	chr17:28008394-30293263
KU_812	chr17	30300135	64067056	SUZ12(q11.2),MIR632,ZNF207(q11.2),RFFL,RAD51L3-RFFL(q12),RAD51L3-RFFL,RAD51D(q12),RAD51L3-RFFL(q12),TAF15(q12),AATF,MIR2909(q12),DDX52,MIR378J(q12),MLLT6(q12),MLLT6,MIR4726(q12),MIR4727(q12),LASP1(q12),LASP1,MIR6779(q12),MED1(q12),CDK12(q12),PGAP3,ERBB2(q12),ERBB2(q12),ERBB2,MIR4728(q12),ERBB2,MIEN1(q12),IKZF3(q12),MED24,MIR6884(q21.1),CASC3,MIR6866(q21.1),RAPGEFL1,MIR6867(q21.1),RARA(q21.2),RARA…	0.312539	3	127.772	1382	965.482	chr17:30300135-64067056
KU_812	chr17	64067056	81194710	PRKCA,MIR634(q24.2),PITPNC1(q24.2),PITPNC1,MIR548AA2,MIR548D2(q24.2),BPTF(q24.2),ARSG,PRKAR1A,WIPI1,MIR635(q24.2),PRKAR1A(q24.2),PRKAR1A,FAM20A(q24.2),ABCA6,MIR4524B,MIR4524A(q24.2),ABCA10(q24.3),ABCA10,ABCA5(q24.3),ABCA5(q24.3),SOX9(q24.3),SLC9A3R1,MIR3615(q25.1),GRB2(q25.1),MIR3678(q25.1),TMEM94(q25.1),TMEM94,MIR6785(q25.1),TMEM94,CASKIN2(q25.1),H3F3B(q25.1),MIR4738(q25.1),UNC13D(q25.1),EVPL(q2…	0.669687	3	137.616	905	627.284	chr17:64067056-81194710
KU_812	chr18	10500	15381134	ROCK1P1(p11.32),DLGAP1,DLGAP1-AS3,MIR6718(p11.31),EPB41L3(p11.31),-(p11.31),MIR3976(p11.31),L3MBTL4,MIR4317(p11.31),LAMA1(p11.31),LAMA1,LOC101927188(p11.31),LAMA1(p11.23),PTPRM(p11.23),PIEZO2,MIR6788(p11.22),MIR7153(p11.21),LDLRAD4,MIR5190(p11.21),LDLRAD4,MIR4526(p11.21),MC2R(p11.21),ANKRD30B,MIR3156-2(p11.21)	-0.355311	1	54.7439	281	196.66	chr18:10500-15381134
KU_812	chr18	18520842	78016748	ABHD3,MIR320C1(q11.2),MIB1,MIR133A1HG,MIR133A1(q11.2),MIB1,MIR133A1HG,MIR1-2(q11.2),GATA6(q11.2),RBBP8,MIR4741(q11.2),OSBPL1A,MIR320C2(q11.2),ZNF521(q11.2),SS18(q11.2),KCTD1,MIR8057(q11.2),MIR302F(q12.1),ASXL3(q12.1),MIR3975(q12.2),MIR187(q12.2),-(q12.2),MIR4318(q12.2),MIR924HG,MIR924(q12.3),MIR924HG,MIR5583-2,MIR5583-1(q12.3),SETBP1(q12.3),SETBP1,MIR4319(q12.3),KATNAL2,ELOA2(q21.1),MIR4527HG,MIR…	-0.341115	1	63.1004	960	678.555	chr18:18520842-78016748
KU_812	chr19	60500	10252945	MIR1302-9,MIR1302-10,MIR1302-2,MIR1302-11(p13.3),SHC2(p13.3),FSTL3(p13.3),PTBP1,MIR4745(p13.3),PLPPR3,MIR3187(p13.3),ELANE(p13.3),ARID3A(p13.3),ABCA7(p13.3),STK11(p13.3),TCF3(p13.3),REXO1,MIR1909(p13.3),PLEKHJ1,MIR1227(p13.3),PLEKHJ1,MIR6789(p13.3),AMH,MIR4321(p13.3),LMNB2,MIR7108(p13.3),GNG7,MIR7850(p13.3),GNA11(p13.3),FZR1(p13.3),MIR1268A,DAPK3,MIR637(p13.3),MAP2K2(p13.3),SH3GL1(p13.3),UBXN6,MI…	0.469149	3	121.667	700	471.33	chr19:60500-10252945
KU_812	chr19	10254403	18561825	DNMT1(p13.2),S1PR2,MIR4322(p13.2),RAVER1(p13.2),TYK2(p13.2),CDC37,MIR1181(p13.2),KEAP1(p13.2),ATG4D,MIR1238(p13.2),CDKN2D(p13.2),QTRT1(p13.2),DNM2,MIR638(p13.2),DNM2(p13.2),DNM2,MIR4748(p13.2),DNM2,MIR199A1(p13.2),DNM2,MIR6793(p13.2),TMED1(p13.2),SMARCA4(p13.2),LDLR,MIR6886(p13.2),PLPPR2(p13.2),ZNF653,MIR7974(p13.2),MAST1,MIR6794(p13.2),-(p13.2),CALR(p13.2),CALR,MIR6515(p13.2),LYL1(p13.2),CACNA1A…	0.552782	3	103.167	596	398.522	chr19:10254403-18561825
KU_812	chr19	18562329	24364012	ELL(p13.11),CRTC1(p13.11),MEF2B,BORCS8-MEF2B(p13.11),BORCS8-MEF2B,BORCS8(p13.11),BORCS8-MEF2B,BORCS8,RFXANK(p13.11),GATAD2A,MIR640(p13.11),CILP2(p13.11),MIR1270(p12),ZNF681(p12)	0.437115	3	81.2692	154	95.097	chr19:18562329-24364012
KU_812	chr19	28263182	59118483	CCNE1(q12),TSHZ3(q12),CEBPA(q13.11),FXYD3,MIR6887(q13.12),CD22,MIR5196(q13.12),KMT2B(q13.12),KMT2B,IGFLR1(q13.12),RYR1(q13.2),DYRK1B,MIR6719(q13.2),AKT2(q13.2),AKT2,MIR641(q13.2),PLD3,MIR6796(q13.2),PRX(q13.2),CYP2B6(q13.2),AXL(q13.2),RPS19,MIR6797(q13.2),CD79A(q13.2),LOC100505622,MIR4323(q13.2),CIC(q13.2),MEGF8,MIR8077(q13.2),XRCC1(q13.31),PVR,MIR4531(q13.31),-(q13.32),BCL3(q13.32),BCL3,MIR8085(…	0.503362	3	102.34	1166	798.444	chr19:28263182-59118483
KU_812	chr20	60500	23301170	FKBP1A-SDCBP2,FKBP1A,MIR6869(p13),NOP56,MIR1292(p13),VPS16,PTPRA(p13),PTPRA(p13),PANK2,MIR103A2,MIR103B2(p13),SMOX(p13),MIR8062(p12.3),PAK5(p12.2),JAG1,MIR6870(p12.2),POLR3F,MIR3192(p11.23),FOXA2(p11.21)	0.23049	3	49.1216	253	177.781	chr20:60500-23301170
KU_812	chr20	23301170	26072488	-	-0.406208	1	0.173636	18	12.5043	chr20:23301170-26072488
KU_812	chr20	29420069	61869396	DEFB119(q11.21),MIR3193(q11.21),BCL2L1(q11.21),BCL2L1,ABALON(q11.21),POFUT1,MIR1825(q11.21),ASXL1(q11.21),DNMT3B(q11.21),RALY,MIR4755(q11.22),ITCH,MIR644A(q11.22),MYH7B,MIR499A,MIR499B(q11.22),GDF5,MIR1289-1(q11.22),TLDC2,SAMHD1(q11.23),SAMHD1(q11.23),RBL1(q11.23),SRC(q11.23),RALGAPB,MIR548O2(q11.23),MAFB(q12),TOP1(q12),TOP1,PLCG1-AS1(q12),PLCG1,MIR6871(q12),CHD6(q12),PTPRT(q12),PTPRT(q13.11),JPH…	-0.292065	1	79.132	913	643.048	chr20:29420069-61869396
KU_812	chr20	61869714	62965020	BIRC7(q13.33),BIRC7,MIR3196(q13.33),ARFGAP1,MIR4326(q13.33),DNAJC5,MIR941-1,MIR941-5,MIR941-2,MIR941-4,MIR941-3(q13.33),DNAJC5,MIR941-4,MIR941-5,MIR941-3,MIR941-2(q13.33),UCKL1,MIR1914(q13.33),UCKL1,MIR647(q13.33),RGS19,MIR6813(q13.33)	-0.705572	1	13.606	21	12.6636	chr20:61869714-62965020
KU_812	chr21	9411693	48119395	MIR3648-2,MIR3648-1(p11.2),-(p11.2),MIR3156-3(q11.2),MIR3118-1(q11.2),LOC110091777,MIR8069-1,MIR8069-2(q11.2),MIR99AHG,MIR99A(q21.1),MIR99AHG,MIRLET7C(q21.1),MIR99AHG,MIR125B2(q21.1),MIR548XHG,MIR548X(q21.1),MIR6130(q21.2),MIR155HG,MIR155(q21.3),ADAMTS5,MIR4759(q21.3),MIR4327(q22.11),OLIG2(q22.11),SON,MIR6501(q22.11),RUNX1(q22.12),-(q22.12),LOC100506403(q22.12),MIR802(q22.12),LOC101928269(q22.12)…	0.252437	3	92.4448	608	426.351	chr21:9411693-48119395
KU_812	chr22	16050500	16282634	POTEH(q11.1),POTEH,POTEH-AS1(q11.1)	-0.928508	1	74.7815	16	7.82482	chr22:16050500-16282634
KU_812	chr22	16287225	24938071	POTEH(q11.1),BID,MIR3198-1(q11.21),MICAL3,MIR648(q11.21),CLTCL1(q11.21),SEPT5(q11.21),SEPT5,SEPT5-GP1BB(q11.21),SEPT5,SEPT5-GP1BB,GP1BB(q11.21),SEPT5-GP1BB,GP1BB(q11.21),COMT,MIR4761(q11.21),TANGO2,MIR185(q11.21),DGCR8,MIR3618(q11.21),DGCR8,MIR1306(q11.21),TRMT2A,MIR6816(q11.21),RTN4R,MIR1286(q11.21),CRKL(q11.21),MIR649(q11.21),POM121L8P(q11.21),MIR301B(q11.21),MIR130B(q11.21),MAPK1(q11.21),MAPK1…	-0.28013	1	94.3993	564	407.376	chr22:16287225-24938071
KU_812	chr22	25242405	51244066	CRYBB2P1,MIR6817(q11.23),TPST2,MIR548J(q12.1),MN1(q12.1),TTC28-AS1,MIR3199-1,MIR3199-2(q12.1),TTC28,MIR5739(q12.1),CHEK2(q12.1),CHEK2,HSCB(q12.1),RHBDD3,EWSR1(q12.2),EWSR1(q12.2),AP1B1,SNORD125(q12.2),NEFH(q12.2),NF2(q12.2),MTMR3,MIR6818(q12.2),TBC1D10A(q12.2),SF3A1(q12.2),SF3A1,CCDC157(q12.2),OSBP2,MIR3200(q12.2),MIR3928,RNF185(q12.2),PIK3IP1(q12.2),PATZ1(q12.2),PATZ1,PIK3IP1-AS1(q12.2),PISD,MIR…	-0.285431	1	60.304	629	439.958	chr22:25242405-51244066
KU_812	chrX	145321	2674659	CRLF2(p22.33),CSF2RA,MIR3690(p22.33),P2RY8(p22.33)	-0.232892	2	51.0488	42	21.7538	chrX:145321-2674659
KU_812	chrX	2674659	58505576	ARSD(p22.33),ARSD,ARSD-AS1(p22.33),MIR4770(p22.31),PUDP,STS,MIR4767(p22.31),MIR651(p22.31),VCX3B(p22.31),ARHGAP6,MIR548AX(p22.2),TLR8-AS1,TLR8(p22.2),TMSB4X(p22.2),EGFL6,MIR6086(p22.2),FANCB(p22.2),ZRSR2(p22.2),CTPS2,MIR548AM(p22.2),NHS,MIR4768(p22.13),MAP7D2,MIR23C(p22.12),RPS6KA3(p22.12),-(p22.12),PHEX(p22.11),PHEX,PHEX-AS1(p22.11),PHEX,PTCHD1-AS(p22.11),MIR6134(p21.3),IL1RAPL1(p21.3),IL1RAPL1(…	-1.31007	0	35.0379	1217	831.355	chrX:2674659-58505576
KU_812	chrX	62042080	155116993	MIR1468(q11.2),AMER1(q11.2),MSN(q12),MIR223(q12),AR(q12),EDA,MIR676(q13.1),FOXO4(q13.1),IL2RG(q13.1),MED12(q13.1),BCYRN1,ZMYM3(q13.1),BCYRN1(q13.1),BCYRN1,NONO(q13.1),BCYRN1,TAF1(q13.1),BCYRN1,TAF1,INGX(q13.1),FTX,MIR421(q13.2),FTX,MIR374B,MIR374C(q13.2),FTX,MIR545(q13.2),FTX,MIR374A(q13.2),MIR325HG,MIR384(q21.1),MIR325HG,MIR325(q21.1),ATRX(q21.1),MIR4328(q21.1),MIR548I4(q21.1),MIR1321(q21.2),CHM…	-1.29028	0	32.7923	1644	1143.55	chrX:62042080-155116993
KU_812	chrY	10500	10058894	CRLF2(p11.32),CSF2RA,MIR3690(p11.32),P2RY8(p11.32)	0.668897	1	10.018	73	52.7085	chrY:10500-10058894
KU_812	chrY	13105053	24666735	UTY(q11.221)	0.977873	2	36.8313	109	79.7316	chrY:13105053-24666735
KU_812	chrY	24666735	59363066	-	0.259053	1	0.188315	28	20.6251	chrY:24666735-59363066
KU_812_recentered	chr1	17330	121484934	WASH7P,MIR6859-3,MIR6859-1,MIR6859-2,MIR6859-4(p36.33),MIR1302-2,MIR1302-10,MIR1302-11,MIR1302-9(p36.33),MIR200B(p36.33),MIR200A(p36.33),MIR429(p36.33),ACAP3,MIR6726(p36.33),INTS11,MIR6727(p36.33),DVL1,MIR6808(p36.33),AURKAIP1(p36.33),TNFRSF14-AS1(p36.32),TNFRSF14-AS1,TNFRSF14(p36.32),TNFRSF14(p36.32),PRDM16(p36.32),PRDM16,MIR4251(p36.32),MEGF6,MIR551A(p36.32),DFFB(p36.32),-(p36.31),MIR4689(p36.3…	0.577061	3	107.384	2927	2063.45	chr1:17330-121484934
KU_812_recentered	chr1	142535934	149283366	NBPF20,NBPF19,NBPF8,NBPF9(q21.1),NBPF20,NBPF19,NBPF9,LOC100996724(q21.1),NBPF20,NBPF19,NBPF9,LOC100996724,PDE4DIP(q21.1),NBPF20,NBPF19,NBPF9,PDE4DIP(q21.1),NBPF20,NBPF19,NBPF10,TXNIP(q21.1),NBPF20,NBPF19,NBPF10,PIAS3,MIR6736(q21.1),NBPF19,BCL9(q21.2),NBPF19,MIR5087(q21.2),NBPF19,MIR6077(q21.2),-(q21.2)	0.598837	3	220.63	227	148.086	chr1:142535934-149283366
KU_812_recentered	chr1	149283720	149804421	-(q21.2),LOC644634(q21.2),HIST2H4A,HIST2H4B(q21.2)	0.398085	3	283.284	33	20.197	chr1:149283720-149804421
KU_812_recentered	chr1	149804421	152275948	HIST2H4A,HIST2H4B(q21.2),TARS2,MIR6878(q21.3),ECM1(q21.3),ADAMTSL4,MIR4257(q21.3),ADAMTSL4-AS1,MCL1(q21.3),MCL1(q21.3),ARNT(q21.3),SETDB1(q21.3),CDC42SE1(q21.3),CDC42SE1,MLLT11(q21.3),MLLT11(q21.3),TUFT1,MIR554(q21.3),FLG(q21.3)	0.639764	3	157.45	152	110.186	chr1:149804421-152275948
KU_812_recentered	chr1	152275993	152286613	FLG(q21.3),FLG,FLG-AS1(q21.3)	0.330374	3	206.703	44	26.9822	chr1:152275993-152286613
KU_812_recentered	chr1	152286613	214538038	FLG,FLG-AS1(q21.3),NPR1,MIR8083(q21.3),SLC39A1,MIR6737(q21.3),NUP210L,MIR5698(q21.3),TPM3(q21.3),MIR190B(q21.3),-(q21.3),IL6R-AS1,IL6R(q21.3),IL6R(q21.3),LOC101928120,SHC1(q21.3),SHC1(q21.3),CKS1B,MIR4258(q21.3),MUC1(q22),MIR92B(q22),HCN3(q22),HCN3,PKLR(q22),ASH1L(q22),ASH1L,MIR555(q22),ASH1L,ASH1L-AS1(q22),ASH1L-AS1(q22),RIT1(q22),ARHGEF2,MIR6738(q22),C1orf61,MIR9-1(q22),HDGF(q23.1),PRCC(q23.1),…	0.587157	3	116.488	1679	1195.04	chr1:152286613-214538038
KU_812_recentered	chr1	214542774	222849576	PTPN14(q41),USH2A(q41),USH2A,LOC102723833(q41),RNU5F-1,IARS2,MIR215(q41),RNU5F-1,IARS2,MIR194-1(q41),RAB3GAP2,MIR664A,SNORA36B(q41),MIA3,AIDA(q41),AIDA(q41)	0.479203	3	106.383	230	159.267	chr1:214542774-222849576
KU_812_recentered	chr1	222850076	227661952	AIDA(q41),AIDA,BROX(q41),NVL,MIR320B2(q42.11),WDR26,MIR4742(q42.11),PYCR2,MIR6741(q42.12),H3F3A,H3F3AP4(q42.12),ITPKB(q42.12),CDC42BPA(q42.13)	0.613688	3	116.861	164	111.734	chr1:222850076-227661952
KU_812_recentered	chr1	227661952	228797713	WNT9A,MIR5008(q42.13),ARF1,MIR3620(q42.13),OBSCN-AS1,OBSCN(q42.13),OBSCN(q42.13),TRIM11,MIR6742(q42.13),MIR4666A(q42.13)	0.479071	3	69.3802	170	123.818	chr1:227661952-228797713
KU_812_recentered	chr1	228797713	236759571	FAM89A,MIR1182(q42.2),EGLN1(q42.2),KCNK1,MIR4427(q42.2),SLC35F3,MIR4671(q42.2),RBM34(q42.3),ARID4B(q42.3),ARID4B,MIR4753(q42.3),LYST,MIR1537(q42.3)	0.595474	3	101.635	150	105.772	chr1:228797713-236759571
KU_812_recentered	chr1	236759571	249240121	RYR2(q43),RYR2,MIR4428(q43),GREM2(q43),-(q43),RGS7(q43),RGS7,MIR3123(q43),FH(q43),SDCCAG8,MIR4677(q43),SDCCAG8,AKT3(q43),AKT3(q43),AKT3(q44),-(q44),MIR3916(q44),OR2T33(q44),MIR3124(q44)	0.484621	3	98.3475	339	225.068	chr1:236759571-249240121
KU_812_recentered	chr2	10500	6284039	SOX11(p25.2),LINC01105,MIR7158(p25.2)	-0.124924	2	43.649	76	55.3969	chr2:10500-6284039
KU_812_recentered	chr2	6284039	26029249	MIR7515HG,MIR7515(p25.2),C2orf48,MIR4261(p25.1),GREB1,MIR4429(p25.1),LPIN1,MIR548S(p25.1),MIR4262(p25.1),MIR3681HG,MIR3681(p24.3),TRIB2,MIR3125(p24.3),MYCNOS,MYCN(p24.3),MYCN(p24.3),MIR4757(p24.1),RHOB(p24.1),FKBP1B(p23.3),NCOA1(p23.3),DNMT3A(p23.3),DNMT3A,MIR1301(p23.3),ASXL2(p23.3)	0.031372	2	54.9976	291	205.079	chr2:6284039-26029249
KU_812_recentered	chr2	26068318	29917924	ASXL2(p23.3),OTOF(p23.3),CAD(p23.3),BABAM2,MIR4263(p23.2),PLB1(p23.2),ALK(p23.2)	-0.052831	2	80.2844	337	238.564	chr2:26068318-29917924
KU_812_recentered	chr2	29918424	74133547	ALK(p23.2),ALK(p23.1),-(p23.1),SRD5A2(p23.1),BIRC6(p22.3),BIRC6,MIR558(p22.3),TTC27,MIR4765(p22.3),-(p22.3),MIR548AD(p22.3),RMDN2(p22.2),CYP1B1(p22.2),-(p22.2),LOC102723824,EML4(p21),EML4(p21),-(p21),EPCAM(p21),EPCAM,MIR559(p21),MSH2(p21),KCNK12(p21),-(p16.3),MSH6(p16.3),MSH6,FBXO11(p16.3),FBXO11(p16.3),FSHR,MIR548BA(p16.3),NRXN1,MIR8485(p16.3),MIR4431(p16.2),GPR75-ASB3,MIR3682(p16.2),CCDC88A(p16…	0.02182	2	76.0351	1046	731.956	chr2:29918424-74133547
KU_812_recentered	chr2	74133547	92099167	TACR1,MIR5000(p12),-(p12),CTNNA2(p12),CTNNA2,MIR4264(p12),CTNNA2,MIR8080(p12),ATOH8,MIR6071(p11.2),IMMT,MIR4779(p11.2),MIR4771-1,MIR4771-2(p11.2),MIR4435-1,MIR4435-2(p11.2),SMYD1,MIR4780(p11.2),MIR4436A(p11.2)	-0.079682	2	21.6779	159	107.655	chr2:74133547-92099167
KU_812_recentered	chr2	95326671	128051549	TMEM127(q11.2),ARID5A(q11.2),CNNM4,MIR3127(q11.2),AFF3(q11.2),-(q11.2),CHST10(q11.2),MIR5696(q11.2),IL18RAP,MIR4772(q12.1),RANBP2(q12.3),SH3RF3,MIR4265(q12.3),SH3RF3,MIR4266(q12.3),MIR4267(q13),MALL,MIR4436B2,MIR4436B1(q13),MIR4436B2,MIR4436B1(q13),MIR4435-2HG,MIR4435-1,MIR4435-2(q13),ANAPC1,MIR4771-1,MIR4771-2(q13),TTL(q13),PAX8(q13),PAX8,PAX8-AS1(q13),MIR1302-3(q13),WASH2P(q13),SLC35F5,MIR4782(…	-0.017668	2	59.6599	482	343.411	chr2:95326671-128051549
KU_812_recentered	chr2	128051549	135177128	ERCC3(q14.3),PROC,MIR4783(q14.3),POTEF(q21.1),AMER3(q21.1),POTEE(q21.1),MZT2A,MIR4784(q21.1),ANKRD30BL,MIR663B(q21.2),NCKAP5(q21.2),NCKAP5,LOC101928185(q21.2),MIR3679(q21.2)	-0.146188	2	62.5206	178	115.864	chr2:128051549-135177128
KU_812_recentered	chr2	135177128	189868547	ACMSD,MIR5590(q21.3),R3HDM1(q21.3),R3HDM1,MIR128-1(q21.3),CXCR4(q22.1),HNMT(q22.1),SPOPL(q22.1),LRP1B(q22.1),LRP1B,MIR7157(q22.1),LRP1B(q22.2),ACVR2A(q22.3),ACVR2A,ORC4(q22.3),LOC101929319,TNFAIP6,MIR4773-1,MIR4773-2(q23.3),KCNJ3(q24.1),TANC1,MIR6888(q24.2),BAZ2B(q24.2),BAZ2B,LOC643072(q24.2),-(q24.2),BAZ2B,MARCH7(q24.2),CD302,LY75-CD302(q24.2),LY75-CD302,LY75(q24.2),TANK(q24.2),TANK,LOC101929512…	-0.01953	2	93.7231	1638	1186.34	chr2:135177128-189868547
KU_812_recentered	chr2	189868674	210611591	COL3A1(q32.2),COL5A2,MIR3129(q32.2),ORMDL1,PMS1(q32.2),PMS1(q32.2),STAT1(q32.2),LOC105373805,STAT4(q32.2),STAT4(q32.2),STAT4(q32.3),-(q32.3),SLC39A10,DNAH7(q32.3),DNAH7(q32.3),SF3B1(q33.1),SATB2(q33.1),SATB2,SATB2-AS1(q33.1),CASP8(q33.1),ALS2(q33.1),PARD3B(q33.3),INO80D(q33.3),-(q33.3),MDH1B(q33.3),MDH1B,FASTKD2(q33.3),FASTKD2,MIR3130-1,MIR3130-2(q33.3),KLF7,MIR2355(q33.3),KLF7,MIR7845(q33.3),LIN…	0.02727	2	89.1943	696	492.286	chr2:189868674-210611591
KU_812_recentered	chr2	210611591	243188873	ERBB4(q34),ERBB4,MIR548F2(q34),MIR4776-2,MIR4776-1(q34),IKZF2(q34),SPAG16,MIR4438(q34),BARD1(q35),LOC101928103,ABCA12(q35),ABCA12(q35),ATIC(q35),FN1(q35),TNS1,MIR6809(q35),PNKD,TMBIM1,MIR6513(q35),PNKD,CATIP-AS2,MIR6810(q35),CTDSP1,MIR26B(q35),PRKAG3,MIR9500(q35),FEV(q35),MIR375(q35),IHH,MIR3131(q35),PTPRN(q35),PTPRN,MIR153-1(q35),TMEM198,MIR3132(q35),MIR4268(q35),EPHA4(q36.1),PAX3(q36.1),PAX3,CC…	-0.036703	2	70.7043	829	579.833	chr2:210611591-243188873
KU_812_recentered	chr3	60500	90311186	MIR4790(p26.1),LMCD1(p26.1),SRGAP3(p25.3),-(p25.3),THUMPD3(p25.3),FANCD2(p25.3),FANCD2,FANCD2OS(p25.3),VHL(p25.3),ATP2B2,MIR378B(p25.3),ATP2B2,MIR885(p25.3),PPARG(p25.2),MKRN2,RAF1(p25.2),RAF1(p25.2),XPC(p25.1),XPC,LSM3(p25.1),COLQ,MIR4270(p25.1),MIR563(p25.1),PLCL2,MIR3714(p24.3),KCNH8,MIR4791(p24.3),KAT2B(p24.3),-(p24.2),MIR4442(p24.2),TGFBR2(p24.1),MIR466(p23),MIR548AY(p22.3),ARPP21,MIR128-2(p…	-0.007405	2	64.9719	1826	1276.33	chr3:60500-90311186
KU_812_recentered	chr3	93519633	127305406	MIR8060(q11.2),EPHA6(q11.2),-(q11.2),MIR548G,CMSS1,FILIP1L,MIR3921(q12.1),TFG(q12.2),MIR548AB(q13.11),CBLB(q13.11),MIR4445(q13.13),C3orf52,MIR567(q13.2),CFAP44,CFAP44-AS1,MIR8076(q13.2),SIDT1,MIR4446(q13.2),ZBTB20,MIR568(q13.31),ZBTB20,MIR4796(q13.31),MIR4447(q13.31),FSTL1,MIR198(q13.33),STXBP5L,MIR5682(q13.33),POLQ(q13.33),KALRN,MIR5002(q21.2),KALRN,MIR6083(q21.2),UMPS,MIR544B(q21.2),SLC12A8,MIR…	-0.036502	2	47.8484	468	332.312	chr3:93519633-127305406
KU_812_recentered	chr3	127305906	161478755	TPRA1,MIR7976(q21.3),GATA2(q21.3),GATA2,GATA2-AS1(q21.3),RPN1(q21.3),-(q21.3),CNBP(q21.3),COPG1,MIR6826(q21.3),MBD4(q21.3),MBD4,IFT122(q21.3),COL6A6(q22.1),PIK3R4(q22.1),CPNE4,MIR5704(q22.1),AMOTL2,MIR6827(q22.2),MIR4788(q22.2),STAG1(q22.3),-(q22.3),PIK3CB(q22.3),FOXL2(q22.3),TRIM42(q23),PXYLP1(q23),ATR(q23),MIR5186(q25.1),RAP2B(q25.2),GPR149(q25.2),GMPS(q25.31),MLF1(q25.32),-(q25.32),IQCJ-SCHIP1…	0.030231	2	71.4499	650	464.043	chr3:127305906-161478755
KU_812_recentered	chr3	161478755	166592066	MIR1263(q26.1),SI(q26.1),SLITRK3(q26.1)	-0.122467	2	66.3627	101	72.2176	chr3:161478755-166592066
KU_812_recentered	chr3	166592066	186507697	EGFEM1P,MIR551B(q26.2),MECOM(q26.2),CLDN11,MIR6828(q26.2),TNIK,MIR569(q26.2),NAALADL2,MIR4789(q26.31),MIR7977(q26.32),TBL1XR1(q26.32),-(q26.32),PIK3CA(q26.32),PIK3CA,KCNMB3(q26.32),SOX2-OT,SOX2(q26.33),KLHL6(q27.1),KLHL24(q27.1),-(q27.1),VWA5B2,MIR1224(q27.1),EHHADH,MIR5588(q27.2),IGF2BP2,MIR548AQ(q27.2),ETV5(q27.2),-(q27.2),EIF4A2(q27.3),EIF4A2,SNORD2,SNORA63B,MIR1248,SNORA81(q27.3),EIF4A2,SNORA…	0.026308	2	80.3771	393	283.721	chr3:166592066-186507697
KU_812_recentered	chr3	186508197	195506745	RTP2(q27.3),RTP2,LOC100131635(q27.3),LOC100131635,BCL6(q27.3),BCL6(q27.3),LPP-AS2(q27.3),LPP-AS2,LPP(q27.3),LPP(q28),LPP,LPP-AS1(q28),LPP,MIR28(q28),TP63(q28),TP63,MIR944(q28),XXYLT1,MIR3137(q29),MIR570HG,MIR570(q29),MUC4(q29)	-0.067884	2	80.2829	276	193.867	chr3:186508197-195506745
KU_812_recentered	chr3	195507097	195515024	MUC4(q29)	-0.40844	1	65.3007	34	12.8792	chr3:195507097-195515024
KU_812_recentered	chr3	195515427	197824927	MUC4(q29),TNK2,MIR6829(q29),-(q29),TFRC(q29),DLG1,MIR4797(q29),RUBCN,MIR922(q29)	0.097255	2	100.872	71	50.5913	chr3:195515427-197824927
KU_812_recentered	chr4	13322	42508267	ZNF141,MIR571(p16.3),CRIPAK(p16.3),FGFR3(p16.3),NSD2(p16.3),NELFA,MIR943(p16.3),MXD4,MIR4800(p16.3),MIR378D1(p16.2),SORCS2(p16.1),SORCS2,MIR4798(p16.1),SORCS2,MIR4274(p16.1),ABLIM2,MIR95(p16.1),MIR548I2(p16.1),WDR1,MIR3138(p16.1),MIR572(p15.33),MIR5091(p15.33),SLIT2(p15.31),SLIT2,MIR218-1(p15.31),KCNIP4,MIR7978(p15.2),MIR573(p15.2),MIR4275(p15.1),MIR1255B1(p14),MIR4801(p14),FAM114A1,MIR574(p14),K…	-0.046422	2	46.4551	559	393.784	chr4:13322-42508267
KU_812_recentered	chr4	42508267	45837953	-	1.42163	6	0.456016	22	16.1687	chr4:42508267-45837953
KU_812_recentered	chr4	45837953	49632814	CORIN,MIR8053(p12)	0.633553	3	4.53876	24	17.1465	chr4:45837953-49632814
KU_812_recentered	chr4	52660617	70391966	FIP1L1(q12),FIP1L1,LNX1(q12),LNX1(q12),CHIC2(q12),PDGFRA(q12),KIT(q12),-(q12),KDR(q12),MIR548AG1(q13.1),ADGRL3(q13.1),ADGRL3,ADGRL3-AS1(q13.1),EPHA5(q13.1),EPHA5,EPHA5-AS1(q13.1),MIR1269A(q13.2),UGT2B4(q13.2),-(q13.2)	0.558936	3	112.772	387	272.914	chr4:52660617-70391966
KU_812_recentered	chr4	70392466	112080187	CSN3(q13.3),PPEF2(q21.1),SHROOM3,MIR4450(q21.1),SHROOM3,MIR548AH(q21.1),BMP2K(q21.21),HNRNPD(q21.22),SCD5,MIR575(q21.22),ARHGAP24,MIR4451(q21.23),AFF1(q21.3),AFF1(q22.1),MIR5705(q22.1),ABCG2(q22.1),RAP1GDS1(q23),METAP1,MIR3684(q23),PPP3CA,MIR8066(q24),PPP3CA,MIR1255A(q24),TET2(q24),TET2,TET2-AS1(q24),SEC24B(q25),EGF(q25),-(q25)	0.61499	3	81.8714	552	391.669	chr4:70392466-112080187
KU_812_recentered	chr4	112080187	130775371	LARP7,LOC109864269,MIR367,MIR302D(q25),LARP7,LOC109864269,MIR302A(q25),LARP7,LOC109864269,MIR302C,MIR302B(q25),ANK2,MIR1243(q25),ANK2,MIR8082(q25),UGT8,MIR577(q26),NDST4(q26),MIR1973(q26),KIAA1109(q27),IL2(q27),FAT4(q28.1),MIR2054(q28.1)	0.553264	3	109.744	340	246.164	chr4:112080187-130775371
KU_812_recentered	chr4	130775371	137219975	-	0.406587	3	0.24392	42	29.9739	chr4:130775371-137219975
KU_812_recentered	chr4	137219975	190861430	GAB1,MIR3139(q31.21),SMARCA5,SMARCA5-AS1(q31.21),SMARCA5(q31.21),ZNF827(q31.21),ZNF827(q31.22),SLC10A7,MIR7849(q31.22),-(q31.22),ARHGAP10,MIR4799(q31.23),LRBA(q31.3),FBXW7(q31.3),FBXW7,FBXW7-AS1(q31.3),FBXW7,MIR3140(q31.3),MIR4453HG,MIR4453(q31.3),TLR2(q31.3),MAP9(q32.1),MAP9,LOC102724776(q32.1),RAPGEF2,MIR3688-1,MIR3688-2(q32.1),CPE,MIR578(q32.3),DDX60L(q32.3),PALLD(q32.3),MIR6082(q34.1),GALNT7(…	0.587817	3	93.0257	835	594.718	chr4:137219975-190861430
KU_812_recentered	chr5	10500	45907753	SDHA(p15.33),MIR4456(p15.33),BRD9(p15.33),BRD9,TRIP13(p15.33),SLC12A7,MIR4635(p15.33),TERT(p15.33),MIR4457(p15.33),LPCAT1,MIR6075(p15.33),MIR4277(p15.33),MRPL36(p15.33),MIR4278(p15.31),MIR4458HG,MIR4458(p15.31),SEMA5A(p15.31),SEMA5A,MIR4636(p15.31),MIR6131(p15.2),TRIO(p15.2),OTULINL(p15.2),ANKH,MIR4637(p15.2),FBXL7,MIR887(p15.1),MYO10(p15.1),PRDM9(p14.2),CDH9(p14.1),CDH6(p13.3),PDZD2(p13.3),PDZD2…	-0.024822	2	71.0762	1051	739.404	chr5:10500-45907753
KU_812_recentered	chr5	49555074	180904760	ARL15,MIR581(q11.2),ARL15(q11.2),CDC20B,MIR449A,MIR449B(q11.2),CDC20B,MIR449C(q11.2),PLPP1,MIR5687(q11.2),IL6ST(q11.2),MAP3K1(q11.2),MIR548AE2(q11.2),PDE4D(q12.1),HTR1A(q12.3),PIK3R1(q13.1),-(q13.2),NAIP(q13.2),MAP1B,MIR4803(q13.2),TNPO1,MIR4804(q13.2),MIR3977(q14.2),TMEM167A(q14.2),TMEM167A,XRCC4(q14.2),COX7C,SNORD138(q14.3),MIR4280(q14.3),RASA1(q14.3),RASA1,CCNH(q14.3),LINC00461,MIR9-2(q14.3),M…	-0.002603	2	67.4115	2358	1658.02	chr5:49555074-180904760
KU_812_recentered	chr6	60500	58745455	IRF4(p25.3),FOXQ1(p25.3),FOXF2,MIR6720(p25.3),FOXC1(p25.3),MIR4645(p25.2),RIPK1(p25.2),PRPF4B(p25.2),LYRM4-AS1,LYRM4,MIR3691(p25.1),F13A1,MIR7853,MIR5683(p25.1),RREB1(p24.3),MIR5689HG,MIR5689(p24.3),MIR5689HG(p24.3),MYLIP,MIR4639(p22.3),KDM1B,DEK(p22.3),DEK(p22.3),MIR548A1HG,MIR548A1(p22.3),SLC17A4(p22.2),HIST1H4A(p22.2),HIST1H4B(p22.2),HIST1H1C(p22.2),HIST1H4C(p22.2),HIST1H1E(p22.2),HIST1H2BD(p2…	0.998615	4	178.515	1428	992.931	chr6:60500-58745455
KU_812_recentered	chr6	61944508	92856429	ADGRB3(q12),ADGRB3(q13),MIR30C2(q13),MIR30A(q13),KCNQ5,MIR4282(q13),DDX43(q13),EEF1A1(q13),EEF1A1,SNORD141B,SNORD141A(q13),FILIP1,LOC101928540,MIR4463(q14.1),PNRC1(q15),MIR4464(q15),MIR4643(q15)	0.982318	4	59.9043	315	218.458	chr6:61944508-92856429
KU_812_recentered	chr6	92856429	95525023	EPHA7(q16.1)	0.833316	4	151.203	53	39.0572	chr6:92856429-95525023
KU_812_recentered	chr6	95525023	134583306	MIR2113(q16.1),MIR548AI(q16.2),PRDM1(q21),LINC02532,MIR587(q21),FOXO3(q21),REV3L(q21),REV3L,TRAF3IP2-AS1(q21),HDAC2-AS2,HS3ST5(q21),HDAC2-AS2(q21),-(q22.1),ROS1(q22.1),DCBLD1,GOPC(q22.1),GOPC(q22.1),FAM184A,MIR548B(q22.31),MIR3144(q22.31),MIR588(q22.32),PTPRK(q22.33),PTPRK,LOC101928140(q22.33),LAMA2(q22.33),MIR548H5(q23.2),ENPP1(q23.2),MIR548AJ1(q23.2),-(q23.2),EYA4(q23.2),EYA4,TARID(q23.2),SGK1(…	0.977816	4	139.467	745	526.731	chr6:95525023-134583306
KU_812_recentered	chr6	134583806	137166313	SGK1(q23.2),HBS1L,MIR3662(q23.3),MYB(q23.3),MIR548A2(q23.3)	1.13812	5	154.138	54	38.0905	chr6:134583806-137166313
KU_812_recentered	chr6	137166313	152860547	LOC100130476,TNFAIP3(q23.3),TNFAIP3(q23.3),NHSL1,MIR3145(q23.3),ECT2L(q24.1),ECT2L,REPS1(q24.1),MIR3668(q24.1),MIR4465(q24.1),STX11(q24.2),-(q24.2),UTRN(q24.2),ESR1,SYNE1(q25.1),SYNE1(q25.1),SYNE1,MIR3163(q25.1),SYNE1,MIR3163(q25.2),SYNE1(q25.2),SYNE1,SYNE1-AS1(q25.2)	0.955024	4	151.375	450	324.3	chr6:137166313-152860547
KU_812_recentered	chr6	152861047	158932889	SYNE1(q25.2),RGS17(q25.2),MIR1202(q25.3),ARID1B(q25.3),ZDHHC14,MIR3692(q25.3),TULP4(q25.3)	1.04393	5	167.957	184	131.816	chr6:152861047-158932889
KU_812_recentered	chr6	158933389	171054567	TMEM181,MIR7161(q25.3),SYTL3,MIR3918(q25.3),LPA(q25.3),LPA(q26),LINC00473,LINC00602(q27),RPS6KA2,MIR1913(q27),MIR3939(q27),FGFR1OP(q27),AFDN(q27),FAM120B,MIR4644(q27)	0.933564	4	174.254	243	167.895	chr6:158933389-171054567
KU_812_recentered	chr7	10500	2945188	C7orf50,MIR339(p22.3),MAD1L1,MIR4655(p22.3),SNX8,MIR6836(p22.3),LFNG,MIR4648(p22.3)	-0.254531	1	2.86588	23	16.1655	chr7:10500-2945188
KU_812_recentered	chr7	2945688	55636712	CARD11(p22.2),AP5Z1,MIR4656(p22.1),-(p22.1),RADIL(p22.1),FBXL18,MIR589(p22.1),ACTB(p22.1),RNF216,MIR6874(p22.1),PMS2(p22.1),MIR3683(p22.1),ETV1(p21.2),HDAC9,MIR1302-6(p21.1),TWISTNB,MIR3146(p21.1),SP4,MIR1183(p15.3),LOC541472,IL6(p15.3),IL6(p15.3),MIR148A(p15.2),NFE2L3(p15.2),HNRNPA2B1(p15.2),HNRNPA2B1,CBX3(p15.2),HOXA9,HOXA10-HOXA9(p15.2),HOXA10-HOXA9,HOXA10-AS,MIR196B(p15.2),HOXA10-HOXA9,HOXA10…	-0.011994	2	60.0856	903	642.034	chr7:2945688-55636712
KU_812_recentered	chr7	55792647	57938684	MIR4283-2,MIR4283-1(p11.2),MIR3147(p11.2),ZNF716(p11.2)	-0.280335	1	46.3397	37	22.427	chr7:55792647-57938684
KU_812_recentered	chr7	61657308	117368348	MIR4283-1,MIR4283-2(q11.21),ZNF107,MIR6839(q11.21),SBDS(q11.21),TYW1,MIR4650-1,MIR4650-2(q11.21),GALNT17,MIR3914-1,MIR3914-2(q11.22),TYW1B,MIR4650-1,MIR4650-2(q11.22),STX1A,MIR4284(q11.23),ELN(q11.23),EIF4H,MIR590(q11.23),HIP1(q11.23),POR,MIR4651(q11.23),HGF(q21.11),PCLO(q21.11),ABCB1(q21.12),ABCB1,RUNDC3B(q21.12),ZNF804B(q21.13),AKAP9(q21.2),KRIT1(q21.2),CDK6(q21.2),CDK6,LOC101927497(q21.2),CALC…	-0.007016	2	68.2781	930	662.339	chr7:61657308-117368348
KU_812_recentered	chr7	117374933	128493720	CTTNBP2(q31.2),CTTNBP2(q31.31),PTPRZ1(q31.32),GPR37(q31.33),POT1(q31.33),POT1,POT1-AS1(q31.33),GRM8,MIR592(q31.33),SND1,MIR593(q32.1),MIR129-1(q32.1),FLNC(q32.1),FLNC,FLNC-AS1(q32.1)	-0.111705	2	59.0475	234	165.185	chr7:117374933-128493720
KU_812_recentered	chr7	128493744	159128163	FLNC,FLNC-AS1(q32.1),SMO(q32.1),MIR182(q32.2),MIR96(q32.2),MIR183(q32.2),MEST,MIR335(q32.2),MIR29A(q32.3),MIR29B1(q32.3),CHCHD3,MIR3654(q33),EXOC4,MIR6133(q33),CALD1(q33),WDR91,MIR6509(q33),CHRM2,LOC349160,MIR490(q33),CREB3L2(q33),MIR4468(q33),TRIM24(q33),TRIM24(q34),-(q34),KIAA1549(q34),BRAF(q34),MGAM(q34),EPHB6(q34),ZYX,MIR6892(q34),CNTNAP2,MIR548F4(q35),EZH2(q36.1),CHPF2(q36.1),CHPF2,MIR671(q3…	-0.026998	2	71.1226	761	535.202	chr7:128493744-159128163
KU_812_recentered	chr8	10500	17539128	TDRP(p23.3),MIR3674(p23.3),MIR596(p23.3),MYOM2,MIR7160(p23.3),CSMD1(p23.2),MCPH1,MCPH1-AS1,MIR8055(p23.1),AGPAT5,MIR4659A,MIR4659B(p23.1),PRAG1(p23.1),ERI1,MIR4660(p23.1),TNKS,MIR597(p23.1),MIR124-1(p23.1),MIR4286(p23.1),PINX1,MIR1322(p23.1),XKR6,MIR598(p23.1),MIR5692A1,MIR5692A2(p23.1),LONRF1,MIR3926-1,MIR3926-2(p23.1),SGCZ,MIR383(p22),MTUS1,MIR548V(p22)	0.958521	4	93.765	265	180.422	chr8:10500-17539128
KU_812_recentered	chr8	17539139	43398986	MTUS1,MIR548V(p22),PCM1(p22),MIR320A(p21.3),EGR3(p21.3),NEFL,MIR6841(p21.2),DOCK5,MIR6876(p21.2),PTK2B(p21.2),PTK2B,MIR6842(p21.2),CLU,MIR6843(p21.1),MIR3622B,MIR3622A(p21.1),SCARA5,MIR4287(p21.1),FZD3,MIR4288(p21.1),MIR3148(p12),GSR(p12),PURG,WRN(p12),WRN(p12),NSD3(p11.23),FGFR1(p11.23),FGFR1(p11.22),HTRA4(p11.22),TM2D2(p11.22),IDO2(p11.21),SFRP1,MIR548AO(p11.21),ANK1,MIR486-1,MIR486-2(p11.21),K…	1.05382	5	144.422	614	431.444	chr8:17539139-43398986
KU_812_recentered	chr8	47458041	62923868	PRKDC(q11.21),TCEA1(q11.23),SOX17(q11.23),LYN(q12.1),PLAG1(q12.1),CHCHD7(q12.1),MIR4470(q12.3)	1.05368	5	149.685	309	221.592	chr8:47458041-62923868
KU_812_recentered	chr8	63071825	85215489	MIR124-2HG,MIR124-2(q12.3),PREX2(q13.2),PRDM14(q13.3),NCOA2(q13.3),MIR5681A,MIR5681B(q21.11),MIR2052HG,MIR2052(q21.11),ZFHX4-AS1,ZFHX4(q21.11),ZFHX4(q21.11),-(q21.11),MIR3149(q21.11),HEY1(q21.13)	0.950987	4	120.025	333	239.407	chr8:63071825-85215489
KU_812_recentered	chr8	85215489	106088543	NBN(q21.3),-(q21.3),DECR1(q21.3),LRRC69,MIR4661(q21.3),RUNX1T1(q21.3),MIR8084(q22.1),MIR378D2(q22.1),NDUFAF6,MIR3150BHG,MIR3150B,MIR3150A(q22.1),VPS13B(q22.2),VPS13B,MIR599,MIR875(q22.2),COX6C(q22.2),RGS22(q22.2),MIR4471(q22.2),PABPC1,MIR7705(q22.3),MIR5680(q22.3),BAALC,MIR3151(q22.3),LOC105375690,RIMS2(q22.3),RIMS2(q22.3),-(q22.3)	1.01931	5	134.646	413	287.274	chr8:85215489-106088543
KU_812_recentered	chr8	106088543	110530564	PKHD1L1(q23.1),PKHD1L1(q23.2)	1.1064	5	159.301	109	76.9125	chr8:106088543-110530564
KU_812_recentered	chr8	110530564	121247607	PKHD1L1(q23.2),CSMD3(q23.3),CSMD3,MIR2053(q23.3),RAD21(q24.11),RAD21,RAD21-AS1,MIR3610(q24.11),-(q24.11),EXT1(q24.11),-(q24.12),MIR548AZ(q24.12),NOV(q24.12),ENPP2(q24.12)	0.948314	4	155.941	307	215.963	chr8:110530564-121247607
KU_812_recentered	chr8	121247607	134251002	MIR4663(q24.13),ATAD2,MIR548D1(q24.13),TATDN1,MIR6844(q24.13),MIR4662B,MIR4662A(q24.13),MYC(q24.21),PVT1(q24.21),PVT1,MIR1204(q24.21),PVT1,MIR1205(q24.21),PVT1,MIR1206(q24.21),PVT1,MIR1207(q24.21),MIR1208(q24.21),CCDC26,MIR3686(q24.21),FAM49B,MIR5194(q24.21),TG,SLA,MIR7848(q24.22),NDRG1(q24.22)	1.04903	5	51.8023	121	85.9872	chr8:121247607-134251002
KU_812_recentered	chr8	134251002	141205062	NDRG1(q24.22),-(q24.22),MIR30B(q24.22),MIR30D(q24.22),FAM135B(q24.23)	0.902794	4	116.255	135	96.2011	chr8:134251002-141205062
KU_812_recentered	chr8	141205062	141994479	-(q24.3),PTK2(q24.3)	1.11463	5	199.868	97	64.046	chr8:141205062-141994479
KU_812_recentered	chr8	141994979	146303522	PTK2(q24.3),MIR1302-7(q24.3),MIR4472-1(q24.3),FAM83H,MIR4664(q24.3),SCRIB,MIR937(q24.3),NRBP2,MIR6845(q24.3),EPPK1(q24.3),PLEC(q24.3),PLEC,MIR661(q24.3),OPLAH,MIR6846(q24.3),EXOSC4,MIR6847(q24.3),MIR7112(q24.3),DGAT1,MIR6848(q24.3),ADCK5(q24.3),ADCK5,CPSF1(q24.3),CPSF1,MIR939(q24.3),CPSF1(q24.3),CPSF1,MIR6849(q24.3),TONSL,TONSL-AS1,MIR6893(q24.3),RECQL4(q24.3),RPL8,MIR6850(q24.3)	0.939819	4	75.9253	204	134.947	chr8:141994979-146303522
KU_812_recentered	chr9	30110	47317179	MIR1302-10,MIR1302-2,MIR1302-11,MIR1302-9(p24.3),SMARCA2(p24.3),RCL1,MIR101-2(p24.1),JAK2(p24.1),CD274(p24.1),PDCD1LG2(p24.1),KIAA2026,MIR4665(p24.1),KDM4C(p24.1),PTPRD(p24.1),PTPRD(p23),NFIB(p23),NFIB(p22.3),PSIP1(p22.3),BNC2(p22.3),BNC2(p22.2),ADAMTSL1,MIR3152(p22.1),MLLT3(p21.3),MLLT3,MIR4473(p21.3),MLLT3,MIR4474(p21.3),FOCAD,MIR491(p21.3),MIR31HG,MIR31(p21.3),CDKN2A(p21.3),CDKN2A,CDKN2B-AS1(p…	-0.027032	2	66.3291	891	619.37	chr9:30110-47317179
KU_812_recentered	chr9	65468179	141152931	MIR4477A,MIR4477B(q13),-(q21.11),MIR1299(q21.11),TRPM3,MIR204(q21.12),GNAQ(q21.2),HNRNPK(q21.32),HNRNPK,MIR7-1(q21.32),HNRNPK,RMI1(q21.32),NTRK2(q21.33),MIR4289(q22.1),SHC3(q22.1),CKS2,MIR3153(q22.2),MIR4290HG,MIR4290(q22.2),SYK(q22.2),MIR3910-1,MIR3910-2(q22.31),IARS,MIR3651,SNORA84(q22.31),CENPP,OMD(q22.31),CENPP,ECM2,MIR4670(q22.31),PHF2,MIR548AU(q22.31),MIR4291(q22.31),MIRLET7A1(q22.32),MIRLE…	-0.017609	2	67.8958	1893	1323.11	chr9:65468179-141152931
KU_812_recentered	chr10	60500	38771777	DIP2C,MIR5699(p15.3),MIR6072(p15.3),KLF6(p15.1),MIR6078(p15.1),PFKFB3,MIR3155A,MIR3155B(p15.1),-(p14),GATA3(p14),SEC61A2,MIR548AK(p14),SEC61A2(p14),CAMK1D,MIR4480(p13),CAMK1D,MIR4481(p13),CAMK1D,MIR548Q(p13),CCDC3(p13),OPTN(p13),MIR4293(p13),MIR1265(p13),CUBN(p13),MRC1,MIR511(p12.33),MIR4675(p12.31),CASC10,MIR1915(p12.31),MLLT10(p12.31),-(p12.2),KIAA1217,MIR603(p12.2),MYO3A(p12.1),PDSS1,ABI1(p12.…	-0.003195	2	58.7162	636	442.191	chr10:60500-38771777
KU_812_recentered	chr10	42602610	81463320	MIR5100(q11.21),RET(q11.21),ANKRD30BP3,MIR3156-1(q11.21),ALOX5(q11.21),ALOX5,LOC102724323(q11.21),LOC102724593,LOC101927699,SYT15(q11.22),LOC101927699,SYT15(q11.22),SYT15(q11.22),MIR4294(q11.23),TIMM23B,NCOA4(q11.23),PRKG1,MIR605(q21.1),PCDH15,LOC105378311,MIR548F1(q21.1),MIR3924(q21.1),CCDC6(q21.2),ARID5B(q21.2),EGR2(q21.3),JMJD1C(q21.3),JMJD1C,MIR1296(q21.3),JMJD1C,JMJD1C-AS1(q21.3),CTNNA3(q21.…	-0.03107	2	72.8828	681	486.332	chr10:42602610-81463320
KU_812_recentered	chr10	81463404	81474470	NUTM2B-AS1,NUTM2B(q22.3),NUTM2B-AS1(q22.3)	-0.699505	1	37.6114	27	15.6602	chr10:81463404-81474470
KU_812_recentered	chr10	81623809	88985937	GRID1,MIR346(q23.2),BMPR1A(q23.2),NUTM2A(q23.2)	-0.011875	2	40.5483	74	51.8107	chr10:81623809-88985937
KU_812_recentered	chr10	88987991	89263101	NUTM2A(q23.2),-(q23.2)	-0.9547	1	28.8667	16	9.01718	chr10:88987991-89263101
KU_812_recentered	chr10	89263601	135354978	MIR4678(q23.2),KLLN,PTEN(q23.31),PTEN(q23.31),ACTA2(q23.31),ACTA2,FAS(q23.31),ACTA2,FAS,FAS-AS1(q23.31),FAS(q23.31),MIR4679-2,MIR4679-1(q23.31),PANK1,MIR107(q23.31),ENTPD1-AS1,MIR3157(q24.1),PIK3AP1(q24.1),MIR607(q24.1),PYROXD2,MIR1287(q24.2),HPS1,MIR4685(q24.2),HPSE2,MIR6507(q24.2),PAX2(q24.31),SEMA4G,MIR608(q24.31),TLX1NB(q24.31),TLX1NB,TLX1(q24.31),DPCD,MIR3158-2,MIR3158-1(q24.32),GBF1(q24.32)…	-0.015945	2	63.0715	933	655.019	chr10:89263601-135354978
KU_812_recentered	chr11	60500	2194396	RIC8A,MIR6743(p15.5),HRAS(p15.5),-(p15.5),MUC6(p15.5),MUC5B,MIR6744(p15.5),LSP1,MIR4298(p15.5),LSP1,MIR7847(p15.5),H19,MIR675(p15.5),IGF2,INS-IGF2,MIR483(p15.5),MIR4686(p15.5)	0.458688	3	95.278	79	50.8074	chr11:60500-2194396
KU_812_recentered	chr11	2194896	51566742	CDKN1C(p15.4),CARS(p15.4),CARS,CARS-AS1(p15.4),CHRNA10(p15.4),NUP98(p15.4),NUP98,PGAP2(p15.4),STIM1,MIR4687(p15.4),RRM1(p15.4),-(p15.4),LOC100506082(p15.4),OR51G2(p15.4),OR52A1(p15.4),OR51B5,OR51I1(p15.4),C11orf42(p15.4),CNGA4(p15.4),CCKBR(p15.4),DNHD1(p15.4),OR10A2(p15.4),MIR302E(p15.4),LMO1(p15.4),SCUBE2,MIR5691(p15.4),MTRNR2L8(p15.4),MIR4299(p15.3),MIR8070(p15.3),MICAL2,MIR6124(p15.3),SOX6,MIR…	0.004306	2	69.9998	1137	809.348	chr11:2194896-51566742
KU_812_recentered	chr11	55028475	134946016	OR4C16(q11),OR4P4(q11),OR5M8(q12.1),MIR6128(q12.1),MIR130A(q12.1),YPEL4(q12.1),-(q12.1),CLP1(q12.1),DTX4,MPEG1(q12.1),MPEG1(q12.1),OR4D6(q12.1),OSBP,MIR3162(q12.1),MS4A3(q12.1),MS4A4E,MIR6503(q12.2),SDHAF2(q12.2),MIR4488(q12.2),TMEM258,MIR611(q12.2),FADS1,MIR1908(q12.2),FADS3,MIR6746(q12.2),EEF1G,MIR6747(q12.3),TMEM179B,MIR6748(q12.3),NXF1,MIR6514(q12.3),CCDC88B,MIR7155(q13.1),NRXN2(q13.1),SF1(q1…	0.989074	4	161.553	2276	1624.53	chr11:55028475-134946016
KU_812_recentered	chr12	146239	34431528	KDM5A(p13.33),KDM5A,CCDC77(p13.33),-(p13.33),ERC1(p13.33),MIR3649(p13.33),ITFG2,FOXM1(p13.33),FOXM1(p13.33),FOXM1,RHNO1(p13.33),-(p13.32),CRACR2A(p13.32),CCND2-AS1,CCND2(p13.32),CCND2(p13.32),FGF23(p13.32),CHD4(p13.31),ZNF384(p13.31),MIR200CHG,MIR200C(p13.31),MIR200CHG,MIR141(p13.31),NECAP1(p13.31),MIR1244-1,MIR1244-4,MIR1244-2,MIR1244-3(p13.31),ETV6(p13.2),MIR1244-1,MIR1244-4,MIR1244-3,MIR1244-2…	0.003666	2	80.0247	892	621.438	chr12:146239-34431528
KU_812_recentered	chr12	37857194	77773921	LRRK2(q12),ZCRB1(q12),ARID2(q12),PCED1B,MIR4698(q13.11),MIR4494(q13.11),PFKM,MIR6505(q13.11),KANSL2,SNORA2C,MIR1291(q13.11),ADCY6,MIR4701(q13.12),DDN-AS1,KMT2D(q13.12),KMT2D(q13.12),-(q13.12),LOC101927267,TROAP(q13.12),TROAP(q13.12),KCNH3(q13.12),PRPF40B(q13.12),PRPF40B,FMNL3(q13.12),LIMA1,MIR1293(q13.12),ATF1(q13.12),ACVR1B(q13.13),KRT7(q13.13),KRT7,KRT7-AS(q13.13),KRT4(q13.13),TNS2,MIR6757(q13.…	0.010986	2	71.1208	1078	752.827	chr12:37857194-77773921
KU_812_recentered	chr12	77773921	87715884	NAV3(q21.2),SYT1,MIR1252(q21.2),PTPRQ(q21.31),LIN7A,MIR617(q21.31),LIN7A,MIR618(q21.31),ACSS3,MIR4699(q21.31),PPFIA2(q21.31),PPFIA2,PPFIA2-AS1(q21.31),SLC6A15(q21.31)	-0.1024	2	71.3468	276	191.902	chr12:77773921-87715884
KU_812_recentered	chr12	87715884	133841395	LINC01619,BTG1(q21.33),BTG1(q21.33),MIR5700(q22),TMCC3,MIR7844(q22),MIR492,KRT19P2(q22),MIR331(q22),MIR3685(q22),RMST,MIR1251(q23.1),RMST,MIR135A2(q23.1),MIR4495(q23.1),MIR4303(q23.1),MIR1827(q23.1),MYBPC1(q23.2),HSP90B1,MIR3652(q23.3),CHST11,MIR3922(q23.3),MIR4496(q24.11),SSH1,MIR619(q24.11),TRPV4,MIR4497(q24.11),TCTN1(q24.11),TCTN1,HVCN1(q24.11),HVCN1(q24.11),CUX2,MIR6760(q24.12),ALDH2(q24.12),…	-0.021361	2	50.9235	802	559.274	chr12:87715884-133841395
KU_812_recentered	chr13	19020500	54435342	ZMYM2(q12.11),CRYL1,MIR4499(q12.11),SKA3(q12.11),SKA3,MRPL57(q12.11),SGCG(q12.12),SPATA13,MIR2276(q12.12),PARP4(q12.12),RNF17(q12.12),PABPC3(q12.13),CDK8(q12.13),CDX2(q12.2),FLT3(q12.2),FLT1(q12.2),FLT1(q12.3),MTUS2(q12.3),MTUS2,MTUS2-AS1(q12.3),BRCA2(q13.1),-(q13.1),KL(q13.1),SOHLH2,CCDC169-SOHLH2(q13.3),CCDC169-SOHLH2,CCDC169(q13.3),POSTN(q13.3),-(q13.3),LHFPL6(q13.3),LHFPL6(q14.11),-(q14.11),C…	0.565128	3	116.678	913	639.685	chr13:19020500-54435342
KU_812_recentered	chr13	54435342	86759824	MIR1297(q14.3),MIR5007(q21.1),MIR3169(q21.2),MIR548X2(q21.32),MIR4704(q21.32),BORA,DIS3(q22.1),DIS3(q22.1),DIS3,PIBF1(q22.1),KLF5(q22.1),SLAIN1,MIR3665(q22.3)	0.481313	3	30.2157	274	195.989	chr13:54435342-86759824
KU_812_recentered	chr13	87061885	115109378	MIR4500HG,MIR4500(q31.2),MIR622(q31.3),MIR17HG,MIR17,MIR18A,MIR19A(q31.3),MIR17HG,MIR20A,MIR19B1,MIR92A1(q31.3),GPC5,MIR548AS(q31.3),HS6ST3,MIR4501(q32.1),FARP1,MIR3170(q32.2),UBAC2,MIR623(q32.3),CLYBL,MIR4306(q32.3),NALCN-AS1,NALCN(q33.1),NALCN(q33.1),FGF14,MIR2681(q33.1),FGF14,MIR4705(q33.1),CCDC168(q33.1),BIVM,BIVM-ERCC5(q33.1),BIVM-ERCC5(q33.1),BIVM-ERCC5,ERCC5(q33.1),IRS2(q34),COL4A1(q34),CO…	0.521321	3	99.7867	476	334.427	chr13:87061885-115109378
KU_812_recentered	chr14	19057400	25628825	CCNB1IP1(q11.2),NDRG2,MIR6717(q11.2),HAUS4,MIR4707(q11.2),AJUBA(q11.2),MYH6,MIR208A(q11.2),MYH7,MIR208B(q11.2),PSME2,MIR7703(q12),CTSG(q12)	0.587312	3	80.4934	95	65.0007	chr14:19057400-25628825
KU_812_recentered	chr14	25628825	42143701	MIR4307HG,MIR4307(q12),LOC728755,LINC00645,MIR3171(q12),PRKD1(q12),STRN3,MIR624(q12),SFTA3,NKX2-1(q13.3),SFTA3,NKX2-1,NKX2-1-AS1(q13.3),NKX2-1,NKX2-1-AS1(q13.3),NKX2-1-AS1(q13.3),SLC25A21,MIR4503(q13.3),FOXA1(q21.1),SSTR1(q21.1)	-0.0461	2	32.3581	181	129.699	chr14:25628825-42143701
KU_812_recentered	chr14	42294175	52930676	FANCM(q21.2),MIR548Y(q21.3),-(q21.3),MIR6076(q21.3),L2HGDH,MIR4504(q21.3),NIN(q22.1),NIN,LOC105370489(q22.1)	-0.010441	2	69.4663	181	131.001	chr14:42294175-52930676
KU_812_recentered	chr14	52930676	73914717	MIR5580(q22.2),GCH1,MIR4308(q22.2),-(q22.3),KTN1(q22.3),OTX2(q22.3),EXOC5,AP5M1(q22.3),AP5M1(q22.3),ARID4A(q23.1),RTN1,MIR5586(q23.1),KCNH5(q23.2),-(q23.2),SYNE2(q23.2),SYNE2,MIR548H1(q23.2),SPTB,MIR7855(q23.3),CHURC1-FNTB,FNTB,MAX(q23.3),CHURC1-FNTB,FNTB,MAX,MIR4706(q23.3),MAX(q23.3),MAX,LOC100506321(q23.3),MIR4708(q23.3),FUT8,MIR625(q23.3),GPHN(q23.3),MIR5694(q24.1),RAD51B(q24.1),-(q24.1),ZFP36…	0.999397	4	157.909	642	446.724	chr14:52930676-73914717
KU_812_recentered	chr14	73914717	107289040	ELMSAN1,MIR4505(q24.3),NPC2,MIR4709(q24.3),LTBP2(q24.3),FLVCR2(q24.3),ESRRB(q24.3),NGB,MIR1260A(q24.3),NRXN3(q24.3),NRXN3(q31.1),-(q31.1),TSHR(q31.1),TRIP11(q32.12),-(q32.12),ATXN3(q32.12),GOLGA5(q32.12),ASB2,MIR4506(q32.12),DICER1(q32.13),DICER1,MIR3173(q32.13),DICER1,DICER1-AS1(q32.13),SYNE3(q32.13),-(q32.13),TCL6(q32.13),TCL1A(q32.13),BCL11B(q32.2),EVL,MIR151B(q32.2),EVL,MIR342(q32.2),YY1,MIR6…	0.546605	3	107.008	932	658.057	chr14:73914717-107289040
KU_812_recentered	chr15	20044632	28736030	GOLGA6L6(q11.2),MIR3118-3,MIR3118-2,MIR3118-4(q11.2),MIR5701-3,MIR5701-2,MIR5701-1(q11.2),MIR3118-2,MIR3118-3,MIR3118-4(q11.2),MIR4509-1,MIR4509-2,MIR4509-3(q11.2),CYFIP1(q11.2),GOLGA6L22(q11.2),MIR4508(q11.2),ATP10A,MIR4715(q12),HERC2(q13.1),MIR4509-1,MIR4509-2,MIR4509-3(q13.1)	0.546275	3	92.6158	240	151.666	chr15:20044632-28736030
KU_812_recentered	chr15	29209943	102513829	TRPM1,MIR211(q13.3),RYR3(q14),NUTM1(q14),DPH6,MIR3942(q14),MIR4510(q14),MEIS2,MIR8063(q14),BUB1B(q15.1),BUB1B,BUB1B-PAK6(q15.1),KNL1(q15.1),-(q15.1),MGA(q15.1),MGA,MIR626(q15.1),SPTBN5,MIR4310(q15.1),VPS39,MIR627(q15.1),SERF2,SERF2-C15ORF63,MIR1282(q15.3),B2M(q21.1),C15orf48,MIR147B(q21.1),SLC30A4,HMGN2P46(q21.1),HMGN2P46(q21.1),FBN1(q21.1),GALK2,MIR4716(q21.1),MIR4712(q21.2),MIR4713HG,CYP19A1,MI…	0.587527	3	113.582	1790	1262.98	chr15:29209943-102513829
KU_812_recentered	chr16	67100	31776496	MIR6859-1,MIR6859-4,MIR6859-3,MIR6859-2(p13.3),AXIN1(p13.3),CAPN15,MIR5587(p13.3),CAPN15,MIR3176(p13.3),MIR662(p13.3),MAPK8IP3,MIR3177(p13.3),HS3ST6(p13.3),NTHL1,TSC2(p13.3),TSC2(p13.3),TSC2,PKD1(p13.3),PKD1,MIR1225(p13.3),PKD1,MIR6511B1,MIR6511B2(p13.3),PKD1,MIR4516(p13.3),MIR3180-5(p13.3),MLST8(p13.3),MLST8,BRICD5(p13.3),LOC106660606,MIR3677(p13.3),LOC106660606,MIR940(p13.3),MIR4717(p13.3),ABCA…	-0.015302	2	67.5599	1036	720.937	chr16:67100-31776496
KU_812_recentered	chr16	31776496	35193080	-	-0.364067	1	0.192414	14	7.25141	chr16:31776496-35193080
KU_812_recentered	chr16	46457168	67062529	ADCY7,MIR6771(q12.1),BRD7(q12.1),CYLD,MIR3181(q12.1),CYLD(q12.1),GNAO1,MIR3935(q12.2),MIR138-2(q13),SLC12A3,MIR6863(q13),HERPUD1(q13),KIFC3,MIR6772(q21),SETD6,CNOT1(q21),CNOT1(q21),CDH11(q21)	-0.00953	2	65.2384	329	233.348	chr16:46457168-67062529
KU_812_recentered	chr16	67063104	70869780	CBFB(q22.1),ELMO3,MIR328(q22.1),CTCF(q22.1),ESRP2,MIR6773(q22.1),CDH1(q22.1),WWP2,MIR140(q22.1),PDXDC2P-NPIPB14P(q22.1),HYDIN(q22.2)	0.100901	2	84.1408	99	69.9994	chr16:67063104-70869780
KU_812_recentered	chr16	70871558	71209686	HYDIN(q22.2)	0.262654	3	253.725	89	54.8289	chr16:70871558-71209686
KU_812_recentered	chr16	71212793	89987416	HYDIN(q22.2),KARS(q23.1),TERF2IP(q23.1),CNTNAP4(q23.1),MIR4719(q23.1),MAF(q23.2),MIR4720(q23.2),CMIP,MIR7854(q23.2),CMIP,MIR6504(q23.2),CDH13,MIR8058(q23.3),CDH13,MIR3182(q23.3),MIR5093(q24.1),C16orf74,MIR1910(q24.1),IRF8,MIR6774(q24.1),SLC7A5,MIR6775(q24.2),ZFPM1,MIR5189(q24.2),PIEZO1,MIR4722(q24.3),CBFA2T3(q24.3),CBFA2T3,LOC101927793(q24.3),CBFA2T3,LOC100129697(q24.3),ZNF276,FANCA(q24.3),FANCA(…	-0.051958	2	43.1165	304	211.08	chr16:71212793-89987416
KU_812_recentered	chr17	500	22220573	ABR,MIR3183(p13.3),YWHAE(p13.3),MIR22HG,MIR22(p13.3),SMYD4(p13.3),RPA1(p13.3),MIR132(p13.3),MIR212(p13.3),CLUH,MIR6776(p13.3),CCDC92B,MIR1253(p13.3),ALOX15(p13.2),-(p13.2),CAMTA2,MIR6864(p13.2),CAMTA2,MIR6865(p13.2),ZNF232,USP6(p13.2),USP6(p13.2),RABEP1(p13.2),RABEP1,NUP88(p13.2),MIR4520-1,MIR4520-2(p13.1),MIR497HG,MIR195(p13.1),MIR497HG,MIR497(p13.1),ACADVL,MIR324(p13.1),SENP3,SENP3-EIF4A1(p13.1…	-0.032421	2	75.7524	1014	690.399	chr17:500-22220573
KU_812_recentered	chr17	25268559	28008394	MIR4522,WSB1(q11.1),TMEM199,MIR4723(q11.2),MIR451A,MIR451B(q11.2),MIR144,MIR4732(q11.2),MIR4523(q11.2)	0.540579	3	11.6574	22	13.9223	chr17:25268559-28008394
KU_812_recentered	chr17	28008394	30293263	NSRP1,MIR423,MIR3184(q11.2),MIR4733(q11.2),NF1(q11.2),-(q11.2),RAB11FIP4,MIR4724(q11.2),MIR193A(q11.2),MIR4725(q11.2),MIR365B(q11.2),SUZ12(q11.2)	-0.95854	1	49.002	141	95.2758	chr17:28008394-30293263
KU_812_recentered	chr17	30300135	64067056	SUZ12(q11.2),MIR632,ZNF207(q11.2),RFFL,RAD51L3-RFFL(q12),RAD51L3-RFFL,RAD51D(q12),RAD51L3-RFFL(q12),TAF15(q12),AATF,MIR2909(q12),DDX52,MIR378J(q12),MLLT6(q12),MLLT6,MIR4726(q12),MIR4727(q12),LASP1(q12),LASP1,MIR6779(q12),MED1(q12),CDK12(q12),PGAP3,ERBB2(q12),ERBB2(q12),ERBB2,MIR4728(q12),ERBB2,MIEN1(q12),IKZF3(q12),MED24,MIR6884(q21.1),CASC3,MIR6866(q21.1),RAPGEFL1,MIR6867(q21.1),RARA(q21.2),RARA…	0.612539	3	127.772	1382	965.482	chr17:30300135-64067056
KU_812_recentered	chr17	64067056	81194710	PRKCA,MIR634(q24.2),PITPNC1(q24.2),PITPNC1,MIR548AA2,MIR548D2(q24.2),BPTF(q24.2),ARSG,PRKAR1A,WIPI1,MIR635(q24.2),PRKAR1A(q24.2),PRKAR1A,FAM20A(q24.2),ABCA6,MIR4524B,MIR4524A(q24.2),ABCA10(q24.3),ABCA10,ABCA5(q24.3),ABCA5(q24.3),SOX9(q24.3),SLC9A3R1,MIR3615(q25.1),GRB2(q25.1),MIR3678(q25.1),TMEM94(q25.1),TMEM94,MIR6785(q25.1),TMEM94,CASKIN2(q25.1),H3F3B(q25.1),MIR4738(q25.1),UNC13D(q25.1),EVPL(q2…	0.969687	4	137.616	905	627.284	chr17:64067056-81194710
KU_812_recentered	chr18	10500	15381134	ROCK1P1(p11.32),DLGAP1,DLGAP1-AS3,MIR6718(p11.31),EPB41L3(p11.31),-(p11.31),MIR3976(p11.31),L3MBTL4,MIR4317(p11.31),LAMA1(p11.31),LAMA1,LOC101927188(p11.31),LAMA1(p11.23),PTPRM(p11.23),PIEZO2,MIR6788(p11.22),MIR7153(p11.21),LDLRAD4,MIR5190(p11.21),LDLRAD4,MIR4526(p11.21),MC2R(p11.21),ANKRD30B,MIR3156-2(p11.21)	-0.055311	2	54.7439	281	196.66	chr18:10500-15381134
KU_812_recentered	chr18	18520842	78016748	ABHD3,MIR320C1(q11.2),MIB1,MIR133A1HG,MIR133A1(q11.2),MIB1,MIR133A1HG,MIR1-2(q11.2),GATA6(q11.2),RBBP8,MIR4741(q11.2),OSBPL1A,MIR320C2(q11.2),ZNF521(q11.2),SS18(q11.2),KCTD1,MIR8057(q11.2),MIR302F(q12.1),ASXL3(q12.1),MIR3975(q12.2),MIR187(q12.2),-(q12.2),MIR4318(q12.2),MIR924HG,MIR924(q12.3),MIR924HG,MIR5583-2,MIR5583-1(q12.3),SETBP1(q12.3),SETBP1,MIR4319(q12.3),KATNAL2,ELOA2(q21.1),MIR4527HG,MIR…	-0.041115	2	63.1004	960	678.555	chr18:18520842-78016748
KU_812_recentered	chr19	60500	10252945	MIR1302-9,MIR1302-10,MIR1302-2,MIR1302-11(p13.3),SHC2(p13.3),FSTL3(p13.3),PTBP1,MIR4745(p13.3),PLPPR3,MIR3187(p13.3),ELANE(p13.3),ARID3A(p13.3),ABCA7(p13.3),STK11(p13.3),TCF3(p13.3),REXO1,MIR1909(p13.3),PLEKHJ1,MIR1227(p13.3),PLEKHJ1,MIR6789(p13.3),AMH,MIR4321(p13.3),LMNB2,MIR7108(p13.3),GNG7,MIR7850(p13.3),GNA11(p13.3),FZR1(p13.3),MIR1268A,DAPK3,MIR637(p13.3),MAP2K2(p13.3),SH3GL1(p13.3),UBXN6,MI…	0.769149	4	121.667	700	471.33	chr19:60500-10252945
KU_812_recentered	chr19	10254403	18561825	DNMT1(p13.2),S1PR2,MIR4322(p13.2),RAVER1(p13.2),TYK2(p13.2),CDC37,MIR1181(p13.2),KEAP1(p13.2),ATG4D,MIR1238(p13.2),CDKN2D(p13.2),QTRT1(p13.2),DNM2,MIR638(p13.2),DNM2(p13.2),DNM2,MIR4748(p13.2),DNM2,MIR199A1(p13.2),DNM2,MIR6793(p13.2),TMED1(p13.2),SMARCA4(p13.2),LDLR,MIR6886(p13.2),PLPPR2(p13.2),ZNF653,MIR7974(p13.2),MAST1,MIR6794(p13.2),-(p13.2),CALR(p13.2),CALR,MIR6515(p13.2),LYL1(p13.2),CACNA1A…	0.852782	4	103.167	596	398.522	chr19:10254403-18561825
KU_812_recentered	chr19	18562329	24364012	ELL(p13.11),CRTC1(p13.11),MEF2B,BORCS8-MEF2B(p13.11),BORCS8-MEF2B,BORCS8(p13.11),BORCS8-MEF2B,BORCS8,RFXANK(p13.11),GATAD2A,MIR640(p13.11),CILP2(p13.11),MIR1270(p12),ZNF681(p12)	0.737115	4	81.2692	154	95.097	chr19:18562329-24364012
KU_812_recentered	chr19	28263182	59118483	CCNE1(q12),TSHZ3(q12),CEBPA(q13.11),FXYD3,MIR6887(q13.12),CD22,MIR5196(q13.12),KMT2B(q13.12),KMT2B,IGFLR1(q13.12),RYR1(q13.2),DYRK1B,MIR6719(q13.2),AKT2(q13.2),AKT2,MIR641(q13.2),PLD3,MIR6796(q13.2),PRX(q13.2),CYP2B6(q13.2),AXL(q13.2),RPS19,MIR6797(q13.2),CD79A(q13.2),LOC100505622,MIR4323(q13.2),CIC(q13.2),MEGF8,MIR8077(q13.2),XRCC1(q13.31),PVR,MIR4531(q13.31),-(q13.32),BCL3(q13.32),BCL3,MIR8085(…	0.803362	4	102.34	1166	798.444	chr19:28263182-59118483
KU_812_recentered	chr20	60500	23301170	FKBP1A-SDCBP2,FKBP1A,MIR6869(p13),NOP56,MIR1292(p13),VPS16,PTPRA(p13),PTPRA(p13),PANK2,MIR103A2,MIR103B2(p13),SMOX(p13),MIR8062(p12.3),PAK5(p12.2),JAG1,MIR6870(p12.2),POLR3F,MIR3192(p11.23),FOXA2(p11.21)	0.53049	3	49.1216	253	177.781	chr20:60500-23301170
KU_812_recentered	chr20	23301170	26072488	-	-0.106208	2	0.173636	18	12.5043	chr20:23301170-26072488
KU_812_recentered	chr20	29420069	61869396	DEFB119(q11.21),MIR3193(q11.21),BCL2L1(q11.21),BCL2L1,ABALON(q11.21),POFUT1,MIR1825(q11.21),ASXL1(q11.21),DNMT3B(q11.21),RALY,MIR4755(q11.22),ITCH,MIR644A(q11.22),MYH7B,MIR499A,MIR499B(q11.22),GDF5,MIR1289-1(q11.22),TLDC2,SAMHD1(q11.23),SAMHD1(q11.23),RBL1(q11.23),SRC(q11.23),RALGAPB,MIR548O2(q11.23),MAFB(q12),TOP1(q12),TOP1,PLCG1-AS1(q12),PLCG1,MIR6871(q12),CHD6(q12),PTPRT(q12),PTPRT(q13.11),JPH…	0.007935	2	79.132	913	643.048	chr20:29420069-61869396
KU_812_recentered	chr20	61869714	62965020	BIRC7(q13.33),BIRC7,MIR3196(q13.33),ARFGAP1,MIR4326(q13.33),DNAJC5,MIR941-1,MIR941-5,MIR941-2,MIR941-4,MIR941-3(q13.33),DNAJC5,MIR941-4,MIR941-5,MIR941-3,MIR941-2(q13.33),UCKL1,MIR1914(q13.33),UCKL1,MIR647(q13.33),RGS19,MIR6813(q13.33)	-0.405572	1	13.606	21	12.6636	chr20:61869714-62965020
KU_812_recentered	chr21	9411693	48119395	MIR3648-2,MIR3648-1(p11.2),-(p11.2),MIR3156-3(q11.2),MIR3118-1(q11.2),LOC110091777,MIR8069-1,MIR8069-2(q11.2),MIR99AHG,MIR99A(q21.1),MIR99AHG,MIRLET7C(q21.1),MIR99AHG,MIR125B2(q21.1),MIR548XHG,MIR548X(q21.1),MIR6130(q21.2),MIR155HG,MIR155(q21.3),ADAMTS5,MIR4759(q21.3),MIR4327(q22.11),OLIG2(q22.11),SON,MIR6501(q22.11),RUNX1(q22.12),-(q22.12),LOC100506403(q22.12),MIR802(q22.12),LOC101928269(q22.12)…	0.552437	3	92.4448	608	426.351	chr21:9411693-48119395
KU_812_recentered	chr22	16050500	16282634	POTEH(q11.1),POTEH,POTEH-AS1(q11.1)	-0.628508	1	74.7815	16	7.82482	chr22:16050500-16282634
KU_812_recentered	chr22	16287225	24938071	POTEH(q11.1),BID,MIR3198-1(q11.21),MICAL3,MIR648(q11.21),CLTCL1(q11.21),SEPT5(q11.21),SEPT5,SEPT5-GP1BB(q11.21),SEPT5,SEPT5-GP1BB,GP1BB(q11.21),SEPT5-GP1BB,GP1BB(q11.21),COMT,MIR4761(q11.21),TANGO2,MIR185(q11.21),DGCR8,MIR3618(q11.21),DGCR8,MIR1306(q11.21),TRMT2A,MIR6816(q11.21),RTN4R,MIR1286(q11.21),CRKL(q11.21),MIR649(q11.21),POM121L8P(q11.21),MIR301B(q11.21),MIR130B(q11.21),MAPK1(q11.21),MAPK1…	0.01987	2	94.3993	564	407.376	chr22:16287225-24938071
KU_812_recentered	chr22	25242405	51244066	CRYBB2P1,MIR6817(q11.23),TPST2,MIR548J(q12.1),MN1(q12.1),TTC28-AS1,MIR3199-1,MIR3199-2(q12.1),TTC28,MIR5739(q12.1),CHEK2(q12.1),CHEK2,HSCB(q12.1),RHBDD3,EWSR1(q12.2),EWSR1(q12.2),AP1B1,SNORD125(q12.2),NEFH(q12.2),NF2(q12.2),MTMR3,MIR6818(q12.2),TBC1D10A(q12.2),SF3A1(q12.2),SF3A1,CCDC157(q12.2),OSBP2,MIR3200(q12.2),MIR3928,RNF185(q12.2),PIK3IP1(q12.2),PATZ1(q12.2),PATZ1,PIK3IP1-AS1(q12.2),PISD,MIR…	0.014569	2	60.304	629	439.958	chr22:25242405-51244066
KU_812_recentered	chrX	145321	2674659	CRLF2(p22.33),CSF2RA,MIR3690(p22.33),P2RY8(p22.33)	0.067108	2	51.0488	42	21.7538	chrX:145321-2674659
KU_812_recentered	chrX	2674659	58505576	ARSD(p22.33),ARSD,ARSD-AS1(p22.33),MIR4770(p22.31),PUDP,STS,MIR4767(p22.31),MIR651(p22.31),VCX3B(p22.31),ARHGAP6,MIR548AX(p22.2),TLR8-AS1,TLR8(p22.2),TMSB4X(p22.2),EGFL6,MIR6086(p22.2),FANCB(p22.2),ZRSR2(p22.2),CTPS2,MIR548AM(p22.2),NHS,MIR4768(p22.13),MAP7D2,MIR23C(p22.12),RPS6KA3(p22.12),-(p22.12),PHEX(p22.11),PHEX,PHEX-AS1(p22.11),PHEX,PTCHD1-AS(p22.11),MIR6134(p21.3),IL1RAPL1(p21.3),IL1RAPL1(…	-1.01007	1	35.0379	1217	831.355	chrX:2674659-58505576
KU_812_recentered	chrX	62042080	155116993	MIR1468(q11.2),AMER1(q11.2),MSN(q12),MIR223(q12),AR(q12),EDA,MIR676(q13.1),FOXO4(q13.1),IL2RG(q13.1),MED12(q13.1),BCYRN1,ZMYM3(q13.1),BCYRN1(q13.1),BCYRN1,NONO(q13.1),BCYRN1,TAF1(q13.1),BCYRN1,TAF1,INGX(q13.1),FTX,MIR421(q13.2),FTX,MIR374B,MIR374C(q13.2),FTX,MIR545(q13.2),FTX,MIR374A(q13.2),MIR325HG,MIR384(q21.1),MIR325HG,MIR325(q21.1),ATRX(q21.1),MIR4328(q21.1),MIR548I4(q21.1),MIR1321(q21.2),CHM…	-0.99028	1	32.7923	1644	1143.55	chrX:62042080-155116993
KU_812_recentered	chrY	10500	10058894	CRLF2(p11.32),CSF2RA,MIR3690(p11.32),P2RY8(p11.32)	0.968897	2	10.018	73	52.7085	chrY:10500-10058894
KU_812_recentered	chrY	13105053	24666735	UTY(q11.221)	1.27787	3	36.8313	109	79.7316	chrY:13105053-24666735
KU_812_recentered	chrY	24666735	59363066	-	0.559053	1	0.188315	28	20.6251	chrY:24666735-59363066
MEG_A2	chr1	17330	121484934	WASH7P,MIR6859-3,MIR6859-1,MIR6859-2,MIR6859-4(p36.33),MIR1302-2,MIR1302-10,MIR1302-11,MIR1302-9(p36.33),MIR200B(p36.33),MIR200A(p36.33),MIR429(p36.33),ACAP3,MIR6726(p36.33),INTS11,MIR6727(p36.33),DVL1,MIR6808(p36.33),AURKAIP1(p36.33),TNFRSF14-AS1(p36.32),TNFRSF14-AS1,TNFRSF14(p36.32),TNFRSF14(p36.32),PRDM16(p36.32),PRDM16,MIR4251(p36.32),MEGF6,MIR551A(p36.32),DFFB(p36.32),-(p36.31),MIR4689(p36.3…	0.538011	3	119.756	2927	2072.72	chr1:17330-121484934
MEG_A2	chr1	142535934	148683647	NBPF20,NBPF19,NBPF8,NBPF9(q21.1),NBPF20,NBPF19,NBPF9,LOC100996724(q21.1),NBPF20,NBPF19,NBPF9,LOC100996724,PDE4DIP(q21.1),NBPF20,NBPF19,NBPF9,PDE4DIP(q21.1),NBPF20,NBPF19,NBPF10,TXNIP(q21.1),NBPF20,NBPF19,NBPF10,PIAS3,MIR6736(q21.1),NBPF19,BCL9(q21.2),NBPF19,MIR5087(q21.2),NBPF19,MIR6077(q21.2)	0.54515	3	230.673	212	139.051	chr1:142535934-148683647
MEG_A2	chr1	149279440	150148779	-(q21.2),LOC644634(q21.2),HIST2H4A,HIST2H4B(q21.2)	0.401802	3	331.593	54	33.4217	chr1:149279440-150148779
MEG_A2	chr1	150148779	152275416	TARS2,MIR6878(q21.3),ECM1(q21.3),ADAMTSL4,MIR4257(q21.3),ADAMTSL4-AS1,MCL1(q21.3),MCL1(q21.3),ARNT(q21.3),SETDB1(q21.3),CDC42SE1(q21.3),CDC42SE1,MLLT11(q21.3),MLLT11(q21.3),TUFT1,MIR554(q21.3),FLG(q21.3)	0.587028	3	176.182	144	104.998	chr1:150148779-152275416
MEG_A2	chr1	152275416	152280354	FLG(q21.3)	0.147976	2	250.719	21	12.2403	chr1:152275416-152280354
MEG_A2	chr1	152280398	152281773	FLG(q21.3)	0.86989	4	334.93	7	4.16166	chr1:152280398-152281773
MEG_A2	chr1	152281773	152287251	FLG(q21.3),FLG,FLG-AS1(q21.3)	0.234551	3	199.256	21	14.2703	chr1:152281773-152287251
MEG_A2	chr1	152287768	161284685	FLG,FLG-AS1(q21.3),NPR1,MIR8083(q21.3),SLC39A1,MIR6737(q21.3),NUP210L,MIR5698(q21.3),TPM3(q21.3),MIR190B(q21.3),-(q21.3),IL6R-AS1,IL6R(q21.3),IL6R(q21.3),LOC101928120,SHC1(q21.3),SHC1(q21.3),CKS1B,MIR4258(q21.3),MUC1(q22),MIR92B(q22),HCN3(q22),HCN3,PKLR(q22),ASH1L(q22),ASH1L,MIR555(q22),ASH1L,ASH1L-AS1(q22),ASH1L-AS1(q22),RIT1(q22),ARHGEF2,MIR6738(q22),C1orf61,MIR9-1(q22),HDGF(q23.1),PRCC(q23.1),…	0.570578	3	142.602	375	265.55	chr1:152287768-161284685
MEG_A2	chr1	161293358	177199100	SDHC(q23.3),SDHC,CFAP126(q23.3),FCGR2C(q23.3),FCGR2B(q23.3),NOS1AP,MIR4654(q23.3),NOS1AP,MIR556(q23.3),DDR2(q23.3),-(q23.3),PBX1(q23.3),UCK2,MIR3658(q24.1),FAM78B,MIR921(q24.1),DCAF6,MIR1255B2(q24.2),MIR557(q24.2),METTL11B,MIR3119-2,MIR3119-1(q24.2),-(q24.2),PRRX1(q24.2),FMO3,MIR1295A,MIR1295B(q24.3),MYOC(q24.3),DNM3,DNM3OS,MIR214,MIR3120(q24.3),DNM3,DNM3OS,MIR199A2(q24.3),ASTN1,MIR488(q25.2),BRI…	0.495968	3	109.829	289	206.757	chr1:161293358-177199100
MEG_A2	chr1	177199100	178181600	BRINP2(q25.2)	0.276524	3	83.5446	24	17.0808	chr1:177199100-178181600
MEG_A2	chr1	178181600	179086672	MIR4424(q25.2),ABL2(q25.2)	0.477263	3	187.106	49	37.9697	chr1:178181600-179086672
MEG_A2	chr1	179087679	187982544	ABL2(q25.2),ACBD6,MIR3121(q25.3),RNASEL(q25.3),RGS8(q25.3),LOC647070,DHX9(q25.3),DHX9(q25.3),RNF2(q25.3),PRG4(q31.1),PRG4,TPR(q31.1),TPR(q31.1),-(q31.1)	0.579996	3	138.339	234	166.607	chr1:179087679-187982544
MEG_A2	chr1	187982544	191342346	BRINP3(q31.1)	0.2823	3	68.8755	39	27.7784	chr1:187982544-191342346
MEG_A2	chr1	191342346	193980496	MIR4426(q31.2),CDC73(q31.2),CDC73,MIR1278(q31.2)	0.520669	3	116.195	57	39.7717	chr1:191342346-193980496
MEG_A2	chr1	193980496	195946171	-	0.25073	3	0.267248	13	9.26928	chr1:193980496-195946171
MEG_A2	chr1	195946171	208124444	KCNT2,MIR4735(q31.3),DENND1B(q31.3),PTPRC(q31.3),PTPRC(q32.1),MIR181A1HG,MIR181B1(q32.1),MIR181A1HG,MIR181A1(q32.1),CACNA1S(q32.1),NAV1,IPO9-AS1,MIR5191(q32.1),NAV1,IPO9-AS1,MIR1231(q32.1),IPO9,MIR6739(q32.1),RNPEP,ELF3-AS1,MIR6740(q32.1),ELF3-AS1(q32.1),ELF3-AS1,ELF3(q32.1),ELF3(q32.1),PTPRVP(q32.1),BTG2(q32.1),PIK3C2B(q32.1),-(q32.1),MDM4(q32.1),BLACAT1,MIR135B(q32.1),MFSD4A(q32.1),ELK4(q32.1),…	0.554639	3	131.768	499	353.696	chr1:195946171-208124444
MEG_A2	chr1	208124444	222886566	MIR205HG,MIR205(q32.2),LAMB3,MIR4260(q32.2),IRF6(q32.2),DTL,MIR3122(q32.3),PTPN14(q41),USH2A(q41),USH2A,LOC102723833(q41),RNU5F-1,IARS2,MIR215(q41),RNU5F-1,IARS2,MIR194-1(q41),RAB3GAP2,MIR664A,SNORA36B(q41),MIA3,AIDA(q41),AIDA(q41),AIDA,BROX(q41)	0.447105	3	118.903	343	243.1	chr1:208124444-222886566
MEG_A2	chr1	222887066	227973158	NVL,MIR320B2(q42.11),WDR26,MIR4742(q42.11),PYCR2,MIR6741(q42.12),H3F3A,H3F3AP4(q42.12),ITPKB(q42.12),CDC42BPA(q42.13)	0.561138	3	128.264	150	103.668	chr1:222887066-227973158
MEG_A2	chr1	227973158	228566152	WNT9A,MIR5008(q42.13),ARF1,MIR3620(q42.13),OBSCN-AS1,OBSCN(q42.13),OBSCN(q42.13)	0.417176	3	78.28	162	119.124	chr1:227973158-228566152
MEG_A2	chr1	228566286	237905680	OBSCN(q42.13),TRIM11,MIR6742(q42.13),MIR4666A(q42.13),FAM89A,MIR1182(q42.2),EGLN1(q42.2),KCNK1,MIR4427(q42.2),SLC35F3,MIR4671(q42.2),RBM34(q42.3),ARID4B(q42.3),ARID4B,MIR4753(q42.3),LYST,MIR1537(q42.3),RYR2(q43),RYR2,MIR4428(q43)	0.550962	3	116.73	256	173.985	chr1:228566286-237905680
MEG_A2	chr1	237906180	249240121	RYR2(q43),GREM2(q43),-(q43),RGS7(q43),RGS7,MIR3123(q43),FH(q43),SDCCAG8,MIR4677(q43),SDCCAG8,AKT3(q43),AKT3(q43),AKT3(q44),-(q44),MIR3916(q44),OR2T33(q44),MIR3124(q44)	0.421265	3	105.454	239	161.769	chr1:237906180-249240121
MEG_A2	chr2	10500	92099167	SOX11(p25.2),LINC01105,MIR7158(p25.2),MIR7515HG,MIR7515(p25.2),C2orf48,MIR4261(p25.1),GREB1,MIR4429(p25.1),LPIN1,MIR548S(p25.1),MIR4262(p25.1),MIR3681HG,MIR3681(p24.3),TRIB2,MIR3125(p24.3),MYCNOS,MYCN(p24.3),MYCN(p24.3),MIR4757(p24.1),RHOB(p24.1),FKBP1B(p23.3),NCOA1(p23.3),DNMT3A(p23.3),DNMT3A,MIR1301(p23.3),ASXL2(p23.3),OTOF(p23.3),CAD(p23.3),BABAM2,MIR4263(p23.2),PLB1(p23.2),ALK(p23.2),ALK(p23.…	-0.236867	2	66.5097	1909	1345.73	chr2:10500-92099167
MEG_A2	chr2	95326671	189854205	TMEM127(q11.2),ARID5A(q11.2),CNNM4,MIR3127(q11.2),AFF3(q11.2),-(q11.2),CHST10(q11.2),MIR5696(q11.2),IL18RAP,MIR4772(q12.1),RANBP2(q12.3),SH3RF3,MIR4265(q12.3),SH3RF3,MIR4266(q12.3),MIR4267(q13),MALL,MIR4436B2,MIR4436B1(q13),MIR4436B2,MIR4436B1(q13),MIR4435-2HG,MIR4435-1,MIR4435-2(q13),ANAPC1,MIR4771-1,MIR4771-2(q13),TTL(q13),PAX8(q13),PAX8,PAX8-AS1(q13),MIR1302-3(q13),WASH2P(q13),SLC35F5,MIR4782(…	-0.259511	1	82.5216	2268	1633.63	chr2:95326671-189854205
MEG_A2	chr2	189854774	211647787	COL3A1(q32.2),COL3A1,MIR3606(q32.2),COL5A2,MIR3129(q32.2),ORMDL1,PMS1(q32.2),PMS1(q32.2),STAT1(q32.2),LOC105373805,STAT4(q32.2),STAT4(q32.2),STAT4(q32.3),-(q32.3),SLC39A10,DNAH7(q32.3),DNAH7(q32.3),SF3B1(q33.1),SATB2(q33.1),SATB2,SATB2-AS1(q33.1),CASP8(q33.1),ALS2(q33.1),PARD3B(q33.3),INO80D(q33.3),-(q33.3),MDH1B(q33.3),MDH1B,FASTKD2(q33.3),FASTKD2,MIR3130-1,MIR3130-2(q33.3),KLF7,MIR2355(q33.3),K…	-0.196795	2	86.7635	733	518.331	chr2:189854774-211647787
MEG_A2	chr2	211647787	243188873	ERBB4(q34),ERBB4,MIR548F2(q34),MIR4776-2,MIR4776-1(q34),IKZF2(q34),SPAG16,MIR4438(q34),BARD1(q35),LOC101928103,ABCA12(q35),ABCA12(q35),ATIC(q35),FN1(q35),TNS1,MIR6809(q35),PNKD,TMBIM1,MIR6513(q35),PNKD,CATIP-AS2,MIR6810(q35),CTDSP1,MIR26B(q35),PRKAG3,MIR9500(q35),FEV(q35),MIR375(q35),IHH,MIR3131(q35),PTPRN(q35),PTPRN,MIR153-1(q35),TMEM198,MIR3132(q35),MIR4268(q35),EPHA4(q36.1),PAX3(q36.1),PAX3,CC…	-0.275413	1	69.3525	822	577.309	chr2:211647787-243188873
MEG_A2	chr3	60500	77530393	MIR4790(p26.1),LMCD1(p26.1),SRGAP3(p25.3),-(p25.3),THUMPD3(p25.3),FANCD2(p25.3),FANCD2,FANCD2OS(p25.3),VHL(p25.3),ATP2B2,MIR378B(p25.3),ATP2B2,MIR885(p25.3),PPARG(p25.2),MKRN2,RAF1(p25.2),RAF1(p25.2),XPC(p25.1),XPC,LSM3(p25.1),COLQ,MIR4270(p25.1),MIR563(p25.1),PLCL2,MIR3714(p24.3),KCNH8,MIR4791(p24.3),KAT2B(p24.3),-(p24.2),MIR4442(p24.2),TGFBR2(p24.1),MIR466(p23),MIR548AY(p22.3),ARPP21,MIR128-2(p…	-0.218866	2	64.2306	1612	1129.28	chr3:60500-77530393
MEG_A2	chr3	77530893	90311186	ROBO2(p12.3),ROBO1(p12.3),ROBO1,MIR3923(p12.3),ROBO1(p12.2),CADM2,MIR5688(p12.1),MIR4795(p11.2),EPHA3(p11.1)	-0.347521	1	62.6468	214	154.171	chr3:77530893-90311186
MEG_A2	chr3	93519633	197824927	MIR8060(q11.2),EPHA6(q11.2),-(q11.2),MIR548G,CMSS1,FILIP1L,MIR3921(q12.1),TFG(q12.2),MIR548AB(q13.11),CBLB(q13.11),MIR4445(q13.13),C3orf52,MIR567(q13.2),CFAP44,CFAP44-AS1,MIR8076(q13.2),SIDT1,MIR4446(q13.2),ZBTB20,MIR568(q13.31),ZBTB20,MIR4796(q13.31),MIR4447(q13.31),FSTL1,MIR198(q13.33),STXBP5L,MIR5682(q13.33),POLQ(q13.33),KALRN,MIR5002(q21.2),KALRN,MIR6083(q21.2),UMPS,MIR544B(q21.2),SLC12A8,MIR…	-0.226827	2	69.2569	1993	1417.72	chr3:93519633-197824927
MEG_A2	chr4	13322	3170431	ZNF141,MIR571(p16.3),CRIPAK(p16.3),FGFR3(p16.3),NSD2(p16.3),NELFA,MIR943(p16.3),MXD4,MIR4800(p16.3)	-0.184198	2	94.5245	150	109.575	chr4:13322-3170431
MEG_A2	chr4	3170431	35680367	MIR378D1(p16.2),SORCS2(p16.1),SORCS2,MIR4798(p16.1),SORCS2,MIR4274(p16.1),ABLIM2,MIR95(p16.1),MIR548I2(p16.1),WDR1,MIR3138(p16.1),MIR572(p15.33),MIR5091(p15.33),SLIT2(p15.31),SLIT2,MIR218-1(p15.31),KCNIP4,MIR7978(p15.2),MIR573(p15.2),MIR4275(p15.1)	-0.33753	1	21.333	323	226.205	chr4:3170431-35680367
MEG_A2	chr4	35680367	49632814	MIR1255B1(p14),MIR4801(p14),FAM114A1,MIR574(p14),KLB(p14),RHOH(p14),RBM47,MIR4802(p14),PHOX2B(p13),CORIN,MIR8053(p12)	-0.230693	2	30.2272	132	95.0857	chr4:35680367-49632814
MEG_A2	chr4	52660617	59439110	FIP1L1(q12),FIP1L1,LNX1(q12),LNX1(q12),CHIC2(q12),PDGFRA(q12),KIT(q12),-(q12),KDR(q12)	-0.215095	2	85.6634	207	149.589	chr4:52660617-59439110
MEG_A2	chr4	59439110	70351095	MIR548AG1(q13.1),ADGRL3(q13.1),ADGRL3,ADGRL3-AS1(q13.1),EPHA5(q13.1),EPHA5,EPHA5-AS1(q13.1),MIR1269A(q13.2),UGT2B4(q13.2)	-0.371059	1	56.2509	171	118.903	chr4:59439110-70351095
MEG_A2	chr4	70352287	74535319	UGT2B4(q13.2),-(q13.2),CSN3(q13.3)	-0.16554	2	28.6208	42	30.0663	chr4:70352287-74535319
MEG_A2	chr4	74535319	111780991	PPEF2(q21.1),SHROOM3,MIR4450(q21.1),SHROOM3,MIR548AH(q21.1),BMP2K(q21.21),HNRNPD(q21.22),SCD5,MIR575(q21.22),ARHGAP24,MIR4451(q21.23),AFF1(q21.3),AFF1(q22.1),MIR5705(q22.1),ABCG2(q22.1),RAP1GDS1(q23),METAP1,MIR3684(q23),PPP3CA,MIR8066(q24),PPP3CA,MIR1255A(q24),TET2(q24),TET2,TET2-AS1(q24),SEC24B(q25),EGF(q25)	0.361967	3	83.4002	515	367.658	chr4:74535319-111780991
MEG_A2	chr4	111781491	119178066	-(q25),LARP7,LOC109864269,MIR367,MIR302D(q25),LARP7,LOC109864269,MIR302A(q25),LARP7,LOC109864269,MIR302C,MIR302B(q25),ANK2,MIR1243(q25),ANK2,MIR8082(q25),UGT8,MIR577(q26),NDST4(q26),MIR1973(q26)	0.189965	2	54.414	84	58.7729	chr4:111781491-119178066
MEG_A2	chr4	119178066	126237031	KIAA1109(q27),IL2(q27)	0.347327	3	114.192	158	116.234	chr4:119178066-126237031
MEG_A2	chr4	126237531	138868595	FAT4(q28.1),MIR2054(q28.1)	0.199136	2	83.6995	155	114.134	chr4:126237531-138868595
MEG_A2	chr4	138868595	176554339	GAB1,MIR3139(q31.21),SMARCA5,SMARCA5-AS1(q31.21),SMARCA5(q31.21),ZNF827(q31.21),ZNF827(q31.22),SLC10A7,MIR7849(q31.22),-(q31.22),ARHGAP10,MIR4799(q31.23),LRBA(q31.3),FBXW7(q31.3),FBXW7,FBXW7-AS1(q31.3),FBXW7,MIR3140(q31.3),MIR4453HG,MIR4453(q31.3),TLR2(q31.3),MAP9(q32.1),MAP9,LOC102724776(q32.1),RAPGEF2,MIR3688-1,MIR3688-2(q32.1),CPE,MIR578(q32.3),DDX60L(q32.3),PALLD(q32.3),MIR6082(q34.1),GALNT7(…	0.354089	3	91.6257	622	442.888	chr4:138868595-176554339
MEG_A2	chr4	176554339	182939529	GPM6A(q34.2),GPM6A,LOC101928590(q34.2)	0.227211	3	51.5546	66	47.3132	chr4:176554339-182939529
MEG_A2	chr4	182939529	186759182	MIR1305(q34.3),IRF2(q35.1),MIR3945HG,MIR3945(q35.1),MIR4455(q35.1)	0.397016	3	50.4331	42	29.5126	chr4:182939529-186759182
MEG_A2	chr4	186759182	190861430	FAT1(q35.2),-(q35.2)	0.238864	3	131.018	94	71.059	chr4:186759182-190861430
MEG_A2	chr5	10500	16935364	SDHA(p15.33),MIR4456(p15.33),BRD9(p15.33),BRD9,TRIP13(p15.33),SLC12A7,MIR4635(p15.33),TERT(p15.33),MIR4457(p15.33),LPCAT1,MIR6075(p15.33),MIR4277(p15.33),MRPL36(p15.33),MIR4278(p15.31),MIR4458HG,MIR4458(p15.31),SEMA5A(p15.31),SEMA5A,MIR4636(p15.31),MIR6131(p15.2),TRIO(p15.2),OTULINL(p15.2),ANKH,MIR4637(p15.2),FBXL7,MIR887(p15.1),MYO10(p15.1)	0.239911	3	89.1724	433	298.999	chr5:10500-16935364
MEG_A2	chr5	16935864	28967912	MYO10(p15.1),PRDM9(p14.2),CDH9(p14.1)	0.09283	2	43.668	122	87.7258	chr5:16935864-28967912
MEG_A2	chr5	28967912	31326115	CDH6(p13.3)	0.206213	3	126.075	57	42.0172	chr5:28967912-31326115
MEG_A2	chr5	31326128	45907753	CDH6(p13.3),PDZD2(p13.3),PDZD2,MIR4279(p13.3),GOLPH3(p13.3),ZFR,MIR579(p13.3),RXFP3(p13.2),-(p13.2),IL7R(p13.2),LMBRD2,MIR580(p13.2),LIFR(p13.1),LIFR,LIFR-AS1,MIR3650(p13.1),LIFR,LIFR-AS1(p13.1),LIFR-AS1(p13.1),RICTOR(p13.1),FYB1(p13.1),C7(p13.1),PAIP1(p12)	0.329827	3	123.762	439	314.238	chr5:31326128-45907753
MEG_A2	chr5	49555074	156680643	ARL15,MIR581(q11.2),ARL15(q11.2),CDC20B,MIR449A,MIR449B(q11.2),CDC20B,MIR449C(q11.2),PLPP1,MIR5687(q11.2),IL6ST(q11.2),MAP3K1(q11.2),MIR548AE2(q11.2),PDE4D(q12.1),HTR1A(q12.3),PIK3R1(q13.1),-(q13.2),NAIP(q13.2),MAP1B,MIR4803(q13.2),TNPO1,MIR4804(q13.2),MIR3977(q14.2),TMEM167A(q14.2),TMEM167A,XRCC4(q14.2),COX7C,SNORD138(q14.3),MIR4280(q14.3),RASA1(q14.3),RASA1,CCNH(q14.3),LINC00461,MIR9-2(q14.3),M…	0.289148	3	94.8768	1748	1245.11	chr5:49555074-156680643
MEG_A2	chr5	156680643	170738953	ITK(q33.3),EBF1(q33.3),MIR3142HG,MIR3142(q34),MIR3142HG,MIR146A(q34),ATP10B(q34),TENM2(q34),PANK3,MIR103A1,MIR103B1(q34),SLIT3,MIR218-2(q34),SLIT3,MIR585(q35.1),DOCK2,MIR378E(q35.1),RANBP17(q35.1),TLX3(q35.1)	0.216614	3	90.1072	324	223.221	chr5:156680643-170738953
MEG_A2	chr5	170738953	180904760	TLX3(q35.1),MIR3912(q35.1),NPM1(q35.1),NEURL1B,MIR5003(q35.1),MIR8056(q35.1),MIR4634(q35.2),ARL10,MIR1271(q35.2),SNCB,MIR4281(q35.2),FGFR4(q35.2),NSD1(q35.2),NSD1(q35.3),DDX41(q35.3),MGAT4B,MIR1229(q35.3),RNF130,MIR340(q35.3),FLT4(q35.3),BTNL9(q35.3),BTNL9,MIR8089(q35.3),MIR4638(q35.3)	0.292048	3	93.8771	286	199.73	chr5:170738953-180904760
MEG_A2	chr6	60500	58745455	IRF4(p25.3),FOXQ1(p25.3),FOXF2,MIR6720(p25.3),FOXC1(p25.3),MIR4645(p25.2),RIPK1(p25.2),PRPF4B(p25.2),LYRM4-AS1,LYRM4,MIR3691(p25.1),F13A1,MIR7853,MIR5683(p25.1),RREB1(p24.3),MIR5689HG,MIR5689(p24.3),MIR5689HG(p24.3),MYLIP,MIR4639(p22.3),KDM1B,DEK(p22.3),DEK(p22.3),MIR548A1HG,MIR548A1(p22.3),SLC17A4(p22.2),HIST1H4A(p22.2),HIST1H4B(p22.2),HIST1H1C(p22.2),HIST1H4C(p22.2),HIST1H1E(p22.2),HIST1H2BD(p2…	0.337488	3	130.1	1428	997.429	chr6:60500-58745455
MEG_A2	chr6	61944508	70099437	ADGRB3(q12),ADGRB3(q13)	0.212611	3	52.7817	102	70.0519	chr6:61944508-70099437
MEG_A2	chr6	70099937	92230834	MIR30C2(q13),MIR30A(q13),KCNQ5,MIR4282(q13),DDX43(q13),EEF1A1(q13),EEF1A1,SNORD141B,SNORD141A(q13),FILIP1,LOC101928540,MIR4463(q14.1),PNRC1(q15),MIR4464(q15)	0.362956	3	40.4256	209	148.005	chr6:70099937-92230834
MEG_A2	chr6	92231334	104415283	MIR4643(q15),EPHA7(q16.1),MIR2113(q16.1),MIR548AI(q16.2)	0.155428	2	51.9494	118	86.5592	chr6:92231334-104415283
MEG_A2	chr6	104415283	129204548	PRDM1(q21),LINC02532,MIR587(q21),FOXO3(q21),REV3L(q21),REV3L,TRAF3IP2-AS1(q21),HDAC2-AS2,HS3ST5(q21),HDAC2-AS2(q21),-(q22.1),ROS1(q22.1),DCBLD1,GOPC(q22.1),GOPC(q22.1),FAM184A,MIR548B(q22.31),MIR3144(q22.31),MIR588(q22.32),PTPRK(q22.33),PTPRK,LOC101928140(q22.33),LAMA2(q22.33)	0.301033	3	104.478	463	333.754	chr6:104415283-129204548
MEG_A2	chr6	129205048	151685241	LAMA2(q22.33),MIR548H5(q23.2),ENPP1(q23.2),MIR548AJ1(q23.2),-(q23.2),EYA4(q23.2),EYA4,TARID(q23.2),SGK1(q23.2),HBS1L,MIR3662(q23.3),MYB(q23.3),MIR548A2(q23.3),LOC100130476,TNFAIP3(q23.3),TNFAIP3(q23.3),NHSL1,MIR3145(q23.3),ECT2L(q24.1),ECT2L,REPS1(q24.1),MIR3668(q24.1),MIR4465(q24.1),STX11(q24.2),-(q24.2),UTRN(q24.2)	0.368758	3	104.149	524	367.391	chr6:129205048-151685241
MEG_A2	chr6	151685241	154193562	ESR1,SYNE1(q25.1),SYNE1(q25.1),SYNE1,MIR3163(q25.1),SYNE1,MIR3163(q25.2),SYNE1(q25.2),SYNE1,SYNE1-AS1(q25.2),RGS17(q25.2)	0.283156	3	137.419	223	163.678	chr6:151685241-154193562
MEG_A2	chr6	154193562	160953694	MIR1202(q25.3),ARID1B(q25.3),ZDHHC14,MIR3692(q25.3),TULP4(q25.3),TMEM181,MIR7161(q25.3),SYTL3,MIR3918(q25.3),LPA(q25.3)	0.416607	3	122.749	180	129.461	chr6:154193562-160953694
MEG_A2	chr6	160958869	171054567	LPA(q25.3),LPA(q26),LINC00473,LINC00602(q27),RPS6KA2,MIR1913(q27),MIR3939(q27),FGFR1OP(q27),AFDN(q27),FAM120B,MIR4644(q27)	0.21231	3	123.964	225	155.956	chr6:160958869-171054567
MEG_A2	chr7	10500	55948581	C7orf50,MIR339(p22.3),MAD1L1,MIR4655(p22.3),SNX8,MIR6836(p22.3),LFNG,MIR4648(p22.3),CARD11(p22.2),AP5Z1,MIR4656(p22.1),-(p22.1),RADIL(p22.1),FBXL18,MIR589(p22.1),ACTB(p22.1),RNF216,MIR6874(p22.1),PMS2(p22.1),MIR3683(p22.1),ETV1(p21.2),HDAC9,MIR1302-6(p21.1),TWISTNB,MIR3146(p21.1),SP4,MIR1183(p15.3),LOC541472,IL6(p15.3),IL6(p15.3),MIR148A(p15.2),NFE2L3(p15.2),HNRNPA2B1(p15.2),HNRNPA2B1,CBX3(p15.2)…	-0.240299	2	57.4157	927	663.063	chr7:10500-55948581
MEG_A2	chr7	55948581	57938684	MIR4283-2,MIR4283-1(p11.2),MIR3147(p11.2),ZNF716(p11.2)	-0.535593	1	47.4636	36	21.931	chr7:55948581-57938684
MEG_A2	chr7	61657308	91599853	MIR4283-1,MIR4283-2(q11.21),ZNF107,MIR6839(q11.21),SBDS(q11.21),TYW1,MIR4650-1,MIR4650-2(q11.21),GALNT17,MIR3914-1,MIR3914-2(q11.22),TYW1B,MIR4650-1,MIR4650-2(q11.22),STX1A,MIR4284(q11.23),ELN(q11.23),EIF4H,MIR590(q11.23),HIP1(q11.23),POR,MIR4651(q11.23),HGF(q21.11),PCLO(q21.11),ABCB1(q21.12),ABCB1,RUNDC3B(q21.12),ZNF804B(q21.13),AKAP9(q21.2)	-0.285387	1	63.2887	483	342.231	chr7:61657308-91599853
MEG_A2	chr7	91603007	92462624	AKAP9(q21.2),KRIT1(q21.2),CDK6(q21.2)	-0.133462	2	116.4	141	105.278	chr7:91603007-92462624
MEG_A2	chr7	92462624	159128163	CDK6(q21.2),CDK6,LOC101927497(q21.2),CALCR,MIR653(q21.3),CALCR,MIR489(q21.3),MIR4652(q21.3),SLC25A13,MIR591(q21.3),CZ1P-ASNS,MIR5692A1,MIR5692A2(q21.3),CZ1P-ASNS,MIR5692C2(q21.3),TRRAP,MIR3609,SCARNA28(q22.1),MCM7,MIR25(q22.1),MCM7,MIR93(q22.1),MCM7,MIR106B(q22.1),C7orf43,MIR4658(q22.1),STAG3L5P-PVRIG2P-PILRB,MIR6840(q22.1),TRIP6,MIR6875(q22.1),AP1S1,MIR4653(q22.1),SH2B2,MIR4285(q22.1),LOC1006309…	-0.257273	1	62.9881	1301	922.581	chr7:92462624-159128163
MEG_A2	chr8	10500	15455503	TDRP(p23.3),MIR3674(p23.3),MIR596(p23.3),MYOM2,MIR7160(p23.3),CSMD1(p23.2),MCPH1,MCPH1-AS1,MIR8055(p23.1),AGPAT5,MIR4659A,MIR4659B(p23.1),PRAG1(p23.1),ERI1,MIR4660(p23.1),TNKS,MIR597(p23.1),MIR124-1(p23.1),MIR4286(p23.1),PINX1,MIR1322(p23.1),XKR6,MIR598(p23.1),MIR5692A1,MIR5692A2(p23.1),LONRF1,MIR3926-1,MIR3926-2(p23.1),SGCZ,MIR383(p22)	0.610084	3	86.5836	250	171.33	chr8:10500-15455503
MEG_A2	chr8	15455503	43398986	MTUS1,MIR548V(p22),PCM1(p22),MIR320A(p21.3),EGR3(p21.3),NEFL,MIR6841(p21.2),DOCK5,MIR6876(p21.2),PTK2B(p21.2),PTK2B,MIR6842(p21.2),CLU,MIR6843(p21.1),MIR3622B,MIR3622A(p21.1),SCARA5,MIR4287(p21.1),FZD3,MIR4288(p21.1),MIR3148(p12),GSR(p12),PURG,WRN(p12),WRN(p12),NSD3(p11.23),FGFR1(p11.23),FGFR1(p11.22),HTRA4(p11.22),TM2D2(p11.22),IDO2(p11.21),SFRP1,MIR548AO(p11.21),ANK1,MIR486-1,MIR486-2(p11.21),K…	0.719628	4	127.695	629	443.917	chr8:15455503-43398986
MEG_A2	chr8	47458041	62923868	PRKDC(q11.21),TCEA1(q11.23),SOX17(q11.23),LYN(q12.1),PLAG1(q12.1),CHCHD7(q12.1),MIR4470(q12.3)	0.731554	4	139.549	309	222.769	chr8:47458041-62923868
MEG_A2	chr8	63071825	77620512	MIR124-2HG,MIR124-2(q12.3),PREX2(q13.2),PRDM14(q13.3),NCOA2(q13.3),MIR5681A,MIR5681B(q21.11),MIR2052HG,MIR2052(q21.11),ZFHX4-AS1,ZFHX4(q21.11),ZFHX4(q21.11)	0.579947	3	96.4807	222	158.327	chr8:63071825-77620512
MEG_A2	chr8	77621012	79057046	ZFHX4(q21.11),-(q21.11),MIR3149(q21.11)	0.853398	4	241.574	57	42.6543	chr8:77621012-79057046
MEG_A2	chr8	79057046	83250378	HEY1(q21.13)	1.5458	6	132.143	41	30.8481	chr8:79057046-83250378
MEG_A2	chr8	83250378	84762002	-	0.39628	3	0.301548	10	7.46904	chr8:83250378-84762002
MEG_A2	chr8	84762002	87781471	-	1.21438	5	0.5918	19	13.052	chr8:84762002-87781471
MEG_A2	chr8	87781471	90342449	-	0.900347	4	0.381581	17	12.8003	chr8:87781471-90342449
MEG_A2	chr8	90342449	92517663	NBN(q21.3),-(q21.3),DECR1(q21.3),LRRC69,MIR4661(q21.3)	1.63828	7	276.227	48	35.3431	chr8:90342449-92517663
MEG_A2	chr8	92517663	93578743	RUNX1T1(q21.3)	0.874404	4	220.429	70	50.1927	chr8:92517663-93578743
MEG_A2	chr8	93578743	100182410	MIR8084(q22.1),MIR378D2(q22.1),NDUFAF6,MIR3150BHG,MIR3150B,MIR3150A(q22.1),VPS13B(q22.2)	1.60408	7	96.0167	67	46.893	chr8:93578743-100182410
MEG_A2	chr8	100182910	100454879	VPS13B(q22.2)	0.965472	4	143.435	15	8.82915	chr8:100182910-100454879
MEG_A2	chr8	100455379	104830871	VPS13B(q22.2),VPS13B,MIR599,MIR875(q22.2),COX6C(q22.2),RGS22(q22.2),MIR4471(q22.2),PABPC1,MIR7705(q22.3),MIR5680(q22.3),BAALC,MIR3151(q22.3),LOC105375690,RIMS2(q22.3),RIMS2(q22.3)	1.57189	6	245.685	110	75.8805	chr8:100455379-104830871
MEG_A2	chr8	104831371	110842971	RIMS2(q22.3),-(q22.3),PKHD1L1(q23.1),PKHD1L1(q23.2)	1.01547	5	182.666	192	134.241	chr8:104831371-110842971
MEG_A2	chr8	110842971	123184532	CSMD3(q23.3),CSMD3,MIR2053(q23.3),RAD21(q24.11),RAD21,RAD21-AS1,MIR3610(q24.11),-(q24.11),EXT1(q24.11),-(q24.12),MIR548AZ(q24.12),NOV(q24.12),ENPP2(q24.12)	-0.0189014	2	87.1717	307	217.375	chr8:110842971-123184532
MEG_A2	chr8	123184532	135812229	MIR4663(q24.13),ATAD2,MIR548D1(q24.13),TATDN1,MIR6844(q24.13),MIR4662B,MIR4662A(q24.13),MYC(q24.21),PVT1(q24.21),PVT1,MIR1204(q24.21),PVT1,MIR1205(q24.21),PVT1,MIR1206(q24.21),PVT1,MIR1207(q24.21),MIR1208(q24.21),CCDC26,MIR3686(q24.21),FAM49B,MIR5194(q24.21),TG,SLA,MIR7848(q24.22),NDRG1(q24.22),-(q24.22)	1.04543	5	100.717	161	115.864	chr8:123184532-135812229
MEG_A2	chr8	135812729	138537372	MIR30B(q24.22),MIR30D(q24.22)	0.0705698	2	6.7888	20	14.7429	chr8:135812729-138537372
MEG_A2	chr8	138537372	140896794	FAM135B(q24.23)	1.40362	6	233.672	60	41.9638	chr8:138537372-140896794
MEG_A2	chr8	140896794	142615376	-(q24.3),PTK2(q24.3)	1.69748	7	318.237	107	70.423	chr8:140896794-142615376
MEG_A2	chr8	142615376	146303522	MIR1302-7(q24.3),MIR4472-1(q24.3),FAM83H,MIR4664(q24.3),SCRIB,MIR937(q24.3),NRBP2,MIR6845(q24.3),EPPK1(q24.3),PLEC(q24.3),PLEC,MIR661(q24.3),OPLAH,MIR6846(q24.3),EXOSC4,MIR6847(q24.3),MIR7112(q24.3),DGAT1,MIR6848(q24.3),ADCK5(q24.3),ADCK5,CPSF1(q24.3),CPSF1,MIR939(q24.3),CPSF1(q24.3),CPSF1,MIR6849(q24.3),TONSL,TONSL-AS1,MIR6893(q24.3),RECQL4(q24.3),RPL8,MIR6850(q24.3)	1.50528	6	129.409	196	130.56	chr8:142615376-146303522
MEG_A2	chr9	30110	20046647	MIR1302-10,MIR1302-2,MIR1302-11,MIR1302-9(p24.3),SMARCA2(p24.3),RCL1,MIR101-2(p24.1),JAK2(p24.1),CD274(p24.1),PDCD1LG2(p24.1),KIAA2026,MIR4665(p24.1),KDM4C(p24.1),PTPRD(p24.1),PTPRD(p23),NFIB(p23),NFIB(p22.3),PSIP1(p22.3),BNC2(p22.3),BNC2(p22.2),ADAMTSL1,MIR3152(p22.1)	-0.262694	1	76.9356	537	375.443	chr9:30110-20046647
MEG_A2	chr9	20046647	21967995	MLLT3(p21.3),MLLT3,MIR4473(p21.3),MLLT3,MIR4474(p21.3),FOCAD,MIR491(p21.3),MIR31HG,MIR31(p21.3),CDKN2A(p21.3)	-1.31397	0	41.2813	58	41.1577	chr9:20046647-21967995
MEG_A2	chr9	21967999	22009340	CDKN2A(p21.3),CDKN2A,CDKN2B-AS1(p21.3),CDKN2B-AS1,CDKN2B(p21.3)	-16.5124	0	0.298026	35	25.572	chr9:21967999-22009340
MEG_A2	chr9	22009840	23201707	-	-1.25043	0	0.0866099	8	5.94127	chr9:22009840-23201707
MEG_A2	chr9	23201707	40785338	LINGO2,MIR876(p21.1),LINGO2,MIR873(p21.1),NOL6,MIR6851(p13.3),FANCG(p13.3),TESK1,MIR4667(p13.3),TLN1,MIR6852(p13.3),CREB3,MIR6853(p13.3),MIR4475(p13.2),PAX5(p13.2),PAX5,MIR4540(p13.2),PAX5,MIR4476(p13.2),FBXO10(p13.2),TOMM5(p13.2)	-0.291925	1	38.2806	216	151.464	chr9:23201707-40785338
MEG_A2	chr9	40785338	47317179	-	-0.657198	1	0.139954	37	23.3992	chr9:40785338-47317179
MEG_A2	chr9	65468179	123006709	MIR4477A,MIR4477B(q13),-(q21.11),MIR1299(q21.11),TRPM3,MIR204(q21.12),GNAQ(q21.2),HNRNPK(q21.32),HNRNPK,MIR7-1(q21.32),HNRNPK,RMI1(q21.32),NTRK2(q21.33),MIR4289(q22.1),SHC3(q22.1),CKS2,MIR3153(q22.2),MIR4290HG,MIR4290(q22.2),SYK(q22.2),MIR3910-1,MIR3910-2(q22.31),IARS,MIR3651,SNORA84(q22.31),CENPP,OMD(q22.31),CENPP,ECM2,MIR4670(q22.31),PHF2,MIR548AU(q22.31),MIR4291(q22.31),MIRLET7A1(q22.32),MIRLE…	-0.265917	1	64.6301	1092	773.132	chr9:65468179-123006709
MEG_A2	chr9	123007209	133589860	MIR147A(q33.2),C5(q33.2),-(q33.2),CNTRL(q33.2),MIR4478(q33.2),MIR600HG,MIR600(q33.3),DENND1A,MIR601(q33.3),DENND1A,MIR7150(q33.3),NR5A1(q33.3),NR6A1,MIR181A2HG,MIR181A2(q33.3),NR6A1,MIR181A2HG,MIR181B2(q33.3),SCAI(q33.3),STXBP1,MIR3911(q34.11),AK1,MIR4672(q34.11),DNM1,MIR199B(q34.11),DNM1,MIR3154(q34.11),MIR1268A,MIR219A2,MIR219B(q34.11),-(q34.11),SET(q34.11),USP20,MIR6855(q34.11),FNBP1(q34.11),F…	-0.175921	2	72.8536	286	194.929	chr9:123007209-133589860
MEG_A2	chr9	133590360	136202601	ABL1(q34.12),NUP214(q34.13),AK8(q34.13),AK8,SPACA9(q34.13),TSC1(q34.13),GFI1B,MIR548AW(q34.13),GTF3C5,MIR6877(q34.2),CEL(q34.2),RALGDS(q34.2),GBGT1(q34.2)	0.593307	3	144.431	236	167.408	chr9:133590360-136202601
MEG_A2	chr9	136202601	141152931	SARDH(q34.2),BRD3(q34.2),BRD3,LOC100130548(q34.2),-(q34.2),RXRA,MIR4669(q34.2),RXRA(q34.2),LOC101448202,MIR3689A,MIR3689C(q34.3),LOC101448202,MIR3689A,MIR3689B,MIR3689D2(q34.3),LOC101448202,MIR3689A,MIR3689E(q34.3),LOC101448202,MIR3689F(q34.3),NOTCH1(q34.3),NOTCH1,MIR4673(q34.3),MIR4674(q34.3),EGFL7,MIR126(q34.3),LCN6,LOC100128593,MIR6722(q34.3),RABL6,MIR4292(q34.3),-(q34.3),TRAF2(q34.3),TRAF2,MI…	0.453544	3	83.4429	279	193.459	chr9:136202601-141152931
MEG_A2	chr10	60500	38771777	DIP2C,MIR5699(p15.3),MIR6072(p15.3),KLF6(p15.1),MIR6078(p15.1),PFKFB3,MIR3155A,MIR3155B(p15.1),-(p14),GATA3(p14),SEC61A2,MIR548AK(p14),SEC61A2(p14),CAMK1D,MIR4480(p13),CAMK1D,MIR4481(p13),CAMK1D,MIR548Q(p13),CCDC3(p13),OPTN(p13),MIR4293(p13),MIR1265(p13),CUBN(p13),MRC1,MIR511(p12.33),MIR4675(p12.31),CASC10,MIR1915(p12.31),MLLT10(p12.31),-(p12.2),KIAA1217,MIR603(p12.2),MYO3A(p12.1),PDSS1,ABI1(p12.…	-0.207616	2	58.2418	636	445.278	chr10:60500-38771777
MEG_A2	chr10	42602610	66601866	MIR5100(q11.21),RET(q11.21),ANKRD30BP3,MIR3156-1(q11.21),ALOX5(q11.21),ALOX5,LOC102724323(q11.21),LOC102724593,LOC101927699,SYT15(q11.22),LOC101927699,SYT15(q11.22),SYT15(q11.22),MIR4294(q11.23),TIMM23B,NCOA4(q11.23),PRKG1,MIR605(q21.1),PCDH15,LOC105378311,MIR548F1(q21.1),MIR3924(q21.1),CCDC6(q21.2),ARID5B(q21.2),EGR2(q21.3),JMJD1C(q21.3),JMJD1C,MIR1296(q21.3),JMJD1C,JMJD1C-AS1(q21.3)	-0.255203	1	67.1509	395	281.595	chr10:42602610-66601866
MEG_A2	chr10	66601866	68979652	CTNNA3(q21.3),CTNNA3,LOC101928961,LRRTM3(q21.3)	-0.386767	1	88.0099	72	53.27	chr10:66601866-68979652
MEG_A2	chr10	68980152	81463320	CTNNA3,MIR7151(q21.3),CTNNA3(q21.3),TET1(q21.3),PRF1(q22.1),CDH23,MIR7152(q22.1),MCU,MIR4676(q22.1),-(q22.2),KAT6B(q22.2),LRMDA,MIR606(q22.2),NUTM2B-AS1,NUTM2B(q22.3)	-0.190761	2	73.7591	214	154.403	chr10:68980152-81463320
MEG_A2	chr10	81463404	81468555	NUTM2B-AS1,NUTM2B(q22.3)	-0.718573	1	43.6006	7	4.3605	chr10:81463404-81468555
MEG_A2	chr10	81469534	81474470	NUTM2B-AS1,NUTM2B(q22.3),NUTM2B-AS1(q22.3)	-1.30657	0	28.9294	20	11.2997	chr10:81469534-81474470
MEG_A2	chr10	81623809	88985937	GRID1,MIR346(q23.2),BMPR1A(q23.2),NUTM2A(q23.2)	-0.241939	2	38.3828	74	52.3719	chr10:81623809-88985937
MEG_A2	chr10	88987991	89263101	NUTM2A(q23.2),-(q23.2)	-0.590413	1	39.0788	16	9.02305	chr10:88987991-89263101
MEG_A2	chr10	89263601	135354978	MIR4678(q23.2),KLLN,PTEN(q23.31),PTEN(q23.31),ACTA2(q23.31),ACTA2,FAS(q23.31),ACTA2,FAS,FAS-AS1(q23.31),FAS(q23.31),MIR4679-2,MIR4679-1(q23.31),PANK1,MIR107(q23.31),ENTPD1-AS1,MIR3157(q24.1),PIK3AP1(q24.1),MIR607(q24.1),PYROXD2,MIR1287(q24.2),HPS1,MIR4685(q24.2),HPSE2,MIR6507(q24.2),PAX2(q24.31),SEMA4G,MIR608(q24.31),TLX1NB(q24.31),TLX1NB,TLX1(q24.31),DPCD,MIR3158-2,MIR3158-1(q24.32),GBF1(q24.32)…	-0.221002	2	62.3751	933	658.607	chr10:89263601-135354978
MEG_A2	chr11	60500	3691781	RIC8A,MIR6743(p15.5),HRAS(p15.5),-(p15.5),MUC6(p15.5),MUC5B,MIR6744(p15.5),LSP1,MIR4298(p15.5),LSP1,MIR7847(p15.5),H19,MIR675(p15.5),IGF2,INS-IGF2,MIR483(p15.5),MIR4686(p15.5),CDKN1C(p15.4),CARS(p15.4),CARS,CARS-AS1(p15.4)	0.50095	3	116.789	141	93.9176	chr11:60500-3691781
MEG_A2	chr11	3692281	4148514	CHRNA10(p15.4),NUP98(p15.4),NUP98,PGAP2(p15.4),STIM1,MIR4687(p15.4),RRM1(p15.4)	0.687779	3	181.888	73	52.4045	chr11:3692281-4148514
MEG_A2	chr11	4150266	9269867	RRM1(p15.4),-(p15.4),LOC100506082(p15.4),OR51G2(p15.4),OR52A1(p15.4),OR51B5,OR51I1(p15.4),C11orf42(p15.4),CNGA4(p15.4),CCKBR(p15.4),DNHD1(p15.4),OR10A2(p15.4),MIR302E(p15.4),LMO1(p15.4),SCUBE2,MIR5691(p15.4)	0.485848	3	126.283	183	135.629	chr11:4150266-9269867
MEG_A2	chr11	9269867	21467138	MTRNR2L8(p15.4),MIR4299(p15.3),MIR8070(p15.3),MICAL2,MIR6124(p15.3),SOX6,MIR6073(p15.2),-(p15.1),PIK3C2A(p15.1),NAV2(p15.1),NAV2,MIR4486(p15.1),NAV2,LOC100126784(p15.1),NAV2,MIR4694(p15.1),NAV2,NAV2-AS2(p15.1)	0.562064	3	105.261	213	153.273	chr11:9269867-21467138
MEG_A2	chr11	21467138	32461083	FANCF(p14.3),MIR8054(p14.3),BDNF-AS,MIR8087(p14.1),KIF18A,MIR610(p14.1),MIR8068(p14.1),-(p14.1),DCDC1(p14.1),DCDC1(p13),PAX6(p13),PAX6,PAX6-AS1(p13),WT1(p13),WT1,WT1-AS(p13),WT1-AS(p13)	0.419454	3	109.088	229	164.896	chr11:21467138-32461083
MEG_A2	chr11	32461083	51566742	WT1-AS(p13),LMO2(p13),PDHX,MIR1343(p13),LDLRAD3,MIR3973(p13),MIR670(p11.2),MIR129-2(p11.2),ACCS(p11.2),EXT2(p11.2),MIR7154(p11.2),MAPK8IP1(p11.2),CREB3L1(p11.2),DGKZ,MIR4688(p11.2),AMBRA1,MIR3160-1,MIR3160-2(p11.2),CKAP5,MIR5582(p11.2),LRP4-AS1,LRP4(p11.2),LRP4(p11.2),PACSIN3,MIR6745(p11.2),DDB2(p11.2),MIR4487(p11.2),NUP160(p11.2),PTPRJ(p11.2),PTPRJ,MIR3161(p11.2),OR4C3(p11.2)	0.532447	3	106.399	377	263.903	chr11:32461083-51566742
MEG_A2	chr11	55028475	88504814	OR4C16(q11),OR4P4(q11),OR5M8(q12.1),MIR6128(q12.1),MIR130A(q12.1),YPEL4(q12.1),-(q12.1),CLP1(q12.1),DTX4,MPEG1(q12.1),MPEG1(q12.1),OR4D6(q12.1),OSBP,MIR3162(q12.1),MS4A3(q12.1),MS4A4E,MIR6503(q12.2),SDHAF2(q12.2),MIR4488(q12.2),TMEM258,MIR611(q12.2),FADS1,MIR1908(q12.2),FADS3,MIR6746(q12.2),EEF1G,MIR6747(q12.3),TMEM179B,MIR6748(q12.3),NXF1,MIR6514(q12.3),CCDC88B,MIR7155(q13.1),NRXN2(q13.1),SF1(q1…	0.549847	3	104.941	730	513.239	chr11:55028475-88504814
MEG_A2	chr11	88504814	92935781	DISC1FP1,MIR4490(q14.3),DISC1FP1,MIR1261(q14.3),FAT3(q14.3)	0.350592	3	141.608	114	85.722	chr11:88504814-92935781
MEG_A2	chr11	92935781	103988981	CEP295(q21),CEP295,TAF1D(q21),TAF1D,SNORA18(q21),TAF1D(q21),MRE11(q21),MRE11,MIR548L(q21),CEP57(q21),MAML2(q21),MAML2,MIR1260B(q21),TRPC6,MIR3920(q22.1),BIRC3(q22.2),BIRC2(q22.2),WTAPP1,MMP1(q22.2),DYNC2H1(q22.3),MIR4693(q22.3)	0.515525	3	147.695	365	261.488	chr11:92935781-103988981
MEG_A2	chr11	103988981	107040148	-(q22.3),GUCY1A2(q22.3)	0.343229	3	94.9616	52	36.4574	chr11:103988981-107040148
MEG_A2	chr11	107040148	117082546	NPAT,ATM(q22.3),ATM(q22.3),ATM,C11orf65(q22.3),DDX10(q22.3),MIR4491(q23.1),POU2AF1(q23.1),-(q23.1),LOC728196,MIR34B(q23.1),LOC728196,MIR34C(q23.1),TIMM8B,SDHD(q23.1),SDHD(q23.1),DRD2,MIR4301(q23.2),HTR3A(q23.2),ZBTB16(q23.2),PAFAH1B2(q23.3),TAGLN(q23.3),TAGLN,PCSK7(q23.3),PCSK7(q23.3)	0.517259	3	139.515	361	256.459	chr11:107040148-117082546
MEG_A2	chr11	117082588	120356164	PCSK7(q23.3),UBE4A(q23.3),UBE4A,LOC100131626(q23.3),KMT2A(q23.3),KMT2A,LOC101929089(q23.3),PHLDB1,MIR6716(q23.3),DDX6(q23.3),BCL9L,MIR4492(q23.3),TRAPPC4(q23.3),CBL(q23.3),MCAM,MIR6756(q23.3),ARHGEF12(q23.3)	0.580831	3	197.212	385	282.413	chr11:117082588-120356164
MEG_A2	chr11	120356168	126401698	ARHGEF12(q23.3),TECTA(q23.3),MIR100HG,MIR125B1(q24.1),MIR100HG,BLID(q24.1),MIR100HG,MIRLET7A2(q24.1),MIR100HG,MIR100(q24.1),MIR4493(q24.1),ROBO3(q24.2),CHEK1(q24.2),CHEK1,ACRV1(q24.2),DDX25(q24.2)	0.481058	3	120.248	172	124.736	chr11:120356168-126401698
MEG_A2	chr11	126401698	129455508	KIRREL3,MIR3167(q24.2),LOC101929538(q24.3),LOC101929538,FLI1(q24.3),FLI1,SENCR(q24.3),FLI1(q24.3)	0.581637	3	132.677	58	41.8017	chr11:126401698-129455508
MEG_A2	chr11	129455508	134946016	MIR8052(q24.3),MIR4697HG,MIR4697(q25)	0.472369	3	1.94922	39	28.3934	chr11:129455508-134946016
MEG_A2	chr12	146239	34431528	KDM5A(p13.33),KDM5A,CCDC77(p13.33),-(p13.33),ERC1(p13.33),MIR3649(p13.33),ITFG2,FOXM1(p13.33),FOXM1(p13.33),FOXM1,RHNO1(p13.33),-(p13.32),CRACR2A(p13.32),CCND2-AS1,CCND2(p13.32),CCND2(p13.32),FGF23(p13.32),CHD4(p13.31),ZNF384(p13.31),MIR200CHG,MIR200C(p13.31),MIR200CHG,MIR141(p13.31),NECAP1(p13.31),MIR1244-1,MIR1244-4,MIR1244-2,MIR1244-3(p13.31),ETV6(p13.2),MIR1244-1,MIR1244-4,MIR1244-3,MIR1244-2…	-0.222197	2	78.6161	892	624.17	chr12:146239-34431528
MEG_A2	chr12	37857194	45678905	LRRK2(q12),ZCRB1(q12)	-0.305574	1	57.6017	122	86.6821	chr12:37857194-45678905
MEG_A2	chr12	45678905	70913696	ARID2(q12),PCED1B,MIR4698(q13.11),MIR4494(q13.11),PFKM,MIR6505(q13.11),KANSL2,SNORA2C,MIR1291(q13.11),ADCY6,MIR4701(q13.12),DDN-AS1,KMT2D(q13.12),KMT2D(q13.12),-(q13.12),LOC101927267,TROAP(q13.12),TROAP(q13.12),KCNH3(q13.12),PRPF40B(q13.12),PRPF40B,FMNL3(q13.12),LIMA1,MIR1293(q13.12),ATF1(q13.12),ACVR1B(q13.13),KRT7(q13.13),KRT7,KRT7-AS(q13.13),KRT4(q13.13),TNS2,MIR6757(q13.13),HOXC13-AS,HOXC13(q…	-0.183121	2	73.3514	832	579.836	chr12:45678905-70913696
MEG_A2	chr12	70913696	92539011	PTPRB(q15),PTPRR(q15),NAV3(q21.2),SYT1,MIR1252(q21.2),PTPRQ(q21.31),LIN7A,MIR617(q21.31),LIN7A,MIR618(q21.31),ACSS3,MIR4699(q21.31),PPFIA2(q21.31),PPFIA2,PPFIA2-AS1(q21.31),SLC6A15(q21.31),LINC01619,BTG1(q21.33),BTG1(q21.33)	-0.327894	1	65.2952	448	318.824	chr12:70913696-92539011
MEG_A2	chr12	92539130	129245143	BTG1(q21.33),MIR5700(q22),TMCC3,MIR7844(q22),MIR492,KRT19P2(q22),MIR331(q22),MIR3685(q22),RMST,MIR1251(q23.1),RMST,MIR135A2(q23.1),MIR4495(q23.1),MIR4303(q23.1),MIR1827(q23.1),MYBPC1(q23.2),HSP90B1,MIR3652(q23.3),CHST11,MIR3922(q23.3),MIR4496(q24.11),SSH1,MIR619(q24.11),TRPV4,MIR4497(q24.11),TCTN1(q24.11),TCTN1,HVCN1(q24.11),HVCN1(q24.11),CUX2,MIR6760(q24.12),ALDH2(q24.12),ALDH2,MIR6761(q24.12),N…	-0.215896	2	47.0375	607	422.275	chr12:92539130-129245143
MEG_A2	chr12	129245143	133841395	TMEM132D(q24.33),TMEM132D,TMEM132D-AS2(q24.33),RIMBP2(q24.33),ULK1(q24.33),FBRSL1,MIR6763(q24.33),LRCOL1(q24.33)	-0.377495	1	57.2144	147	103.805	chr12:129245143-133841395
MEG_A2	chr13	19020500	21727197	ZMYM2(q12.11),CRYL1,MIR4499(q12.11)	0.382663	3	153.311	82	58.8305	chr13:19020500-21727197
MEG_A2	chr13	21727697	21746680	SKA3(q12.11)	0.75021	4	243.73	13	9.78609	chr13:21727697-21746680
MEG_A2	chr13	21746712	25009067	SKA3(q12.11),SKA3,MRPL57(q12.11),SGCG(q12.12),SPATA13,MIR2276(q12.12),PARP4(q12.12)	0.338953	3	61.4926	46	31.2274	chr13:21746712-25009067
MEG_A2	chr13	25009067	25017895	PARP4(q12.12)	-26.8877	0	0	5	3.56722	chr13:25009067-25017895
MEG_A2	chr13	25020783	54135189	PARP4(q12.12),RNF17(q12.12),PABPC3(q12.13),CDK8(q12.13),CDX2(q12.2),FLT3(q12.2),FLT1(q12.2),FLT1(q12.3),MTUS2(q12.3),MTUS2,MTUS2-AS1(q12.3),BRCA2(q13.1),-(q13.1),KL(q13.1),SOHLH2,CCDC169-SOHLH2(q13.3),CCDC169-SOHLH2,CCDC169(q13.3),POSTN(q13.3),-(q13.3),LHFPL6(q13.3),LHFPL6(q14.11),-(q14.11),COG6,MIR4305(q14.11),FOXO1(q14.11),MIR320D1(q14.11),SLC25A15,TPTE2P5,MIR621(q14.11),MIR3168(q14.11),VWA8(q1…	0.366164	3	114.165	765	537.544	chr13:25020783-54135189
MEG_A2	chr13	54135189	58761307	MIR1297(q14.3),MIR5007(q21.1)	0.160698	2	3.26188	33	24.149	chr13:54135189-58761307
MEG_A2	chr13	58761307	61622794	-	0.379166	3	0.264298	18	12.9995	chr13:58761307-61622794
MEG_A2	chr13	61622794	73334806	MIR3169(q21.2),MIR548X2(q21.32),MIR4704(q21.32),BORA,DIS3(q22.1),DIS3(q22.1)	0.167285	2	29.5183	98	71.0136	chr13:61622794-73334806
MEG_A2	chr13	73335476	80059492	DIS3(q22.1),DIS3,PIBF1(q22.1),KLF5(q22.1),SLAIN1,MIR3665(q22.3)	0.352003	3	63.4547	83	59.104	chr13:73335476-80059492
MEG_A2	chr13	80059492	86759824	-	0.174362	2	0.241845	44	32.6916	chr13:80059492-86759824
MEG_A2	chr13	87061885	115109378	MIR4500HG,MIR4500(q31.2),MIR622(q31.3),MIR17HG,MIR17,MIR18A,MIR19A(q31.3),MIR17HG,MIR20A,MIR19B1,MIR92A1(q31.3),GPC5,MIR548AS(q31.3),HS6ST3,MIR4501(q32.1),FARP1,MIR3170(q32.2),UBAC2,MIR623(q32.3),CLYBL,MIR4306(q32.3),NALCN-AS1,NALCN(q33.1),NALCN(q33.1),FGF14,MIR2681(q33.1),FGF14,MIR4705(q33.1),CCDC168(q33.1),BIVM,BIVM-ERCC5(q33.1),BIVM-ERCC5(q33.1),BIVM-ERCC5,ERCC5(q33.1),IRS2(q34),COL4A1(q34),CO…	0.293199	3	99.6917	476	336.576	chr13:87061885-115109378
MEG_A2	chr14	19057400	42143701	CCNB1IP1(q11.2),NDRG2,MIR6717(q11.2),HAUS4,MIR4707(q11.2),AJUBA(q11.2),MYH6,MIR208A(q11.2),MYH7,MIR208B(q11.2),PSME2,MIR7703(q12),CTSG(q12),MIR4307HG,MIR4307(q12),LOC728755,LINC00645,MIR3171(q12),PRKD1(q12),STRN3,MIR624(q12),SFTA3,NKX2-1(q13.3),SFTA3,NKX2-1,NKX2-1-AS1(q13.3),NKX2-1,NKX2-1-AS1(q13.3),NKX2-1-AS1(q13.3),SLC25A21,MIR4503(q13.3),FOXA1(q21.1),SSTR1(q21.1)	-0.253815	1	38.9382	276	196.415	chr14:19057400-42143701
MEG_A2	chr14	42294175	107289040	FANCM(q21.2),MIR548Y(q21.3),-(q21.3),MIR6076(q21.3),L2HGDH,MIR4504(q21.3),NIN(q22.1),NIN,LOC105370489(q22.1),MIR5580(q22.2),GCH1,MIR4308(q22.2),-(q22.3),KTN1(q22.3),OTX2(q22.3),EXOC5,AP5M1(q22.3),AP5M1(q22.3),ARID4A(q23.1),RTN1,MIR5586(q23.1),KCNH5(q23.2),-(q23.2),SYNE2(q23.2),SYNE2,MIR548H1(q23.2),SPTB,MIR7855(q23.3),CHURC1-FNTB,FNTB,MAX(q23.3),CHURC1-FNTB,FNTB,MAX,MIR4706(q23.3),MAX(q23.3),MAX,…	-0.224054	2	74.4407	1755	1241.01	chr14:42294175-107289040
MEG_A2	chr15	20044632	28736030	GOLGA6L6(q11.2),MIR3118-3,MIR3118-2,MIR3118-4(q11.2),MIR5701-3,MIR5701-2,MIR5701-1(q11.2),MIR3118-2,MIR3118-3,MIR3118-4(q11.2),MIR4509-1,MIR4509-2,MIR4509-3(q11.2),CYFIP1(q11.2),GOLGA6L22(q11.2),MIR4508(q11.2),ATP10A,MIR4715(q12),HERC2(q13.1),MIR4509-1,MIR4509-2,MIR4509-3(q13.1)	-0.305797	1	59.3643	240	152.148	chr15:20044632-28736030
MEG_A2	chr15	29209943	42044241	TRPM1,MIR211(q13.3),RYR3(q14),NUTM1(q14),DPH6,MIR3942(q14),MIR4510(q14),MEIS2,MIR8063(q14),BUB1B(q15.1),BUB1B,BUB1B-PAK6(q15.1),KNL1(q15.1),-(q15.1),MGA(q15.1),MGA,MIR626(q15.1)	-0.149831	2	84.8107	344	242.449	chr15:29209943-42044241
MEG_A2	chr15	42044438	102513829	MGA(q15.1),SPTBN5,MIR4310(q15.1),VPS39,MIR627(q15.1),SERF2,SERF2-C15ORF63,MIR1282(q15.3),B2M(q21.1),C15orf48,MIR147B(q21.1),SLC30A4,HMGN2P46(q21.1),HMGN2P46(q21.1),FBN1(q21.1),GALK2,MIR4716(q21.1),MIR4712(q21.2),MIR4713HG,CYP19A1,MIR4713(q21.2),CYP19A1,MIR7973-2,MIR7973-1(q21.2),MYO5C,MIR1266(q21.2),UNC13C(q21.3),CCPG1,DNAAF4-CCPG1,MIR628(q21.3),-(q21.3),RFX7(q21.3),LOC145783,TCF12(q21.3),TCF12(q…	-0.225845	2	72.6851	1446	1026.23	chr15:42044438-102513829
MEG_A2	chr16	67100	35193080	MIR6859-1,MIR6859-4,MIR6859-3,MIR6859-2(p13.3),AXIN1(p13.3),CAPN15,MIR5587(p13.3),CAPN15,MIR3176(p13.3),MIR662(p13.3),MAPK8IP3,MIR3177(p13.3),HS3ST6(p13.3),NTHL1,TSC2(p13.3),TSC2(p13.3),TSC2,PKD1(p13.3),PKD1,MIR1225(p13.3),PKD1,MIR6511B1,MIR6511B2(p13.3),PKD1,MIR4516(p13.3),MIR3180-5(p13.3),MLST8(p13.3),MLST8,BRICD5(p13.3),LOC106660606,MIR3677(p13.3),LOC106660606,MIR940(p13.3),MIR4717(p13.3),ABCA…	-0.213107	2	66.2298	1050	730.68	chr16:67100-35193080
MEG_A2	chr16	46457168	60167382	ADCY7,MIR6771(q12.1),BRD7(q12.1),CYLD,MIR3181(q12.1),CYLD(q12.1),GNAO1,MIR3935(q12.2),MIR138-2(q13),SLC12A3,MIR6863(q13),HERPUD1(q13),KIFC3,MIR6772(q21),SETD6,CNOT1(q21),CNOT1(q21)	-0.192395	2	71.6391	251	177.025	chr16:46457168-60167382
MEG_A2	chr16	60167382	65596464	CDH11(q21)	-0.382674	1	47.5266	68	50.6122	chr16:60167382-65596464
MEG_A2	chr16	65596464	70843925	CBFB(q22.1),ELMO3,MIR328(q22.1),CTCF(q22.1),ESRP2,MIR6773(q22.1),CDH1(q22.1),WWP2,MIR140(q22.1),PDXDC2P-NPIPB14P(q22.1),HYDIN(q22.2)	-0.17936	2	70.0959	100	71.4423	chr16:65596464-70843925
MEG_A2	chr16	70844978	71208968	HYDIN(q22.2)	0.133958	2	251.57	97	60.2657	chr16:70844978-71208968
MEG_A2	chr16	71209468	89987416	HYDIN(q22.2),KARS(q23.1),TERF2IP(q23.1),CNTNAP4(q23.1),MIR4719(q23.1),MAF(q23.2),MIR4720(q23.2),CMIP,MIR7854(q23.2),CMIP,MIR6504(q23.2),CDH13,MIR8058(q23.3),CDH13,MIR3182(q23.3),MIR5093(q24.1),C16orf74,MIR1910(q24.1),IRF8,MIR6774(q24.1),SLC7A5,MIR6775(q24.2),ZFPM1,MIR5189(q24.2),PIEZO1,MIR4722(q24.3),CBFA2T3(q24.3),CBFA2T3,LOC101927793(q24.3),CBFA2T3,LOC100129697(q24.3),ZNF276,FANCA(q24.3),FANCA(…	-0.280928	1	42.2146	305	213.277	chr16:71209468-89987416
MEG_A2	chr17	500	22220573	ABR,MIR3183(p13.3),YWHAE(p13.3),MIR22HG,MIR22(p13.3),SMYD4(p13.3),RPA1(p13.3),MIR132(p13.3),MIR212(p13.3),CLUH,MIR6776(p13.3),CCDC92B,MIR1253(p13.3),ALOX15(p13.2),-(p13.2),CAMTA2,MIR6864(p13.2),CAMTA2,MIR6865(p13.2),ZNF232,USP6(p13.2),USP6(p13.2),RABEP1(p13.2),RABEP1,NUP88(p13.2),MIR4520-1,MIR4520-2(p13.1),MIR497HG,MIR195(p13.1),MIR497HG,MIR497(p13.1),ACADVL,MIR324(p13.1),SENP3,SENP3-EIF4A1(p13.1…	-0.731104	1	53.0757	1014	691.962	chr17:500-22220573
MEG_A2	chr17	25268559	66821579	MIR4522,WSB1(q11.1),TMEM199,MIR4723(q11.2),MIR451A,MIR451B(q11.2),MIR144,MIR4732(q11.2),MIR4523(q11.2),NSRP1,MIR423,MIR3184(q11.2),MIR4733(q11.2),NF1(q11.2),-(q11.2),RAB11FIP4,MIR4724(q11.2),MIR193A(q11.2),MIR4725(q11.2),MIR365B(q11.2),SUZ12(q11.2),MIR632,ZNF207(q11.2),RFFL,RAD51L3-RFFL(q12),RAD51L3-RFFL,RAD51D(q12),RAD51L3-RFFL(q12),TAF15(q12),AATF,MIR2909(q12),DDX52,MIR378J(q12),MLLT6(q12),MLLT…	0.0950287	2	103.648	1656	1157.47	chr17:25268559-66821579
MEG_A2	chr17	66821579	81194710	ABCA6,MIR4524B,MIR4524A(q24.2),ABCA10(q24.3),ABCA10,ABCA5(q24.3),ABCA5(q24.3),SOX9(q24.3),SLC9A3R1,MIR3615(q25.1),GRB2(q25.1),MIR3678(q25.1),TMEM94(q25.1),TMEM94,MIR6785(q25.1),TMEM94,CASKIN2(q25.1),H3F3B(q25.1),MIR4738(q25.1),UNC13D(q25.1),EVPL(q25.1),EXOC7,MIR6868(q25.1),RHBDF2(q25.1),SRSF2(q25.1),SRSF2,MIR636(q25.1),SRSF2,MFSD11(q25.1),SNHG20,SEC14L1,SCARNA16,MIR6516(q25.2),LOC105371907,SEPT9(…	0.0178426	2	76.0342	793	548.664	chr17:66821579-81194710
MEG_A2	chr18	10500	5397475	ROCK1P1(p11.32),DLGAP1,DLGAP1-AS3,MIR6718(p11.31),EPB41L3(p11.31)	0.370441	3	34.9495	48	34.8206	chr18:10500-5397475
MEG_A2	chr18	5397974	7946379	EPB41L3(p11.31),-(p11.31),MIR3976(p11.31),L3MBTL4,MIR4317(p11.31),LAMA1(p11.31),LAMA1,LOC101927188(p11.31),LAMA1(p11.23),PTPRM(p11.23)	0.190659	2	96.9145	131	92.32	chr18:5397974-7946379
MEG_A2	chr18	7946879	15381134	PTPRM(p11.23),PIEZO2,MIR6788(p11.22),MIR7153(p11.21),LDLRAD4,MIR5190(p11.21),LDLRAD4,MIR4526(p11.21),MC2R(p11.21),ANKRD30B,MIR3156-2(p11.21)	0.337527	3	72.1343	102	70.7096	chr18:7946879-15381134
MEG_A2	chr18	18520842	25358038	ABHD3,MIR320C1(q11.2),MIB1,MIR133A1HG,MIR133A1(q11.2),MIB1,MIR133A1HG,MIR1-2(q11.2),GATA6(q11.2),RBBP8,MIR4741(q11.2),OSBPL1A,MIR320C2(q11.2),ZNF521(q11.2),SS18(q11.2),KCTD1,MIR8057(q11.2)	0.368366	3	86.8021	121	85.2628	chr18:18520842-25358038
MEG_A2	chr18	25358038	42647601	MIR302F(q12.1),ASXL3(q12.1),MIR3975(q12.2),MIR187(q12.2),-(q12.2),MIR4318(q12.2),MIR924HG,MIR924(q12.3),MIR924HG,MIR5583-2,MIR5583-1(q12.3),SETBP1(q12.3),SETBP1,MIR4319(q12.3)	0.271667	3	69.0672	208	151.602	chr18:25358038-42647601
MEG_A2	chr18	42647601	48607462	SETBP1(q12.3),KATNAL2,ELOA2(q21.1),MIR4527HG,MIR4527(q21.1),-(q21.1),SMAD2(q21.1),CTIF,MIR4743(q21.1),DYM,MIR4744(q21.1),RPL17-C18orf32,MIR1539(q21.1),MYO5B,MIR4320(q21.1),ELAC1(q21.2),SMAD4(q21.2)	0.37787	3	132.093	148	106.572	chr18:42647601-48607462
MEG_A2	chr18	48607462	51489597	SMAD4(q21.2),DCC(q21.2),DCC,MIR4528(q21.2)	0.26506	3	130.661	104	71.1114	chr18:48607462-51489597
MEG_A2	chr18	51489597	62371967	TCF4(q21.2),TCF4,TCF4-AS1(q21.2),TCF4,TCF4-AS1,MIR4529(q21.2),MIR122,MIR3591(q21.31),LOC101927322,MALT1(q21.32),MALT1(q21.32),RELCH(q21.33),BCL2(q21.33),KDSR(q21.33)	0.386013	3	120.148	273	191.083	chr18:51489597-62371967
MEG_A2	chr18	62371967	66875454	MIR5011(q22.1)	0.0967324	2	0.698478	31	22.7917	chr18:62371967-66875454
MEG_A2	chr18	66875454	78016748	NETO1,MIR548AV(q22.3)	0.298624	3	0.670779	75	54.8719	chr18:66875454-78016748
MEG_A2	chr19	60500	4242249	MIR1302-9,MIR1302-10,MIR1302-2,MIR1302-11(p13.3),SHC2(p13.3),FSTL3(p13.3),PTBP1,MIR4745(p13.3),PLPPR3,MIR3187(p13.3),ELANE(p13.3),ARID3A(p13.3),ABCA7(p13.3),STK11(p13.3),TCF3(p13.3),REXO1,MIR1909(p13.3),PLEKHJ1,MIR1227(p13.3),PLEKHJ1,MIR6789(p13.3),AMH,MIR4321(p13.3),LMNB2,MIR7108(p13.3),GNG7,MIR7850(p13.3),GNA11(p13.3),FZR1(p13.3),MIR1268A,DAPK3,MIR637(p13.3),MAP2K2(p13.3)	-0.281374	1	39.1513	244	160.375	chr19:60500-4242249
MEG_A2	chr19	4242249	10249323	SH3GL1(p13.3),UBXN6,MIR4746(p13.3),MIR7-3HG,MIR7-3(p13.3),UHRF1,MIR4747(p13.3),KDM4B(p13.3),-(p13.3),PTPRS(p13.3),FUT3(p13.3),FUT3,LOC101928844(p13.3),MLLT1(p13.3),GTF2F1,MIR6885(p13.3),GTF2F1,MIR6790(p13.3),KHSRP,MIR3940(p13.3),CD70(p13.3),GPR108,MIR6791(p13.3),CAMSAP3,MIR6792(p13.2),STXBP2(p13.2),RAB11B-AS1,MIR4999(p13.2),MUC16(p13.2),MIR5589(p13.2),DNMT1(p13.2)	0.281226	3	122.117	451	308.153	chr19:4242249-10249323
MEG_A2	chr19	10250313	18572682	DNMT1(p13.2),S1PR2,MIR4322(p13.2),RAVER1(p13.2),TYK2(p13.2),CDC37,MIR1181(p13.2),KEAP1(p13.2),ATG4D,MIR1238(p13.2),CDKN2D(p13.2),QTRT1(p13.2),DNM2,MIR638(p13.2),DNM2(p13.2),DNM2,MIR4748(p13.2),DNM2,MIR199A1(p13.2),DNM2,MIR6793(p13.2),TMED1(p13.2),SMARCA4(p13.2),LDLR,MIR6886(p13.2),PLPPR2(p13.2),ZNF653,MIR7974(p13.2),MAST1,MIR6794(p13.2),-(p13.2),CALR(p13.2),CALR,MIR6515(p13.2),LYL1(p13.2),CACNA1A…	0.384778	3	85.2111	604	404.746	chr19:10250313-18572682
MEG_A2	chr19	18576194	24364012	ELL(p13.11),CRTC1(p13.11),MEF2B,BORCS8-MEF2B(p13.11),BORCS8-MEF2B,BORCS8(p13.11),BORCS8-MEF2B,BORCS8,RFXANK(p13.11),GATAD2A,MIR640(p13.11),CILP2(p13.11),MIR1270(p12),ZNF681(p12)	0.248082	3	66.9792	151	93.5113	chr19:18576194-24364012
MEG_A2	chr19	28263182	59118483	CCNE1(q12),TSHZ3(q12),CEBPA(q13.11),FXYD3,MIR6887(q13.12),CD22,MIR5196(q13.12),KMT2B(q13.12),KMT2B,IGFLR1(q13.12),RYR1(q13.2),DYRK1B,MIR6719(q13.2),AKT2(q13.2),AKT2,MIR641(q13.2),PLD3,MIR6796(q13.2),PRX(q13.2),CYP2B6(q13.2),AXL(q13.2),RPS19,MIR6797(q13.2),CD79A(q13.2),LOC100505622,MIR4323(q13.2),CIC(q13.2),MEGF8,MIR8077(q13.2),XRCC1(q13.31),PVR,MIR4531(q13.31),-(q13.32),BCL3(q13.32),BCL3,MIR8085(…	0.327706	3	83.9582	1166	800.724	chr19:28263182-59118483
MEG_A2	chr20	60500	26072488	FKBP1A-SDCBP2,FKBP1A,MIR6869(p13),NOP56,MIR1292(p13),VPS16,PTPRA(p13),PTPRA(p13),PANK2,MIR103A2,MIR103B2(p13),SMOX(p13),MIR8062(p12.3),PAK5(p12.2),JAG1,MIR6870(p12.2),POLR3F,MIR3192(p11.23),FOXA2(p11.21)	0.249094	3	42.8025	271	192.303	chr20:60500-26072488
MEG_A2	chr20	29420069	30945637	DEFB119(q11.21),MIR3193(q11.21),BCL2L1(q11.21),BCL2L1,ABALON(q11.21),POFUT1,MIR1825(q11.21)	0.976279	4	113.918	29	20.3557	chr20:29420069-30945637
MEG_A2	chr20	30946137	39316449	ASXL1(q11.21),DNMT3B(q11.21),RALY,MIR4755(q11.22),ITCH,MIR644A(q11.22),MYH7B,MIR499A,MIR499B(q11.22),GDF5,MIR1289-1(q11.22),TLDC2,SAMHD1(q11.23),SAMHD1(q11.23),RBL1(q11.23),SRC(q11.23),RALGAPB,MIR548O2(q11.23),MAFB(q12)	-0.654154	1	53.4288	226	161.742	chr20:30946137-39316449
MEG_A2	chr20	39316449	39317636	MAFB(q12)	-1.46113	0	17.1675	5	3.50481	chr20:39316449-39317636
MEG_A2	chr20	39317636	40398726	MAFB(q12),TOP1(q12),TOP1,PLCG1-AS1(q12),PLCG1,MIR6871(q12),CHD6(q12)	-0.643388	1	75.4061	113	78.4941	chr20:39317636-40398726
MEG_A2	chr20	40398726	62965020	PTPRT(q12),PTPRT(q13.11),JPH2(q13.12),HNF4A,MIR3646(q13.12),STK4-AS1,STK4(q13.12),STK4(q13.12),PIGT,MIR6812(q13.12),WFDC13,MIR3617(q13.12),EYA2,MIR3616(q13.12),NCOA3(q13.12),MIR645(q13.13),RIPOR3,MIR1302-5(q13.13),NFATC2,MIR3194(q13.2),-(q13.2),TSHZ2(q13.2),LOC101927770,ZNF217(q13.2),ZNF217(q13.2),BCAS1,MIR4756(q13.2),AURKA(q13.2),AURKA,CSTF1(q13.2),MIR4325(q13.31),PMEPA1(q13.31),PMEPA1,NKILA(q13…	0.0260252	2	88.3065	561	394.299	chr20:40398726-62965020
MEG_A2	chr21	9411693	10708495	MIR3648-2,MIR3648-1(p11.2),-(p11.2)	0.274215	3	20.1898	10	4.35493	chr21:9411693-10708495
MEG_A2	chr21	14370291	29219113	MIR3156-3(q11.2),MIR3118-1(q11.2),LOC110091777,MIR8069-1,MIR8069-2(q11.2),MIR99AHG,MIR99A(q21.1),MIR99AHG,MIRLET7C(q21.1),MIR99AHG,MIR125B2(q21.1),MIR548XHG,MIR548X(q21.1),MIR6130(q21.2),MIR155HG,MIR155(q21.3),ADAMTS5,MIR4759(q21.3)	0.79086	4	8.36753	109	77.4527	chr21:14370291-29219113
MEG_A2	chr21	29219113	41242732	MIR4327(q22.11),OLIG2(q22.11),SON,MIR6501(q22.11),RUNX1(q22.12),-(q22.12),LOC100506403(q22.12),MIR802(q22.12),LOC101928269(q22.12),TTC3(q22.13),TTC3,TTC3-AS1(q22.13),ERG(q22.2),WRB,WRB-SH3BGR(q22.2),WRB-SH3BGR,SH3BGR,MIR6508(q22.2)	0.93424	4	165.511	300	212.376	chr21:29219113-41242732
MEG_A2	chr21	41242732	48119395	DSCAM(q22.2),DSCAM,MIR4760(q22.2),MIR3197(q22.2),TMPRSS2(q22.3),-(q22.3),RIPK4(q22.3),RIPK4,MIR6814(q22.3),MIR5692B(q22.3),U2AF1,U2AF1L5(q22.3),HSF2BP,MIR6070(q22.3),COL18A1,MIR6815(q22.3)	0.850848	4	157.447	189	134.914	chr21:41242732-48119395
MEG_A2	chr22	16050500	16282634	POTEH(q11.1),POTEH,POTEH-AS1(q11.1)	-0.500494	1	88.0481	16	7.82918	chr22:16050500-16282634
MEG_A2	chr22	16287225	23633091	POTEH(q11.1),BID,MIR3198-1(q11.21),MICAL3,MIR648(q11.21),CLTCL1(q11.21),SEPT5(q11.21),SEPT5,SEPT5-GP1BB(q11.21),SEPT5,SEPT5-GP1BB,GP1BB(q11.21),SEPT5-GP1BB,GP1BB(q11.21),COMT,MIR4761(q11.21),TANGO2,MIR185(q11.21),DGCR8,MIR3618(q11.21),DGCR8,MIR1306(q11.21),TRMT2A,MIR6816(q11.21),RTN4R,MIR1286(q11.21),CRKL(q11.21),MIR649(q11.21),POM121L8P(q11.21),MIR301B(q11.21),MIR130B(q11.21),MAPK1(q11.21),MAPK1…	0.515377	3	158.245	509	369.365	chr22:16287225-23633091
MEG_A2	chr22	23633402	24938071	BCR(q11.23),SMARCB1(q11.23),SMARCB1,DERL3(q11.23)	-0.225552	2	74.3523	55	38.5388	chr22:23633402-24938071
MEG_A2	chr22	25242405	51244066	CRYBB2P1,MIR6817(q11.23),TPST2,MIR548J(q12.1),MN1(q12.1),TTC28-AS1,MIR3199-1,MIR3199-2(q12.1),TTC28,MIR5739(q12.1),CHEK2(q12.1),CHEK2,HSCB(q12.1),RHBDD3,EWSR1(q12.2),EWSR1(q12.2),AP1B1,SNORD125(q12.2),NEFH(q12.2),NF2(q12.2),MTMR3,MIR6818(q12.2),TBC1D10A(q12.2),SF3A1(q12.2),SF3A1,CCDC157(q12.2),OSBP2,MIR3200(q12.2),MIR3928,RNF185(q12.2),PIK3IP1(q12.2),PATZ1(q12.2),PATZ1,PIK3IP1-AS1(q12.2),PISD,MIR…	-0.2015	2	58.4376	629	441.985	chr22:25242405-51244066
MEG_A2	chrX	145321	2674659	CRLF2(p22.33),CSF2RA,MIR3690(p22.33),P2RY8(p22.33)	-0.488802	1	39.3748	42	21.8796	chrX:145321-2674659
MEG_A2	chrX	2674659	58505576	ARSD(p22.33),ARSD,ARSD-AS1(p22.33),MIR4770(p22.31),PUDP,STS,MIR4767(p22.31),MIR651(p22.31),VCX3B(p22.31),ARHGAP6,MIR548AX(p22.2),TLR8-AS1,TLR8(p22.2),TMSB4X(p22.2),EGFL6,MIR6086(p22.2),FANCB(p22.2),ZRSR2(p22.2),CTPS2,MIR548AM(p22.2),NHS,MIR4768(p22.13),MAP7D2,MIR23C(p22.12),RPS6KA3(p22.12),-(p22.12),PHEX(p22.11),PHEX,PHEX-AS1(p22.11),PHEX,PTCHD1-AS(p22.11),MIR6134(p21.3),IL1RAPL1(p21.3),IL1RAPL1(…	-1.23208	0	34.4813	1217	835.604	chrX:2674659-58505576
MEG_A2	chrX	62042080	155116993	MIR1468(q11.2),AMER1(q11.2),MSN(q12),MIR223(q12),AR(q12),EDA,MIR676(q13.1),FOXO4(q13.1),IL2RG(q13.1),MED12(q13.1),BCYRN1,ZMYM3(q13.1),BCYRN1(q13.1),BCYRN1,NONO(q13.1),BCYRN1,TAF1(q13.1),BCYRN1,TAF1,INGX(q13.1),FTX,MIR421(q13.2),FTX,MIR374B,MIR374C(q13.2),FTX,MIR545(q13.2),FTX,MIR374A(q13.2),MIR325HG,MIR384(q21.1),MIR325HG,MIR325(q21.1),ATRX(q21.1),MIR4328(q21.1),MIR548I4(q21.1),MIR1321(q21.2),CHM…	-1.20019	0	32.375	1644	1150.48	chrX:62042080-155116993
MEG_A2	chrY	10500	10058894	CRLF2(p11.32),CSF2RA,MIR3690(p11.32),P2RY8(p11.32)	0.370233	1	8.46685	73	53.4705	chrY:10500-10058894
MEG_A2	chrY	13105053	59363066	UTY(q11.221)	0.553705	1	19.9908	137	101.584	chrY:13105053-59363066
MEG_A2_recentered	chr1	17330	121484934	WASH7P,MIR6859-3,MIR6859-1,MIR6859-2,MIR6859-4(p36.33),MIR1302-2,MIR1302-10,MIR1302-11,MIR1302-9(p36.33),MIR200B(p36.33),MIR200A(p36.33),MIR429(p36.33),ACAP3,MIR6726(p36.33),INTS11,MIR6727(p36.33),DVL1,MIR6808(p36.33),AURKAIP1(p36.33),TNFRSF14-AS1(p36.32),TNFRSF14-AS1,TNFRSF14(p36.32),TNFRSF14(p36.32),PRDM16(p36.32),PRDM16,MIR4251(p36.32),MEGF6,MIR551A(p36.32),DFFB(p36.32),-(p36.31),MIR4689(p36.3…	0.788011	4	119.756	2927	2072.72	chr1:17330-121484934
MEG_A2_recentered	chr1	142535934	148683647	NBPF20,NBPF19,NBPF8,NBPF9(q21.1),NBPF20,NBPF19,NBPF9,LOC100996724(q21.1),NBPF20,NBPF19,NBPF9,LOC100996724,PDE4DIP(q21.1),NBPF20,NBPF19,NBPF9,PDE4DIP(q21.1),NBPF20,NBPF19,NBPF10,TXNIP(q21.1),NBPF20,NBPF19,NBPF10,PIAS3,MIR6736(q21.1),NBPF19,BCL9(q21.2),NBPF19,MIR5087(q21.2),NBPF19,MIR6077(q21.2)	0.79515	4	230.673	212	139.051	chr1:142535934-148683647
MEG_A2_recentered	chr1	149279440	150148779	-(q21.2),LOC644634(q21.2),HIST2H4A,HIST2H4B(q21.2)	0.651802	3	331.593	54	33.4217	chr1:149279440-150148779
MEG_A2_recentered	chr1	150148779	152275416	TARS2,MIR6878(q21.3),ECM1(q21.3),ADAMTSL4,MIR4257(q21.3),ADAMTSL4-AS1,MCL1(q21.3),MCL1(q21.3),ARNT(q21.3),SETDB1(q21.3),CDC42SE1(q21.3),CDC42SE1,MLLT11(q21.3),MLLT11(q21.3),TUFT1,MIR554(q21.3),FLG(q21.3)	0.837028	4	176.182	144	104.998	chr1:150148779-152275416
MEG_A2_recentered	chr1	152275416	152280354	FLG(q21.3)	0.397976	3	250.719	21	12.2403	chr1:152275416-152280354
MEG_A2_recentered	chr1	152280398	152281773	FLG(q21.3)	1.11989	5	334.93	7	4.16166	chr1:152280398-152281773
MEG_A2_recentered	chr1	152281773	152287251	FLG(q21.3),FLG,FLG-AS1(q21.3)	0.484551	3	199.256	21	14.2703	chr1:152281773-152287251
MEG_A2_recentered	chr1	152287768	161284685	FLG,FLG-AS1(q21.3),NPR1,MIR8083(q21.3),SLC39A1,MIR6737(q21.3),NUP210L,MIR5698(q21.3),TPM3(q21.3),MIR190B(q21.3),-(q21.3),IL6R-AS1,IL6R(q21.3),IL6R(q21.3),LOC101928120,SHC1(q21.3),SHC1(q21.3),CKS1B,MIR4258(q21.3),MUC1(q22),MIR92B(q22),HCN3(q22),HCN3,PKLR(q22),ASH1L(q22),ASH1L,MIR555(q22),ASH1L,ASH1L-AS1(q22),ASH1L-AS1(q22),RIT1(q22),ARHGEF2,MIR6738(q22),C1orf61,MIR9-1(q22),HDGF(q23.1),PRCC(q23.1),…	0.820578	4	142.602	375	265.55	chr1:152287768-161284685
MEG_A2_recentered	chr1	161293358	177199100	SDHC(q23.3),SDHC,CFAP126(q23.3),FCGR2C(q23.3),FCGR2B(q23.3),NOS1AP,MIR4654(q23.3),NOS1AP,MIR556(q23.3),DDR2(q23.3),-(q23.3),PBX1(q23.3),UCK2,MIR3658(q24.1),FAM78B,MIR921(q24.1),DCAF6,MIR1255B2(q24.2),MIR557(q24.2),METTL11B,MIR3119-2,MIR3119-1(q24.2),-(q24.2),PRRX1(q24.2),FMO3,MIR1295A,MIR1295B(q24.3),MYOC(q24.3),DNM3,DNM3OS,MIR214,MIR3120(q24.3),DNM3,DNM3OS,MIR199A2(q24.3),ASTN1,MIR488(q25.2),BRI…	0.745968	4	109.829	289	206.757	chr1:161293358-177199100
MEG_A2_recentered	chr1	177199100	178181600	BRINP2(q25.2)	0.526524	3	83.5446	24	17.0808	chr1:177199100-178181600
MEG_A2_recentered	chr1	178181600	179086672	MIR4424(q25.2),ABL2(q25.2)	0.727263	4	187.106	49	37.9697	chr1:178181600-179086672
MEG_A2_recentered	chr1	179087679	187982544	ABL2(q25.2),ACBD6,MIR3121(q25.3),RNASEL(q25.3),RGS8(q25.3),LOC647070,DHX9(q25.3),DHX9(q25.3),RNF2(q25.3),PRG4(q31.1),PRG4,TPR(q31.1),TPR(q31.1),-(q31.1)	0.829996	4	138.339	234	166.607	chr1:179087679-187982544
MEG_A2_recentered	chr1	187982544	191342346	BRINP3(q31.1)	0.5323	3	68.8755	39	27.7784	chr1:187982544-191342346
MEG_A2_recentered	chr1	191342346	193980496	MIR4426(q31.2),CDC73(q31.2),CDC73,MIR1278(q31.2)	0.770669	4	116.195	57	39.7717	chr1:191342346-193980496
MEG_A2_recentered	chr1	193980496	195946171	-	0.50073	3	0.267248	13	9.26928	chr1:193980496-195946171
MEG_A2_recentered	chr1	195946171	208124444	KCNT2,MIR4735(q31.3),DENND1B(q31.3),PTPRC(q31.3),PTPRC(q32.1),MIR181A1HG,MIR181B1(q32.1),MIR181A1HG,MIR181A1(q32.1),CACNA1S(q32.1),NAV1,IPO9-AS1,MIR5191(q32.1),NAV1,IPO9-AS1,MIR1231(q32.1),IPO9,MIR6739(q32.1),RNPEP,ELF3-AS1,MIR6740(q32.1),ELF3-AS1(q32.1),ELF3-AS1,ELF3(q32.1),ELF3(q32.1),PTPRVP(q32.1),BTG2(q32.1),PIK3C2B(q32.1),-(q32.1),MDM4(q32.1),BLACAT1,MIR135B(q32.1),MFSD4A(q32.1),ELK4(q32.1),…	0.804639	4	131.768	499	353.696	chr1:195946171-208124444
MEG_A2_recentered	chr1	208124444	222886566	MIR205HG,MIR205(q32.2),LAMB3,MIR4260(q32.2),IRF6(q32.2),DTL,MIR3122(q32.3),PTPN14(q41),USH2A(q41),USH2A,LOC102723833(q41),RNU5F-1,IARS2,MIR215(q41),RNU5F-1,IARS2,MIR194-1(q41),RAB3GAP2,MIR664A,SNORA36B(q41),MIA3,AIDA(q41),AIDA(q41),AIDA,BROX(q41)	0.697105	3	118.903	343	243.1	chr1:208124444-222886566
MEG_A2_recentered	chr1	222887066	227973158	NVL,MIR320B2(q42.11),WDR26,MIR4742(q42.11),PYCR2,MIR6741(q42.12),H3F3A,H3F3AP4(q42.12),ITPKB(q42.12),CDC42BPA(q42.13)	0.811138	4	128.264	150	103.668	chr1:222887066-227973158
MEG_A2_recentered	chr1	227973158	228566152	WNT9A,MIR5008(q42.13),ARF1,MIR3620(q42.13),OBSCN-AS1,OBSCN(q42.13),OBSCN(q42.13)	0.667176	3	78.28	162	119.124	chr1:227973158-228566152
MEG_A2_recentered	chr1	228566286	237905680	OBSCN(q42.13),TRIM11,MIR6742(q42.13),MIR4666A(q42.13),FAM89A,MIR1182(q42.2),EGLN1(q42.2),KCNK1,MIR4427(q42.2),SLC35F3,MIR4671(q42.2),RBM34(q42.3),ARID4B(q42.3),ARID4B,MIR4753(q42.3),LYST,MIR1537(q42.3),RYR2(q43),RYR2,MIR4428(q43)	0.800962	4	116.73	256	173.985	chr1:228566286-237905680
MEG_A2_recentered	chr1	237906180	249240121	RYR2(q43),GREM2(q43),-(q43),RGS7(q43),RGS7,MIR3123(q43),FH(q43),SDCCAG8,MIR4677(q43),SDCCAG8,AKT3(q43),AKT3(q43),AKT3(q44),-(q44),MIR3916(q44),OR2T33(q44),MIR3124(q44)	0.671265	3	105.454	239	161.769	chr1:237906180-249240121
MEG_A2_recentered	chr2	10500	92099167	SOX11(p25.2),LINC01105,MIR7158(p25.2),MIR7515HG,MIR7515(p25.2),C2orf48,MIR4261(p25.1),GREB1,MIR4429(p25.1),LPIN1,MIR548S(p25.1),MIR4262(p25.1),MIR3681HG,MIR3681(p24.3),TRIB2,MIR3125(p24.3),MYCNOS,MYCN(p24.3),MYCN(p24.3),MIR4757(p24.1),RHOB(p24.1),FKBP1B(p23.3),NCOA1(p23.3),DNMT3A(p23.3),DNMT3A,MIR1301(p23.3),ASXL2(p23.3),OTOF(p23.3),CAD(p23.3),BABAM2,MIR4263(p23.2),PLB1(p23.2),ALK(p23.2),ALK(p23.…	0.013133	2	66.5097	1909	1345.73	chr2:10500-92099167
MEG_A2_recentered	chr2	95326671	189854205	TMEM127(q11.2),ARID5A(q11.2),CNNM4,MIR3127(q11.2),AFF3(q11.2),-(q11.2),CHST10(q11.2),MIR5696(q11.2),IL18RAP,MIR4772(q12.1),RANBP2(q12.3),SH3RF3,MIR4265(q12.3),SH3RF3,MIR4266(q12.3),MIR4267(q13),MALL,MIR4436B2,MIR4436B1(q13),MIR4436B2,MIR4436B1(q13),MIR4435-2HG,MIR4435-1,MIR4435-2(q13),ANAPC1,MIR4771-1,MIR4771-2(q13),TTL(q13),PAX8(q13),PAX8,PAX8-AS1(q13),MIR1302-3(q13),WASH2P(q13),SLC35F5,MIR4782(…	-0.009511	2	82.5216	2268	1633.63	chr2:95326671-189854205
MEG_A2_recentered	chr2	189854774	211647787	COL3A1(q32.2),COL3A1,MIR3606(q32.2),COL5A2,MIR3129(q32.2),ORMDL1,PMS1(q32.2),PMS1(q32.2),STAT1(q32.2),LOC105373805,STAT4(q32.2),STAT4(q32.2),STAT4(q32.3),-(q32.3),SLC39A10,DNAH7(q32.3),DNAH7(q32.3),SF3B1(q33.1),SATB2(q33.1),SATB2,SATB2-AS1(q33.1),CASP8(q33.1),ALS2(q33.1),PARD3B(q33.3),INO80D(q33.3),-(q33.3),MDH1B(q33.3),MDH1B,FASTKD2(q33.3),FASTKD2,MIR3130-1,MIR3130-2(q33.3),KLF7,MIR2355(q33.3),K…	0.053205	2	86.7635	733	518.331	chr2:189854774-211647787
MEG_A2_recentered	chr2	211647787	243188873	ERBB4(q34),ERBB4,MIR548F2(q34),MIR4776-2,MIR4776-1(q34),IKZF2(q34),SPAG16,MIR4438(q34),BARD1(q35),LOC101928103,ABCA12(q35),ABCA12(q35),ATIC(q35),FN1(q35),TNS1,MIR6809(q35),PNKD,TMBIM1,MIR6513(q35),PNKD,CATIP-AS2,MIR6810(q35),CTDSP1,MIR26B(q35),PRKAG3,MIR9500(q35),FEV(q35),MIR375(q35),IHH,MIR3131(q35),PTPRN(q35),PTPRN,MIR153-1(q35),TMEM198,MIR3132(q35),MIR4268(q35),EPHA4(q36.1),PAX3(q36.1),PAX3,CC…	-0.025413	2	69.3525	822	577.309	chr2:211647787-243188873
MEG_A2_recentered	chr3	60500	77530393	MIR4790(p26.1),LMCD1(p26.1),SRGAP3(p25.3),-(p25.3),THUMPD3(p25.3),FANCD2(p25.3),FANCD2,FANCD2OS(p25.3),VHL(p25.3),ATP2B2,MIR378B(p25.3),ATP2B2,MIR885(p25.3),PPARG(p25.2),MKRN2,RAF1(p25.2),RAF1(p25.2),XPC(p25.1),XPC,LSM3(p25.1),COLQ,MIR4270(p25.1),MIR563(p25.1),PLCL2,MIR3714(p24.3),KCNH8,MIR4791(p24.3),KAT2B(p24.3),-(p24.2),MIR4442(p24.2),TGFBR2(p24.1),MIR466(p23),MIR548AY(p22.3),ARPP21,MIR128-2(p…	0.031134	2	64.2306	1612	1129.28	chr3:60500-77530393
MEG_A2_recentered	chr3	77530893	90311186	ROBO2(p12.3),ROBO1(p12.3),ROBO1,MIR3923(p12.3),ROBO1(p12.2),CADM2,MIR5688(p12.1),MIR4795(p11.2),EPHA3(p11.1)	-0.097521	2	62.6468	214	154.171	chr3:77530893-90311186
MEG_A2_recentered	chr3	93519633	197824927	MIR8060(q11.2),EPHA6(q11.2),-(q11.2),MIR548G,CMSS1,FILIP1L,MIR3921(q12.1),TFG(q12.2),MIR548AB(q13.11),CBLB(q13.11),MIR4445(q13.13),C3orf52,MIR567(q13.2),CFAP44,CFAP44-AS1,MIR8076(q13.2),SIDT1,MIR4446(q13.2),ZBTB20,MIR568(q13.31),ZBTB20,MIR4796(q13.31),MIR4447(q13.31),FSTL1,MIR198(q13.33),STXBP5L,MIR5682(q13.33),POLQ(q13.33),KALRN,MIR5002(q21.2),KALRN,MIR6083(q21.2),UMPS,MIR544B(q21.2),SLC12A8,MIR…	0.023173	2	69.2569	1993	1417.72	chr3:93519633-197824927
MEG_A2_recentered	chr4	13322	3170431	ZNF141,MIR571(p16.3),CRIPAK(p16.3),FGFR3(p16.3),NSD2(p16.3),NELFA,MIR943(p16.3),MXD4,MIR4800(p16.3)	0.065802	2	94.5245	150	109.575	chr4:13322-3170431
MEG_A2_recentered	chr4	3170431	35680367	MIR378D1(p16.2),SORCS2(p16.1),SORCS2,MIR4798(p16.1),SORCS2,MIR4274(p16.1),ABLIM2,MIR95(p16.1),MIR548I2(p16.1),WDR1,MIR3138(p16.1),MIR572(p15.33),MIR5091(p15.33),SLIT2(p15.31),SLIT2,MIR218-1(p15.31),KCNIP4,MIR7978(p15.2),MIR573(p15.2),MIR4275(p15.1)	-0.08753	2	21.333	323	226.205	chr4:3170431-35680367
MEG_A2_recentered	chr4	35680367	49632814	MIR1255B1(p14),MIR4801(p14),FAM114A1,MIR574(p14),KLB(p14),RHOH(p14),RBM47,MIR4802(p14),PHOX2B(p13),CORIN,MIR8053(p12)	0.019307	2	30.2272	132	95.0857	chr4:35680367-49632814
MEG_A2_recentered	chr4	52660617	59439110	FIP1L1(q12),FIP1L1,LNX1(q12),LNX1(q12),CHIC2(q12),PDGFRA(q12),KIT(q12),-(q12),KDR(q12)	0.034905	2	85.6634	207	149.589	chr4:52660617-59439110
MEG_A2_recentered	chr4	59439110	70351095	MIR548AG1(q13.1),ADGRL3(q13.1),ADGRL3,ADGRL3-AS1(q13.1),EPHA5(q13.1),EPHA5,EPHA5-AS1(q13.1),MIR1269A(q13.2),UGT2B4(q13.2)	-0.121059	2	56.2509	171	118.903	chr4:59439110-70351095
MEG_A2_recentered	chr4	70352287	74535319	UGT2B4(q13.2),-(q13.2),CSN3(q13.3)	0.08446	2	28.6208	42	30.0663	chr4:70352287-74535319
MEG_A2_recentered	chr4	74535319	111780991	PPEF2(q21.1),SHROOM3,MIR4450(q21.1),SHROOM3,MIR548AH(q21.1),BMP2K(q21.21),HNRNPD(q21.22),SCD5,MIR575(q21.22),ARHGAP24,MIR4451(q21.23),AFF1(q21.3),AFF1(q22.1),MIR5705(q22.1),ABCG2(q22.1),RAP1GDS1(q23),METAP1,MIR3684(q23),PPP3CA,MIR8066(q24),PPP3CA,MIR1255A(q24),TET2(q24),TET2,TET2-AS1(q24),SEC24B(q25),EGF(q25)	0.611967	3	83.4002	515	367.658	chr4:74535319-111780991
MEG_A2_recentered	chr4	111781491	119178066	-(q25),LARP7,LOC109864269,MIR367,MIR302D(q25),LARP7,LOC109864269,MIR302A(q25),LARP7,LOC109864269,MIR302C,MIR302B(q25),ANK2,MIR1243(q25),ANK2,MIR8082(q25),UGT8,MIR577(q26),NDST4(q26),MIR1973(q26)	0.439965	3	54.414	84	58.7729	chr4:111781491-119178066
MEG_A2_recentered	chr4	119178066	126237031	KIAA1109(q27),IL2(q27)	0.597327	3	114.192	158	116.234	chr4:119178066-126237031
MEG_A2_recentered	chr4	126237531	138868595	FAT4(q28.1),MIR2054(q28.1)	0.449136	3	83.6995	155	114.134	chr4:126237531-138868595
MEG_A2_recentered	chr4	138868595	176554339	GAB1,MIR3139(q31.21),SMARCA5,SMARCA5-AS1(q31.21),SMARCA5(q31.21),ZNF827(q31.21),ZNF827(q31.22),SLC10A7,MIR7849(q31.22),-(q31.22),ARHGAP10,MIR4799(q31.23),LRBA(q31.3),FBXW7(q31.3),FBXW7,FBXW7-AS1(q31.3),FBXW7,MIR3140(q31.3),MIR4453HG,MIR4453(q31.3),TLR2(q31.3),MAP9(q32.1),MAP9,LOC102724776(q32.1),RAPGEF2,MIR3688-1,MIR3688-2(q32.1),CPE,MIR578(q32.3),DDX60L(q32.3),PALLD(q32.3),MIR6082(q34.1),GALNT7(…	0.604089	3	91.6257	622	442.888	chr4:138868595-176554339
MEG_A2_recentered	chr4	176554339	182939529	GPM6A(q34.2),GPM6A,LOC101928590(q34.2)	0.477211	3	51.5546	66	47.3132	chr4:176554339-182939529
MEG_A2_recentered	chr4	182939529	186759182	MIR1305(q34.3),IRF2(q35.1),MIR3945HG,MIR3945(q35.1),MIR4455(q35.1)	0.647016	3	50.4331	42	29.5126	chr4:182939529-186759182
MEG_A2_recentered	chr4	186759182	190861430	FAT1(q35.2),-(q35.2)	0.488864	3	131.018	94	71.059	chr4:186759182-190861430
MEG_A2_recentered	chr5	10500	16935364	SDHA(p15.33),MIR4456(p15.33),BRD9(p15.33),BRD9,TRIP13(p15.33),SLC12A7,MIR4635(p15.33),TERT(p15.33),MIR4457(p15.33),LPCAT1,MIR6075(p15.33),MIR4277(p15.33),MRPL36(p15.33),MIR4278(p15.31),MIR4458HG,MIR4458(p15.31),SEMA5A(p15.31),SEMA5A,MIR4636(p15.31),MIR6131(p15.2),TRIO(p15.2),OTULINL(p15.2),ANKH,MIR4637(p15.2),FBXL7,MIR887(p15.1),MYO10(p15.1)	0.489911	3	89.1724	433	298.999	chr5:10500-16935364
MEG_A2_recentered	chr5	16935864	28967912	MYO10(p15.1),PRDM9(p14.2),CDH9(p14.1)	0.34283	3	43.668	122	87.7258	chr5:16935864-28967912
MEG_A2_recentered	chr5	28967912	31326115	CDH6(p13.3)	0.456213	3	126.075	57	42.0172	chr5:28967912-31326115
MEG_A2_recentered	chr5	31326128	45907753	CDH6(p13.3),PDZD2(p13.3),PDZD2,MIR4279(p13.3),GOLPH3(p13.3),ZFR,MIR579(p13.3),RXFP3(p13.2),-(p13.2),IL7R(p13.2),LMBRD2,MIR580(p13.2),LIFR(p13.1),LIFR,LIFR-AS1,MIR3650(p13.1),LIFR,LIFR-AS1(p13.1),LIFR-AS1(p13.1),RICTOR(p13.1),FYB1(p13.1),C7(p13.1),PAIP1(p12)	0.579827	3	123.762	439	314.238	chr5:31326128-45907753
MEG_A2_recentered	chr5	49555074	156680643	ARL15,MIR581(q11.2),ARL15(q11.2),CDC20B,MIR449A,MIR449B(q11.2),CDC20B,MIR449C(q11.2),PLPP1,MIR5687(q11.2),IL6ST(q11.2),MAP3K1(q11.2),MIR548AE2(q11.2),PDE4D(q12.1),HTR1A(q12.3),PIK3R1(q13.1),-(q13.2),NAIP(q13.2),MAP1B,MIR4803(q13.2),TNPO1,MIR4804(q13.2),MIR3977(q14.2),TMEM167A(q14.2),TMEM167A,XRCC4(q14.2),COX7C,SNORD138(q14.3),MIR4280(q14.3),RASA1(q14.3),RASA1,CCNH(q14.3),LINC00461,MIR9-2(q14.3),M…	0.539148	3	94.8768	1748	1245.11	chr5:49555074-156680643
MEG_A2_recentered	chr5	156680643	170738953	ITK(q33.3),EBF1(q33.3),MIR3142HG,MIR3142(q34),MIR3142HG,MIR146A(q34),ATP10B(q34),TENM2(q34),PANK3,MIR103A1,MIR103B1(q34),SLIT3,MIR218-2(q34),SLIT3,MIR585(q35.1),DOCK2,MIR378E(q35.1),RANBP17(q35.1),TLX3(q35.1)	0.466614	3	90.1072	324	223.221	chr5:156680643-170738953
MEG_A2_recentered	chr5	170738953	180904760	TLX3(q35.1),MIR3912(q35.1),NPM1(q35.1),NEURL1B,MIR5003(q35.1),MIR8056(q35.1),MIR4634(q35.2),ARL10,MIR1271(q35.2),SNCB,MIR4281(q35.2),FGFR4(q35.2),NSD1(q35.2),NSD1(q35.3),DDX41(q35.3),MGAT4B,MIR1229(q35.3),RNF130,MIR340(q35.3),FLT4(q35.3),BTNL9(q35.3),BTNL9,MIR8089(q35.3),MIR4638(q35.3)	0.542048	3	93.8771	286	199.73	chr5:170738953-180904760
MEG_A2_recentered	chr6	60500	58745455	IRF4(p25.3),FOXQ1(p25.3),FOXF2,MIR6720(p25.3),FOXC1(p25.3),MIR4645(p25.2),RIPK1(p25.2),PRPF4B(p25.2),LYRM4-AS1,LYRM4,MIR3691(p25.1),F13A1,MIR7853,MIR5683(p25.1),RREB1(p24.3),MIR5689HG,MIR5689(p24.3),MIR5689HG(p24.3),MYLIP,MIR4639(p22.3),KDM1B,DEK(p22.3),DEK(p22.3),MIR548A1HG,MIR548A1(p22.3),SLC17A4(p22.2),HIST1H4A(p22.2),HIST1H4B(p22.2),HIST1H1C(p22.2),HIST1H4C(p22.2),HIST1H1E(p22.2),HIST1H2BD(p2…	0.587488	3	130.1	1428	997.429	chr6:60500-58745455
MEG_A2_recentered	chr6	61944508	70099437	ADGRB3(q12),ADGRB3(q13)	0.462611	3	52.7817	102	70.0519	chr6:61944508-70099437
MEG_A2_recentered	chr6	70099937	92230834	MIR30C2(q13),MIR30A(q13),KCNQ5,MIR4282(q13),DDX43(q13),EEF1A1(q13),EEF1A1,SNORD141B,SNORD141A(q13),FILIP1,LOC101928540,MIR4463(q14.1),PNRC1(q15),MIR4464(q15)	0.612956	3	40.4256	209	148.005	chr6:70099937-92230834
MEG_A2_recentered	chr6	92231334	104415283	MIR4643(q15),EPHA7(q16.1),MIR2113(q16.1),MIR548AI(q16.2)	0.405428	3	51.9494	118	86.5592	chr6:92231334-104415283
MEG_A2_recentered	chr6	104415283	129204548	PRDM1(q21),LINC02532,MIR587(q21),FOXO3(q21),REV3L(q21),REV3L,TRAF3IP2-AS1(q21),HDAC2-AS2,HS3ST5(q21),HDAC2-AS2(q21),-(q22.1),ROS1(q22.1),DCBLD1,GOPC(q22.1),GOPC(q22.1),FAM184A,MIR548B(q22.31),MIR3144(q22.31),MIR588(q22.32),PTPRK(q22.33),PTPRK,LOC101928140(q22.33),LAMA2(q22.33)	0.551033	3	104.478	463	333.754	chr6:104415283-129204548
MEG_A2_recentered	chr6	129205048	151685241	LAMA2(q22.33),MIR548H5(q23.2),ENPP1(q23.2),MIR548AJ1(q23.2),-(q23.2),EYA4(q23.2),EYA4,TARID(q23.2),SGK1(q23.2),HBS1L,MIR3662(q23.3),MYB(q23.3),MIR548A2(q23.3),LOC100130476,TNFAIP3(q23.3),TNFAIP3(q23.3),NHSL1,MIR3145(q23.3),ECT2L(q24.1),ECT2L,REPS1(q24.1),MIR3668(q24.1),MIR4465(q24.1),STX11(q24.2),-(q24.2),UTRN(q24.2)	0.618758	3	104.149	524	367.391	chr6:129205048-151685241
MEG_A2_recentered	chr6	151685241	154193562	ESR1,SYNE1(q25.1),SYNE1(q25.1),SYNE1,MIR3163(q25.1),SYNE1,MIR3163(q25.2),SYNE1(q25.2),SYNE1,SYNE1-AS1(q25.2),RGS17(q25.2)	0.533156	3	137.419	223	163.678	chr6:151685241-154193562
MEG_A2_recentered	chr6	154193562	160953694	MIR1202(q25.3),ARID1B(q25.3),ZDHHC14,MIR3692(q25.3),TULP4(q25.3),TMEM181,MIR7161(q25.3),SYTL3,MIR3918(q25.3),LPA(q25.3)	0.666607	3	122.749	180	129.461	chr6:154193562-160953694
MEG_A2_recentered	chr6	160958869	171054567	LPA(q25.3),LPA(q26),LINC00473,LINC00602(q27),RPS6KA2,MIR1913(q27),MIR3939(q27),FGFR1OP(q27),AFDN(q27),FAM120B,MIR4644(q27)	0.46231	3	123.964	225	155.956	chr6:160958869-171054567
MEG_A2_recentered	chr7	10500	55948581	C7orf50,MIR339(p22.3),MAD1L1,MIR4655(p22.3),SNX8,MIR6836(p22.3),LFNG,MIR4648(p22.3),CARD11(p22.2),AP5Z1,MIR4656(p22.1),-(p22.1),RADIL(p22.1),FBXL18,MIR589(p22.1),ACTB(p22.1),RNF216,MIR6874(p22.1),PMS2(p22.1),MIR3683(p22.1),ETV1(p21.2),HDAC9,MIR1302-6(p21.1),TWISTNB,MIR3146(p21.1),SP4,MIR1183(p15.3),LOC541472,IL6(p15.3),IL6(p15.3),MIR148A(p15.2),NFE2L3(p15.2),HNRNPA2B1(p15.2),HNRNPA2B1,CBX3(p15.2)…	0.009701	2	57.4157	927	663.063	chr7:10500-55948581
MEG_A2_recentered	chr7	55948581	57938684	MIR4283-2,MIR4283-1(p11.2),MIR3147(p11.2),ZNF716(p11.2)	-0.285593	1	47.4636	36	21.931	chr7:55948581-57938684
MEG_A2_recentered	chr7	61657308	91599853	MIR4283-1,MIR4283-2(q11.21),ZNF107,MIR6839(q11.21),SBDS(q11.21),TYW1,MIR4650-1,MIR4650-2(q11.21),GALNT17,MIR3914-1,MIR3914-2(q11.22),TYW1B,MIR4650-1,MIR4650-2(q11.22),STX1A,MIR4284(q11.23),ELN(q11.23),EIF4H,MIR590(q11.23),HIP1(q11.23),POR,MIR4651(q11.23),HGF(q21.11),PCLO(q21.11),ABCB1(q21.12),ABCB1,RUNDC3B(q21.12),ZNF804B(q21.13),AKAP9(q21.2)	-0.035387	2	63.2887	483	342.231	chr7:61657308-91599853
MEG_A2_recentered	chr7	91603007	92462624	AKAP9(q21.2),KRIT1(q21.2),CDK6(q21.2)	0.116538	2	116.4	141	105.278	chr7:91603007-92462624
MEG_A2_recentered	chr7	92462624	159128163	CDK6(q21.2),CDK6,LOC101927497(q21.2),CALCR,MIR653(q21.3),CALCR,MIR489(q21.3),MIR4652(q21.3),SLC25A13,MIR591(q21.3),CZ1P-ASNS,MIR5692A1,MIR5692A2(q21.3),CZ1P-ASNS,MIR5692C2(q21.3),TRRAP,MIR3609,SCARNA28(q22.1),MCM7,MIR25(q22.1),MCM7,MIR93(q22.1),MCM7,MIR106B(q22.1),C7orf43,MIR4658(q22.1),STAG3L5P-PVRIG2P-PILRB,MIR6840(q22.1),TRIP6,MIR6875(q22.1),AP1S1,MIR4653(q22.1),SH2B2,MIR4285(q22.1),LOC1006309…	-0.007273	2	62.9881	1301	922.581	chr7:92462624-159128163
MEG_A2_recentered	chr8	10500	15455503	TDRP(p23.3),MIR3674(p23.3),MIR596(p23.3),MYOM2,MIR7160(p23.3),CSMD1(p23.2),MCPH1,MCPH1-AS1,MIR8055(p23.1),AGPAT5,MIR4659A,MIR4659B(p23.1),PRAG1(p23.1),ERI1,MIR4660(p23.1),TNKS,MIR597(p23.1),MIR124-1(p23.1),MIR4286(p23.1),PINX1,MIR1322(p23.1),XKR6,MIR598(p23.1),MIR5692A1,MIR5692A2(p23.1),LONRF1,MIR3926-1,MIR3926-2(p23.1),SGCZ,MIR383(p22)	0.860084	4	86.5836	250	171.33	chr8:10500-15455503
MEG_A2_recentered	chr8	15455503	43398986	MTUS1,MIR548V(p22),PCM1(p22),MIR320A(p21.3),EGR3(p21.3),NEFL,MIR6841(p21.2),DOCK5,MIR6876(p21.2),PTK2B(p21.2),PTK2B,MIR6842(p21.2),CLU,MIR6843(p21.1),MIR3622B,MIR3622A(p21.1),SCARA5,MIR4287(p21.1),FZD3,MIR4288(p21.1),MIR3148(p12),GSR(p12),PURG,WRN(p12),WRN(p12),NSD3(p11.23),FGFR1(p11.23),FGFR1(p11.22),HTRA4(p11.22),TM2D2(p11.22),IDO2(p11.21),SFRP1,MIR548AO(p11.21),ANK1,MIR486-1,MIR486-2(p11.21),K…	0.969628	4	127.695	629	443.917	chr8:15455503-43398986
MEG_A2_recentered	chr8	47458041	62923868	PRKDC(q11.21),TCEA1(q11.23),SOX17(q11.23),LYN(q12.1),PLAG1(q12.1),CHCHD7(q12.1),MIR4470(q12.3)	0.981554	4	139.549	309	222.769	chr8:47458041-62923868
MEG_A2_recentered	chr8	63071825	77620512	MIR124-2HG,MIR124-2(q12.3),PREX2(q13.2),PRDM14(q13.3),NCOA2(q13.3),MIR5681A,MIR5681B(q21.11),MIR2052HG,MIR2052(q21.11),ZFHX4-AS1,ZFHX4(q21.11),ZFHX4(q21.11)	0.829947	4	96.4807	222	158.327	chr8:63071825-77620512
MEG_A2_recentered	chr8	77621012	79057046	ZFHX4(q21.11),-(q21.11),MIR3149(q21.11)	1.1034	5	241.574	57	42.6543	chr8:77621012-79057046
MEG_A2_recentered	chr8	79057046	83250378	HEY1(q21.13)	1.7958	7	132.143	41	30.8481	chr8:79057046-83250378
MEG_A2_recentered	chr8	83250378	84762002	-	0.64628	3	0.301548	10	7.46904	chr8:83250378-84762002
MEG_A2_recentered	chr8	84762002	87781471	-	1.46438	6	0.5918	19	13.052	chr8:84762002-87781471
MEG_A2_recentered	chr8	87781471	90342449	-	1.15035	5	0.381581	17	12.8003	chr8:87781471-90342449
MEG_A2_recentered	chr8	90342449	92517663	NBN(q21.3),-(q21.3),DECR1(q21.3),LRRC69,MIR4661(q21.3)	1.88828	8	276.227	48	35.3431	chr8:90342449-92517663
MEG_A2_recentered	chr8	92517663	93578743	RUNX1T1(q21.3)	1.1244	5	220.429	70	50.1927	chr8:92517663-93578743
MEG_A2_recentered	chr8	93578743	100182410	MIR8084(q22.1),MIR378D2(q22.1),NDUFAF6,MIR3150BHG,MIR3150B,MIR3150A(q22.1),VPS13B(q22.2)	1.85408	8	96.0167	67	46.893	chr8:93578743-100182410
MEG_A2_recentered	chr8	100182910	100454879	VPS13B(q22.2)	1.21547	5	143.435	15	8.82915	chr8:100182910-100454879
MEG_A2_recentered	chr8	100455379	104830871	VPS13B(q22.2),VPS13B,MIR599,MIR875(q22.2),COX6C(q22.2),RGS22(q22.2),MIR4471(q22.2),PABPC1,MIR7705(q22.3),MIR5680(q22.3),BAALC,MIR3151(q22.3),LOC105375690,RIMS2(q22.3),RIMS2(q22.3)	1.82189	8	245.685	110	75.8805	chr8:100455379-104830871
MEG_A2_recentered	chr8	104831371	110842971	RIMS2(q22.3),-(q22.3),PKHD1L1(q23.1),PKHD1L1(q23.2)	1.26547	5	182.666	192	134.241	chr8:104831371-110842971
MEG_A2_recentered	chr8	110842971	123184532	CSMD3(q23.3),CSMD3,MIR2053(q23.3),RAD21(q24.11),RAD21,RAD21-AS1,MIR3610(q24.11),-(q24.11),EXT1(q24.11),-(q24.12),MIR548AZ(q24.12),NOV(q24.12),ENPP2(q24.12)	0.231099	3	87.1717	307	217.375	chr8:110842971-123184532
MEG_A2_recentered	chr8	123184532	135812229	MIR4663(q24.13),ATAD2,MIR548D1(q24.13),TATDN1,MIR6844(q24.13),MIR4662B,MIR4662A(q24.13),MYC(q24.21),PVT1(q24.21),PVT1,MIR1204(q24.21),PVT1,MIR1205(q24.21),PVT1,MIR1206(q24.21),PVT1,MIR1207(q24.21),MIR1208(q24.21),CCDC26,MIR3686(q24.21),FAM49B,MIR5194(q24.21),TG,SLA,MIR7848(q24.22),NDRG1(q24.22),-(q24.22)	1.29543	5	100.717	161	115.864	chr8:123184532-135812229
MEG_A2_recentered	chr8	135812729	138537372	MIR30B(q24.22),MIR30D(q24.22)	0.32057	3	6.7888	20	14.7429	chr8:135812729-138537372
MEG_A2_recentered	chr8	138537372	140896794	FAM135B(q24.23)	1.65362	7	233.672	60	41.9638	chr8:138537372-140896794
MEG_A2_recentered	chr8	140896794	142615376	-(q24.3),PTK2(q24.3)	1.94748	8	318.237	107	70.423	chr8:140896794-142615376
MEG_A2_recentered	chr8	142615376	146303522	MIR1302-7(q24.3),MIR4472-1(q24.3),FAM83H,MIR4664(q24.3),SCRIB,MIR937(q24.3),NRBP2,MIR6845(q24.3),EPPK1(q24.3),PLEC(q24.3),PLEC,MIR661(q24.3),OPLAH,MIR6846(q24.3),EXOSC4,MIR6847(q24.3),MIR7112(q24.3),DGAT1,MIR6848(q24.3),ADCK5(q24.3),ADCK5,CPSF1(q24.3),CPSF1,MIR939(q24.3),CPSF1(q24.3),CPSF1,MIR6849(q24.3),TONSL,TONSL-AS1,MIR6893(q24.3),RECQL4(q24.3),RPL8,MIR6850(q24.3)	1.75528	7	129.409	196	130.56	chr8:142615376-146303522
MEG_A2_recentered	chr9	30110	20046647	MIR1302-10,MIR1302-2,MIR1302-11,MIR1302-9(p24.3),SMARCA2(p24.3),RCL1,MIR101-2(p24.1),JAK2(p24.1),CD274(p24.1),PDCD1LG2(p24.1),KIAA2026,MIR4665(p24.1),KDM4C(p24.1),PTPRD(p24.1),PTPRD(p23),NFIB(p23),NFIB(p22.3),PSIP1(p22.3),BNC2(p22.3),BNC2(p22.2),ADAMTSL1,MIR3152(p22.1)	-0.012694	2	76.9356	537	375.443	chr9:30110-20046647
MEG_A2_recentered	chr9	20046647	21967995	MLLT3(p21.3),MLLT3,MIR4473(p21.3),MLLT3,MIR4474(p21.3),FOCAD,MIR491(p21.3),MIR31HG,MIR31(p21.3),CDKN2A(p21.3)	-1.06397	1	41.2813	58	41.1577	chr9:20046647-21967995
MEG_A2_recentered	chr9	21967999	22009340	CDKN2A(p21.3),CDKN2A,CDKN2B-AS1(p21.3),CDKN2B-AS1,CDKN2B(p21.3)	-16.2624	0	0.298026	35	25.572	chr9:21967999-22009340
MEG_A2_recentered	chr9	22009840	23201707	-	-1.00043	1	0.0866099	8	5.94127	chr9:22009840-23201707
MEG_A2_recentered	chr9	23201707	40785338	LINGO2,MIR876(p21.1),LINGO2,MIR873(p21.1),NOL6,MIR6851(p13.3),FANCG(p13.3),TESK1,MIR4667(p13.3),TLN1,MIR6852(p13.3),CREB3,MIR6853(p13.3),MIR4475(p13.2),PAX5(p13.2),PAX5,MIR4540(p13.2),PAX5,MIR4476(p13.2),FBXO10(p13.2),TOMM5(p13.2)	-0.041925	2	38.2806	216	151.464	chr9:23201707-40785338
MEG_A2_recentered	chr9	40785338	47317179	-	-0.407198	1	0.139954	37	23.3992	chr9:40785338-47317179
MEG_A2_recentered	chr9	65468179	123006709	MIR4477A,MIR4477B(q13),-(q21.11),MIR1299(q21.11),TRPM3,MIR204(q21.12),GNAQ(q21.2),HNRNPK(q21.32),HNRNPK,MIR7-1(q21.32),HNRNPK,RMI1(q21.32),NTRK2(q21.33),MIR4289(q22.1),SHC3(q22.1),CKS2,MIR3153(q22.2),MIR4290HG,MIR4290(q22.2),SYK(q22.2),MIR3910-1,MIR3910-2(q22.31),IARS,MIR3651,SNORA84(q22.31),CENPP,OMD(q22.31),CENPP,ECM2,MIR4670(q22.31),PHF2,MIR548AU(q22.31),MIR4291(q22.31),MIRLET7A1(q22.32),MIRLE…	-0.015917	2	64.6301	1092	773.132	chr9:65468179-123006709
MEG_A2_recentered	chr9	123007209	133589860	MIR147A(q33.2),C5(q33.2),-(q33.2),CNTRL(q33.2),MIR4478(q33.2),MIR600HG,MIR600(q33.3),DENND1A,MIR601(q33.3),DENND1A,MIR7150(q33.3),NR5A1(q33.3),NR6A1,MIR181A2HG,MIR181A2(q33.3),NR6A1,MIR181A2HG,MIR181B2(q33.3),SCAI(q33.3),STXBP1,MIR3911(q34.11),AK1,MIR4672(q34.11),DNM1,MIR199B(q34.11),DNM1,MIR3154(q34.11),MIR1268A,MIR219A2,MIR219B(q34.11),-(q34.11),SET(q34.11),USP20,MIR6855(q34.11),FNBP1(q34.11),F…	0.074079	2	72.8536	286	194.929	chr9:123007209-133589860
MEG_A2_recentered	chr9	133590360	136202601	ABL1(q34.12),NUP214(q34.13),AK8(q34.13),AK8,SPACA9(q34.13),TSC1(q34.13),GFI1B,MIR548AW(q34.13),GTF3C5,MIR6877(q34.2),CEL(q34.2),RALGDS(q34.2),GBGT1(q34.2)	0.843307	4	144.431	236	167.408	chr9:133590360-136202601
MEG_A2_recentered	chr9	136202601	141152931	SARDH(q34.2),BRD3(q34.2),BRD3,LOC100130548(q34.2),-(q34.2),RXRA,MIR4669(q34.2),RXRA(q34.2),LOC101448202,MIR3689A,MIR3689C(q34.3),LOC101448202,MIR3689A,MIR3689B,MIR3689D2(q34.3),LOC101448202,MIR3689A,MIR3689E(q34.3),LOC101448202,MIR3689F(q34.3),NOTCH1(q34.3),NOTCH1,MIR4673(q34.3),MIR4674(q34.3),EGFL7,MIR126(q34.3),LCN6,LOC100128593,MIR6722(q34.3),RABL6,MIR4292(q34.3),-(q34.3),TRAF2(q34.3),TRAF2,MI…	0.703544	4	83.4429	279	193.459	chr9:136202601-141152931
MEG_A2_recentered	chr10	60500	38771777	DIP2C,MIR5699(p15.3),MIR6072(p15.3),KLF6(p15.1),MIR6078(p15.1),PFKFB3,MIR3155A,MIR3155B(p15.1),-(p14),GATA3(p14),SEC61A2,MIR548AK(p14),SEC61A2(p14),CAMK1D,MIR4480(p13),CAMK1D,MIR4481(p13),CAMK1D,MIR548Q(p13),CCDC3(p13),OPTN(p13),MIR4293(p13),MIR1265(p13),CUBN(p13),MRC1,MIR511(p12.33),MIR4675(p12.31),CASC10,MIR1915(p12.31),MLLT10(p12.31),-(p12.2),KIAA1217,MIR603(p12.2),MYO3A(p12.1),PDSS1,ABI1(p12.…	0.042384	2	58.2418	636	445.278	chr10:60500-38771777
MEG_A2_recentered	chr10	42602610	66601866	MIR5100(q11.21),RET(q11.21),ANKRD30BP3,MIR3156-1(q11.21),ALOX5(q11.21),ALOX5,LOC102724323(q11.21),LOC102724593,LOC101927699,SYT15(q11.22),LOC101927699,SYT15(q11.22),SYT15(q11.22),MIR4294(q11.23),TIMM23B,NCOA4(q11.23),PRKG1,MIR605(q21.1),PCDH15,LOC105378311,MIR548F1(q21.1),MIR3924(q21.1),CCDC6(q21.2),ARID5B(q21.2),EGR2(q21.3),JMJD1C(q21.3),JMJD1C,MIR1296(q21.3),JMJD1C,JMJD1C-AS1(q21.3)	-0.005203	2	67.1509	395	281.595	chr10:42602610-66601866
MEG_A2_recentered	chr10	66601866	68979652	CTNNA3(q21.3),CTNNA3,LOC101928961,LRRTM3(q21.3)	-0.136767	2	88.0099	72	53.27	chr10:66601866-68979652
MEG_A2_recentered	chr10	68980152	81463320	CTNNA3,MIR7151(q21.3),CTNNA3(q21.3),TET1(q21.3),PRF1(q22.1),CDH23,MIR7152(q22.1),MCU,MIR4676(q22.1),-(q22.2),KAT6B(q22.2),LRMDA,MIR606(q22.2),NUTM2B-AS1,NUTM2B(q22.3)	0.059239	2	73.7591	214	154.403	chr10:68980152-81463320
MEG_A2_recentered	chr10	81463404	81468555	NUTM2B-AS1,NUTM2B(q22.3)	-0.468573	1	43.6006	7	4.3605	chr10:81463404-81468555
MEG_A2_recentered	chr10	81469534	81474470	NUTM2B-AS1,NUTM2B(q22.3),NUTM2B-AS1(q22.3)	-1.05657	1	28.9294	20	11.2997	chr10:81469534-81474470
MEG_A2_recentered	chr10	81623809	88985937	GRID1,MIR346(q23.2),BMPR1A(q23.2),NUTM2A(q23.2)	0.008061	2	38.3828	74	52.3719	chr10:81623809-88985937
MEG_A2_recentered	chr10	88987991	89263101	NUTM2A(q23.2),-(q23.2)	-0.340413	1	39.0788	16	9.02305	chr10:88987991-89263101
MEG_A2_recentered	chr10	89263601	135354978	MIR4678(q23.2),KLLN,PTEN(q23.31),PTEN(q23.31),ACTA2(q23.31),ACTA2,FAS(q23.31),ACTA2,FAS,FAS-AS1(q23.31),FAS(q23.31),MIR4679-2,MIR4679-1(q23.31),PANK1,MIR107(q23.31),ENTPD1-AS1,MIR3157(q24.1),PIK3AP1(q24.1),MIR607(q24.1),PYROXD2,MIR1287(q24.2),HPS1,MIR4685(q24.2),HPSE2,MIR6507(q24.2),PAX2(q24.31),SEMA4G,MIR608(q24.31),TLX1NB(q24.31),TLX1NB,TLX1(q24.31),DPCD,MIR3158-2,MIR3158-1(q24.32),GBF1(q24.32)…	0.028998	2	62.3751	933	658.607	chr10:89263601-135354978
MEG_A2_recentered	chr11	60500	3691781	RIC8A,MIR6743(p15.5),HRAS(p15.5),-(p15.5),MUC6(p15.5),MUC5B,MIR6744(p15.5),LSP1,MIR4298(p15.5),LSP1,MIR7847(p15.5),H19,MIR675(p15.5),IGF2,INS-IGF2,MIR483(p15.5),MIR4686(p15.5),CDKN1C(p15.4),CARS(p15.4),CARS,CARS-AS1(p15.4)	0.75095	4	116.789	141	93.9176	chr11:60500-3691781
MEG_A2_recentered	chr11	3692281	4148514	CHRNA10(p15.4),NUP98(p15.4),NUP98,PGAP2(p15.4),STIM1,MIR4687(p15.4),RRM1(p15.4)	0.937779	4	181.888	73	52.4045	chr11:3692281-4148514
MEG_A2_recentered	chr11	4150266	9269867	RRM1(p15.4),-(p15.4),LOC100506082(p15.4),OR51G2(p15.4),OR52A1(p15.4),OR51B5,OR51I1(p15.4),C11orf42(p15.4),CNGA4(p15.4),CCKBR(p15.4),DNHD1(p15.4),OR10A2(p15.4),MIR302E(p15.4),LMO1(p15.4),SCUBE2,MIR5691(p15.4)	0.735848	4	126.283	183	135.629	chr11:4150266-9269867
MEG_A2_recentered	chr11	9269867	21467138	MTRNR2L8(p15.4),MIR4299(p15.3),MIR8070(p15.3),MICAL2,MIR6124(p15.3),SOX6,MIR6073(p15.2),-(p15.1),PIK3C2A(p15.1),NAV2(p15.1),NAV2,MIR4486(p15.1),NAV2,LOC100126784(p15.1),NAV2,MIR4694(p15.1),NAV2,NAV2-AS2(p15.1)	0.812064	4	105.261	213	153.273	chr11:9269867-21467138
MEG_A2_recentered	chr11	21467138	32461083	FANCF(p14.3),MIR8054(p14.3),BDNF-AS,MIR8087(p14.1),KIF18A,MIR610(p14.1),MIR8068(p14.1),-(p14.1),DCDC1(p14.1),DCDC1(p13),PAX6(p13),PAX6,PAX6-AS1(p13),WT1(p13),WT1,WT1-AS(p13),WT1-AS(p13)	0.669454	3	109.088	229	164.896	chr11:21467138-32461083
MEG_A2_recentered	chr11	32461083	51566742	WT1-AS(p13),LMO2(p13),PDHX,MIR1343(p13),LDLRAD3,MIR3973(p13),MIR670(p11.2),MIR129-2(p11.2),ACCS(p11.2),EXT2(p11.2),MIR7154(p11.2),MAPK8IP1(p11.2),CREB3L1(p11.2),DGKZ,MIR4688(p11.2),AMBRA1,MIR3160-1,MIR3160-2(p11.2),CKAP5,MIR5582(p11.2),LRP4-AS1,LRP4(p11.2),LRP4(p11.2),PACSIN3,MIR6745(p11.2),DDB2(p11.2),MIR4487(p11.2),NUP160(p11.2),PTPRJ(p11.2),PTPRJ,MIR3161(p11.2),OR4C3(p11.2)	0.782447	4	106.399	377	263.903	chr11:32461083-51566742
MEG_A2_recentered	chr11	55028475	88504814	OR4C16(q11),OR4P4(q11),OR5M8(q12.1),MIR6128(q12.1),MIR130A(q12.1),YPEL4(q12.1),-(q12.1),CLP1(q12.1),DTX4,MPEG1(q12.1),MPEG1(q12.1),OR4D6(q12.1),OSBP,MIR3162(q12.1),MS4A3(q12.1),MS4A4E,MIR6503(q12.2),SDHAF2(q12.2),MIR4488(q12.2),TMEM258,MIR611(q12.2),FADS1,MIR1908(q12.2),FADS3,MIR6746(q12.2),EEF1G,MIR6747(q12.3),TMEM179B,MIR6748(q12.3),NXF1,MIR6514(q12.3),CCDC88B,MIR7155(q13.1),NRXN2(q13.1),SF1(q1…	0.799847	4	104.941	730	513.239	chr11:55028475-88504814
MEG_A2_recentered	chr11	88504814	92935781	DISC1FP1,MIR4490(q14.3),DISC1FP1,MIR1261(q14.3),FAT3(q14.3)	0.600592	3	141.608	114	85.722	chr11:88504814-92935781
MEG_A2_recentered	chr11	92935781	103988981	CEP295(q21),CEP295,TAF1D(q21),TAF1D,SNORA18(q21),TAF1D(q21),MRE11(q21),MRE11,MIR548L(q21),CEP57(q21),MAML2(q21),MAML2,MIR1260B(q21),TRPC6,MIR3920(q22.1),BIRC3(q22.2),BIRC2(q22.2),WTAPP1,MMP1(q22.2),DYNC2H1(q22.3),MIR4693(q22.3)	0.765525	4	147.695	365	261.488	chr11:92935781-103988981
MEG_A2_recentered	chr11	103988981	107040148	-(q22.3),GUCY1A2(q22.3)	0.593229	3	94.9616	52	36.4574	chr11:103988981-107040148
MEG_A2_recentered	chr11	107040148	117082546	NPAT,ATM(q22.3),ATM(q22.3),ATM,C11orf65(q22.3),DDX10(q22.3),MIR4491(q23.1),POU2AF1(q23.1),-(q23.1),LOC728196,MIR34B(q23.1),LOC728196,MIR34C(q23.1),TIMM8B,SDHD(q23.1),SDHD(q23.1),DRD2,MIR4301(q23.2),HTR3A(q23.2),ZBTB16(q23.2),PAFAH1B2(q23.3),TAGLN(q23.3),TAGLN,PCSK7(q23.3),PCSK7(q23.3)	0.767259	4	139.515	361	256.459	chr11:107040148-117082546
MEG_A2_recentered	chr11	117082588	120356164	PCSK7(q23.3),UBE4A(q23.3),UBE4A,LOC100131626(q23.3),KMT2A(q23.3),KMT2A,LOC101929089(q23.3),PHLDB1,MIR6716(q23.3),DDX6(q23.3),BCL9L,MIR4492(q23.3),TRAPPC4(q23.3),CBL(q23.3),MCAM,MIR6756(q23.3),ARHGEF12(q23.3)	0.830831	4	197.212	385	282.413	chr11:117082588-120356164
MEG_A2_recentered	chr11	120356168	126401698	ARHGEF12(q23.3),TECTA(q23.3),MIR100HG,MIR125B1(q24.1),MIR100HG,BLID(q24.1),MIR100HG,MIRLET7A2(q24.1),MIR100HG,MIR100(q24.1),MIR4493(q24.1),ROBO3(q24.2),CHEK1(q24.2),CHEK1,ACRV1(q24.2),DDX25(q24.2)	0.731058	4	120.248	172	124.736	chr11:120356168-126401698
MEG_A2_recentered	chr11	126401698	129455508	KIRREL3,MIR3167(q24.2),LOC101929538(q24.3),LOC101929538,FLI1(q24.3),FLI1,SENCR(q24.3),FLI1(q24.3)	0.831637	4	132.677	58	41.8017	chr11:126401698-129455508
MEG_A2_recentered	chr11	129455508	134946016	MIR8052(q24.3),MIR4697HG,MIR4697(q25)	0.722369	4	1.94922	39	28.3934	chr11:129455508-134946016
MEG_A2_recentered	chr12	146239	34431528	KDM5A(p13.33),KDM5A,CCDC77(p13.33),-(p13.33),ERC1(p13.33),MIR3649(p13.33),ITFG2,FOXM1(p13.33),FOXM1(p13.33),FOXM1,RHNO1(p13.33),-(p13.32),CRACR2A(p13.32),CCND2-AS1,CCND2(p13.32),CCND2(p13.32),FGF23(p13.32),CHD4(p13.31),ZNF384(p13.31),MIR200CHG,MIR200C(p13.31),MIR200CHG,MIR141(p13.31),NECAP1(p13.31),MIR1244-1,MIR1244-4,MIR1244-2,MIR1244-3(p13.31),ETV6(p13.2),MIR1244-1,MIR1244-4,MIR1244-3,MIR1244-2…	0.027803	2	78.6161	892	624.17	chr12:146239-34431528
MEG_A2_recentered	chr12	37857194	45678905	LRRK2(q12),ZCRB1(q12)	-0.055574	2	57.6017	122	86.6821	chr12:37857194-45678905
MEG_A2_recentered	chr12	45678905	70913696	ARID2(q12),PCED1B,MIR4698(q13.11),MIR4494(q13.11),PFKM,MIR6505(q13.11),KANSL2,SNORA2C,MIR1291(q13.11),ADCY6,MIR4701(q13.12),DDN-AS1,KMT2D(q13.12),KMT2D(q13.12),-(q13.12),LOC101927267,TROAP(q13.12),TROAP(q13.12),KCNH3(q13.12),PRPF40B(q13.12),PRPF40B,FMNL3(q13.12),LIMA1,MIR1293(q13.12),ATF1(q13.12),ACVR1B(q13.13),KRT7(q13.13),KRT7,KRT7-AS(q13.13),KRT4(q13.13),TNS2,MIR6757(q13.13),HOXC13-AS,HOXC13(q…	0.066879	2	73.3514	832	579.836	chr12:45678905-70913696
MEG_A2_recentered	chr12	70913696	92539011	PTPRB(q15),PTPRR(q15),NAV3(q21.2),SYT1,MIR1252(q21.2),PTPRQ(q21.31),LIN7A,MIR617(q21.31),LIN7A,MIR618(q21.31),ACSS3,MIR4699(q21.31),PPFIA2(q21.31),PPFIA2,PPFIA2-AS1(q21.31),SLC6A15(q21.31),LINC01619,BTG1(q21.33),BTG1(q21.33)	-0.077894	2	65.2952	448	318.824	chr12:70913696-92539011
MEG_A2_recentered	chr12	92539130	129245143	BTG1(q21.33),MIR5700(q22),TMCC3,MIR7844(q22),MIR492,KRT19P2(q22),MIR331(q22),MIR3685(q22),RMST,MIR1251(q23.1),RMST,MIR135A2(q23.1),MIR4495(q23.1),MIR4303(q23.1),MIR1827(q23.1),MYBPC1(q23.2),HSP90B1,MIR3652(q23.3),CHST11,MIR3922(q23.3),MIR4496(q24.11),SSH1,MIR619(q24.11),TRPV4,MIR4497(q24.11),TCTN1(q24.11),TCTN1,HVCN1(q24.11),HVCN1(q24.11),CUX2,MIR6760(q24.12),ALDH2(q24.12),ALDH2,MIR6761(q24.12),N…	0.034104	2	47.0375	607	422.275	chr12:92539130-129245143
MEG_A2_recentered	chr12	129245143	133841395	TMEM132D(q24.33),TMEM132D,TMEM132D-AS2(q24.33),RIMBP2(q24.33),ULK1(q24.33),FBRSL1,MIR6763(q24.33),LRCOL1(q24.33)	-0.127495	2	57.2144	147	103.805	chr12:129245143-133841395
MEG_A2_recentered	chr13	19020500	21727197	ZMYM2(q12.11),CRYL1,MIR4499(q12.11)	0.632663	3	153.311	82	58.8305	chr13:19020500-21727197
MEG_A2_recentered	chr13	21727697	21746680	SKA3(q12.11)	1.00021	5	243.73	13	9.78609	chr13:21727697-21746680
MEG_A2_recentered	chr13	21746712	25009067	SKA3(q12.11),SKA3,MRPL57(q12.11),SGCG(q12.12),SPATA13,MIR2276(q12.12),PARP4(q12.12)	0.588953	3	61.4926	46	31.2274	chr13:21746712-25009067
MEG_A2_recentered	chr13	25009067	25017895	PARP4(q12.12)	-26.6377	0	0	5	3.56722	chr13:25009067-25017895
MEG_A2_recentered	chr13	25020783	54135189	PARP4(q12.12),RNF17(q12.12),PABPC3(q12.13),CDK8(q12.13),CDX2(q12.2),FLT3(q12.2),FLT1(q12.2),FLT1(q12.3),MTUS2(q12.3),MTUS2,MTUS2-AS1(q12.3),BRCA2(q13.1),-(q13.1),KL(q13.1),SOHLH2,CCDC169-SOHLH2(q13.3),CCDC169-SOHLH2,CCDC169(q13.3),POSTN(q13.3),-(q13.3),LHFPL6(q13.3),LHFPL6(q14.11),-(q14.11),COG6,MIR4305(q14.11),FOXO1(q14.11),MIR320D1(q14.11),SLC25A15,TPTE2P5,MIR621(q14.11),MIR3168(q14.11),VWA8(q1…	0.616164	3	114.165	765	537.544	chr13:25020783-54135189
MEG_A2_recentered	chr13	54135189	58761307	MIR1297(q14.3),MIR5007(q21.1)	0.410698	3	3.26188	33	24.149	chr13:54135189-58761307
MEG_A2_recentered	chr13	58761307	61622794	-	0.629166	3	0.264298	18	12.9995	chr13:58761307-61622794
MEG_A2_recentered	chr13	61622794	73334806	MIR3169(q21.2),MIR548X2(q21.32),MIR4704(q21.32),BORA,DIS3(q22.1),DIS3(q22.1)	0.417285	3	29.5183	98	71.0136	chr13:61622794-73334806
MEG_A2_recentered	chr13	73335476	80059492	DIS3(q22.1),DIS3,PIBF1(q22.1),KLF5(q22.1),SLAIN1,MIR3665(q22.3)	0.602003	3	63.4547	83	59.104	chr13:73335476-80059492
MEG_A2_recentered	chr13	80059492	86759824	-	0.424362	3	0.241845	44	32.6916	chr13:80059492-86759824
MEG_A2_recentered	chr13	87061885	115109378	MIR4500HG,MIR4500(q31.2),MIR622(q31.3),MIR17HG,MIR17,MIR18A,MIR19A(q31.3),MIR17HG,MIR20A,MIR19B1,MIR92A1(q31.3),GPC5,MIR548AS(q31.3),HS6ST3,MIR4501(q32.1),FARP1,MIR3170(q32.2),UBAC2,MIR623(q32.3),CLYBL,MIR4306(q32.3),NALCN-AS1,NALCN(q33.1),NALCN(q33.1),FGF14,MIR2681(q33.1),FGF14,MIR4705(q33.1),CCDC168(q33.1),BIVM,BIVM-ERCC5(q33.1),BIVM-ERCC5(q33.1),BIVM-ERCC5,ERCC5(q33.1),IRS2(q34),COL4A1(q34),CO…	0.543199	3	99.6917	476	336.576	chr13:87061885-115109378
MEG_A2_recentered	chr14	19057400	42143701	CCNB1IP1(q11.2),NDRG2,MIR6717(q11.2),HAUS4,MIR4707(q11.2),AJUBA(q11.2),MYH6,MIR208A(q11.2),MYH7,MIR208B(q11.2),PSME2,MIR7703(q12),CTSG(q12),MIR4307HG,MIR4307(q12),LOC728755,LINC00645,MIR3171(q12),PRKD1(q12),STRN3,MIR624(q12),SFTA3,NKX2-1(q13.3),SFTA3,NKX2-1,NKX2-1-AS1(q13.3),NKX2-1,NKX2-1-AS1(q13.3),NKX2-1-AS1(q13.3),SLC25A21,MIR4503(q13.3),FOXA1(q21.1),SSTR1(q21.1)	-0.003815	2	38.9382	276	196.415	chr14:19057400-42143701
MEG_A2_recentered	chr14	42294175	107289040	FANCM(q21.2),MIR548Y(q21.3),-(q21.3),MIR6076(q21.3),L2HGDH,MIR4504(q21.3),NIN(q22.1),NIN,LOC105370489(q22.1),MIR5580(q22.2),GCH1,MIR4308(q22.2),-(q22.3),KTN1(q22.3),OTX2(q22.3),EXOC5,AP5M1(q22.3),AP5M1(q22.3),ARID4A(q23.1),RTN1,MIR5586(q23.1),KCNH5(q23.2),-(q23.2),SYNE2(q23.2),SYNE2,MIR548H1(q23.2),SPTB,MIR7855(q23.3),CHURC1-FNTB,FNTB,MAX(q23.3),CHURC1-FNTB,FNTB,MAX,MIR4706(q23.3),MAX(q23.3),MAX,…	0.025946	2	74.4407	1755	1241.01	chr14:42294175-107289040
MEG_A2_recentered	chr15	20044632	28736030	GOLGA6L6(q11.2),MIR3118-3,MIR3118-2,MIR3118-4(q11.2),MIR5701-3,MIR5701-2,MIR5701-1(q11.2),MIR3118-2,MIR3118-3,MIR3118-4(q11.2),MIR4509-1,MIR4509-2,MIR4509-3(q11.2),CYFIP1(q11.2),GOLGA6L22(q11.2),MIR4508(q11.2),ATP10A,MIR4715(q12),HERC2(q13.1),MIR4509-1,MIR4509-2,MIR4509-3(q13.1)	-0.055797	2	59.3643	240	152.148	chr15:20044632-28736030
MEG_A2_recentered	chr15	29209943	42044241	TRPM1,MIR211(q13.3),RYR3(q14),NUTM1(q14),DPH6,MIR3942(q14),MIR4510(q14),MEIS2,MIR8063(q14),BUB1B(q15.1),BUB1B,BUB1B-PAK6(q15.1),KNL1(q15.1),-(q15.1),MGA(q15.1),MGA,MIR626(q15.1)	0.100169	2	84.8107	344	242.449	chr15:29209943-42044241
MEG_A2_recentered	chr15	42044438	102513829	MGA(q15.1),SPTBN5,MIR4310(q15.1),VPS39,MIR627(q15.1),SERF2,SERF2-C15ORF63,MIR1282(q15.3),B2M(q21.1),C15orf48,MIR147B(q21.1),SLC30A4,HMGN2P46(q21.1),HMGN2P46(q21.1),FBN1(q21.1),GALK2,MIR4716(q21.1),MIR4712(q21.2),MIR4713HG,CYP19A1,MIR4713(q21.2),CYP19A1,MIR7973-2,MIR7973-1(q21.2),MYO5C,MIR1266(q21.2),UNC13C(q21.3),CCPG1,DNAAF4-CCPG1,MIR628(q21.3),-(q21.3),RFX7(q21.3),LOC145783,TCF12(q21.3),TCF12(q…	0.024155	2	72.6851	1446	1026.23	chr15:42044438-102513829
MEG_A2_recentered	chr16	67100	35193080	MIR6859-1,MIR6859-4,MIR6859-3,MIR6859-2(p13.3),AXIN1(p13.3),CAPN15,MIR5587(p13.3),CAPN15,MIR3176(p13.3),MIR662(p13.3),MAPK8IP3,MIR3177(p13.3),HS3ST6(p13.3),NTHL1,TSC2(p13.3),TSC2(p13.3),TSC2,PKD1(p13.3),PKD1,MIR1225(p13.3),PKD1,MIR6511B1,MIR6511B2(p13.3),PKD1,MIR4516(p13.3),MIR3180-5(p13.3),MLST8(p13.3),MLST8,BRICD5(p13.3),LOC106660606,MIR3677(p13.3),LOC106660606,MIR940(p13.3),MIR4717(p13.3),ABCA…	0.036893	2	66.2298	1050	730.68	chr16:67100-35193080
MEG_A2_recentered	chr16	46457168	60167382	ADCY7,MIR6771(q12.1),BRD7(q12.1),CYLD,MIR3181(q12.1),CYLD(q12.1),GNAO1,MIR3935(q12.2),MIR138-2(q13),SLC12A3,MIR6863(q13),HERPUD1(q13),KIFC3,MIR6772(q21),SETD6,CNOT1(q21),CNOT1(q21)	0.057605	2	71.6391	251	177.025	chr16:46457168-60167382
MEG_A2_recentered	chr16	60167382	65596464	CDH11(q21)	-0.132674	2	47.5266	68	50.6122	chr16:60167382-65596464
MEG_A2_recentered	chr16	65596464	70843925	CBFB(q22.1),ELMO3,MIR328(q22.1),CTCF(q22.1),ESRP2,MIR6773(q22.1),CDH1(q22.1),WWP2,MIR140(q22.1),PDXDC2P-NPIPB14P(q22.1),HYDIN(q22.2)	0.07064	2	70.0959	100	71.4423	chr16:65596464-70843925
MEG_A2_recentered	chr16	70844978	71208968	HYDIN(q22.2)	0.383958	3	251.57	97	60.2657	chr16:70844978-71208968
MEG_A2_recentered	chr16	71209468	89987416	HYDIN(q22.2),KARS(q23.1),TERF2IP(q23.1),CNTNAP4(q23.1),MIR4719(q23.1),MAF(q23.2),MIR4720(q23.2),CMIP,MIR7854(q23.2),CMIP,MIR6504(q23.2),CDH13,MIR8058(q23.3),CDH13,MIR3182(q23.3),MIR5093(q24.1),C16orf74,MIR1910(q24.1),IRF8,MIR6774(q24.1),SLC7A5,MIR6775(q24.2),ZFPM1,MIR5189(q24.2),PIEZO1,MIR4722(q24.3),CBFA2T3(q24.3),CBFA2T3,LOC101927793(q24.3),CBFA2T3,LOC100129697(q24.3),ZNF276,FANCA(q24.3),FANCA(…	-0.030928	2	42.2146	305	213.277	chr16:71209468-89987416
MEG_A2_recentered	chr17	500	22220573	ABR,MIR3183(p13.3),YWHAE(p13.3),MIR22HG,MIR22(p13.3),SMYD4(p13.3),RPA1(p13.3),MIR132(p13.3),MIR212(p13.3),CLUH,MIR6776(p13.3),CCDC92B,MIR1253(p13.3),ALOX15(p13.2),-(p13.2),CAMTA2,MIR6864(p13.2),CAMTA2,MIR6865(p13.2),ZNF232,USP6(p13.2),USP6(p13.2),RABEP1(p13.2),RABEP1,NUP88(p13.2),MIR4520-1,MIR4520-2(p13.1),MIR497HG,MIR195(p13.1),MIR497HG,MIR497(p13.1),ACADVL,MIR324(p13.1),SENP3,SENP3-EIF4A1(p13.1…	-0.481104	1	53.0757	1014	691.962	chr17:500-22220573
MEG_A2_recentered	chr17	25268559	66821579	MIR4522,WSB1(q11.1),TMEM199,MIR4723(q11.2),MIR451A,MIR451B(q11.2),MIR144,MIR4732(q11.2),MIR4523(q11.2),NSRP1,MIR423,MIR3184(q11.2),MIR4733(q11.2),NF1(q11.2),-(q11.2),RAB11FIP4,MIR4724(q11.2),MIR193A(q11.2),MIR4725(q11.2),MIR365B(q11.2),SUZ12(q11.2),MIR632,ZNF207(q11.2),RFFL,RAD51L3-RFFL(q12),RAD51L3-RFFL,RAD51D(q12),RAD51L3-RFFL(q12),TAF15(q12),AATF,MIR2909(q12),DDX52,MIR378J(q12),MLLT6(q12),MLLT…	0.345029	3	103.648	1656	1157.47	chr17:25268559-66821579
MEG_A2_recentered	chr17	66821579	81194710	ABCA6,MIR4524B,MIR4524A(q24.2),ABCA10(q24.3),ABCA10,ABCA5(q24.3),ABCA5(q24.3),SOX9(q24.3),SLC9A3R1,MIR3615(q25.1),GRB2(q25.1),MIR3678(q25.1),TMEM94(q25.1),TMEM94,MIR6785(q25.1),TMEM94,CASKIN2(q25.1),H3F3B(q25.1),MIR4738(q25.1),UNC13D(q25.1),EVPL(q25.1),EXOC7,MIR6868(q25.1),RHBDF2(q25.1),SRSF2(q25.1),SRSF2,MIR636(q25.1),SRSF2,MFSD11(q25.1),SNHG20,SEC14L1,SCARNA16,MIR6516(q25.2),LOC105371907,SEPT9(…	0.267843	3	76.0342	793	548.664	chr17:66821579-81194710
MEG_A2_recentered	chr18	10500	5397475	ROCK1P1(p11.32),DLGAP1,DLGAP1-AS3,MIR6718(p11.31),EPB41L3(p11.31)	0.620441	3	34.9495	48	34.8206	chr18:10500-5397475
MEG_A2_recentered	chr18	5397974	7946379	EPB41L3(p11.31),-(p11.31),MIR3976(p11.31),L3MBTL4,MIR4317(p11.31),LAMA1(p11.31),LAMA1,LOC101927188(p11.31),LAMA1(p11.23),PTPRM(p11.23)	0.440659	3	96.9145	131	92.32	chr18:5397974-7946379
MEG_A2_recentered	chr18	7946879	15381134	PTPRM(p11.23),PIEZO2,MIR6788(p11.22),MIR7153(p11.21),LDLRAD4,MIR5190(p11.21),LDLRAD4,MIR4526(p11.21),MC2R(p11.21),ANKRD30B,MIR3156-2(p11.21)	0.587527	3	72.1343	102	70.7096	chr18:7946879-15381134
MEG_A2_recentered	chr18	18520842	25358038	ABHD3,MIR320C1(q11.2),MIB1,MIR133A1HG,MIR133A1(q11.2),MIB1,MIR133A1HG,MIR1-2(q11.2),GATA6(q11.2),RBBP8,MIR4741(q11.2),OSBPL1A,MIR320C2(q11.2),ZNF521(q11.2),SS18(q11.2),KCTD1,MIR8057(q11.2)	0.618366	3	86.8021	121	85.2628	chr18:18520842-25358038
MEG_A2_recentered	chr18	25358038	42647601	MIR302F(q12.1),ASXL3(q12.1),MIR3975(q12.2),MIR187(q12.2),-(q12.2),MIR4318(q12.2),MIR924HG,MIR924(q12.3),MIR924HG,MIR5583-2,MIR5583-1(q12.3),SETBP1(q12.3),SETBP1,MIR4319(q12.3)	0.521667	3	69.0672	208	151.602	chr18:25358038-42647601
MEG_A2_recentered	chr18	42647601	48607462	SETBP1(q12.3),KATNAL2,ELOA2(q21.1),MIR4527HG,MIR4527(q21.1),-(q21.1),SMAD2(q21.1),CTIF,MIR4743(q21.1),DYM,MIR4744(q21.1),RPL17-C18orf32,MIR1539(q21.1),MYO5B,MIR4320(q21.1),ELAC1(q21.2),SMAD4(q21.2)	0.62787	3	132.093	148	106.572	chr18:42647601-48607462
MEG_A2_recentered	chr18	48607462	51489597	SMAD4(q21.2),DCC(q21.2),DCC,MIR4528(q21.2)	0.51506	3	130.661	104	71.1114	chr18:48607462-51489597
MEG_A2_recentered	chr18	51489597	62371967	TCF4(q21.2),TCF4,TCF4-AS1(q21.2),TCF4,TCF4-AS1,MIR4529(q21.2),MIR122,MIR3591(q21.31),LOC101927322,MALT1(q21.32),MALT1(q21.32),RELCH(q21.33),BCL2(q21.33),KDSR(q21.33)	0.636013	3	120.148	273	191.083	chr18:51489597-62371967
MEG_A2_recentered	chr18	62371967	66875454	MIR5011(q22.1)	0.346732	3	0.698478	31	22.7917	chr18:62371967-66875454
MEG_A2_recentered	chr18	66875454	78016748	NETO1,MIR548AV(q22.3)	0.548624	3	0.670779	75	54.8719	chr18:66875454-78016748
MEG_A2_recentered	chr19	60500	4242249	MIR1302-9,MIR1302-10,MIR1302-2,MIR1302-11(p13.3),SHC2(p13.3),FSTL3(p13.3),PTBP1,MIR4745(p13.3),PLPPR3,MIR3187(p13.3),ELANE(p13.3),ARID3A(p13.3),ABCA7(p13.3),STK11(p13.3),TCF3(p13.3),REXO1,MIR1909(p13.3),PLEKHJ1,MIR1227(p13.3),PLEKHJ1,MIR6789(p13.3),AMH,MIR4321(p13.3),LMNB2,MIR7108(p13.3),GNG7,MIR7850(p13.3),GNA11(p13.3),FZR1(p13.3),MIR1268A,DAPK3,MIR637(p13.3),MAP2K2(p13.3)	-0.031374	2	39.1513	244	160.375	chr19:60500-4242249
MEG_A2_recentered	chr19	4242249	10249323	SH3GL1(p13.3),UBXN6,MIR4746(p13.3),MIR7-3HG,MIR7-3(p13.3),UHRF1,MIR4747(p13.3),KDM4B(p13.3),-(p13.3),PTPRS(p13.3),FUT3(p13.3),FUT3,LOC101928844(p13.3),MLLT1(p13.3),GTF2F1,MIR6885(p13.3),GTF2F1,MIR6790(p13.3),KHSRP,MIR3940(p13.3),CD70(p13.3),GPR108,MIR6791(p13.3),CAMSAP3,MIR6792(p13.2),STXBP2(p13.2),RAB11B-AS1,MIR4999(p13.2),MUC16(p13.2),MIR5589(p13.2),DNMT1(p13.2)	0.531226	3	122.117	451	308.153	chr19:4242249-10249323
MEG_A2_recentered	chr19	10250313	18572682	DNMT1(p13.2),S1PR2,MIR4322(p13.2),RAVER1(p13.2),TYK2(p13.2),CDC37,MIR1181(p13.2),KEAP1(p13.2),ATG4D,MIR1238(p13.2),CDKN2D(p13.2),QTRT1(p13.2),DNM2,MIR638(p13.2),DNM2(p13.2),DNM2,MIR4748(p13.2),DNM2,MIR199A1(p13.2),DNM2,MIR6793(p13.2),TMED1(p13.2),SMARCA4(p13.2),LDLR,MIR6886(p13.2),PLPPR2(p13.2),ZNF653,MIR7974(p13.2),MAST1,MIR6794(p13.2),-(p13.2),CALR(p13.2),CALR,MIR6515(p13.2),LYL1(p13.2),CACNA1A…	0.634778	3	85.2111	604	404.746	chr19:10250313-18572682
MEG_A2_recentered	chr19	18576194	24364012	ELL(p13.11),CRTC1(p13.11),MEF2B,BORCS8-MEF2B(p13.11),BORCS8-MEF2B,BORCS8(p13.11),BORCS8-MEF2B,BORCS8,RFXANK(p13.11),GATAD2A,MIR640(p13.11),CILP2(p13.11),MIR1270(p12),ZNF681(p12)	0.498082	3	66.9792	151	93.5113	chr19:18576194-24364012
MEG_A2_recentered	chr19	28263182	59118483	CCNE1(q12),TSHZ3(q12),CEBPA(q13.11),FXYD3,MIR6887(q13.12),CD22,MIR5196(q13.12),KMT2B(q13.12),KMT2B,IGFLR1(q13.12),RYR1(q13.2),DYRK1B,MIR6719(q13.2),AKT2(q13.2),AKT2,MIR641(q13.2),PLD3,MIR6796(q13.2),PRX(q13.2),CYP2B6(q13.2),AXL(q13.2),RPS19,MIR6797(q13.2),CD79A(q13.2),LOC100505622,MIR4323(q13.2),CIC(q13.2),MEGF8,MIR8077(q13.2),XRCC1(q13.31),PVR,MIR4531(q13.31),-(q13.32),BCL3(q13.32),BCL3,MIR8085(…	0.577706	3	83.9582	1166	800.724	chr19:28263182-59118483
MEG_A2_recentered	chr20	60500	26072488	FKBP1A-SDCBP2,FKBP1A,MIR6869(p13),NOP56,MIR1292(p13),VPS16,PTPRA(p13),PTPRA(p13),PANK2,MIR103A2,MIR103B2(p13),SMOX(p13),MIR8062(p12.3),PAK5(p12.2),JAG1,MIR6870(p12.2),POLR3F,MIR3192(p11.23),FOXA2(p11.21)	0.499094	3	42.8025	271	192.303	chr20:60500-26072488
MEG_A2_recentered	chr20	29420069	30945637	DEFB119(q11.21),MIR3193(q11.21),BCL2L1(q11.21),BCL2L1,ABALON(q11.21),POFUT1,MIR1825(q11.21)	1.22628	5	113.918	29	20.3557	chr20:29420069-30945637
MEG_A2_recentered	chr20	30946137	39316449	ASXL1(q11.21),DNMT3B(q11.21),RALY,MIR4755(q11.22),ITCH,MIR644A(q11.22),MYH7B,MIR499A,MIR499B(q11.22),GDF5,MIR1289-1(q11.22),TLDC2,SAMHD1(q11.23),SAMHD1(q11.23),RBL1(q11.23),SRC(q11.23),RALGAPB,MIR548O2(q11.23),MAFB(q12)	-0.404154	1	53.4288	226	161.742	chr20:30946137-39316449
MEG_A2_recentered	chr20	39316449	39317636	MAFB(q12)	-1.21113	0	17.1675	5	3.50481	chr20:39316449-39317636
MEG_A2_recentered	chr20	39317636	40398726	MAFB(q12),TOP1(q12),TOP1,PLCG1-AS1(q12),PLCG1,MIR6871(q12),CHD6(q12)	-0.393388	1	75.4061	113	78.4941	chr20:39317636-40398726
MEG_A2_recentered	chr20	40398726	62965020	PTPRT(q12),PTPRT(q13.11),JPH2(q13.12),HNF4A,MIR3646(q13.12),STK4-AS1,STK4(q13.12),STK4(q13.12),PIGT,MIR6812(q13.12),WFDC13,MIR3617(q13.12),EYA2,MIR3616(q13.12),NCOA3(q13.12),MIR645(q13.13),RIPOR3,MIR1302-5(q13.13),NFATC2,MIR3194(q13.2),-(q13.2),TSHZ2(q13.2),LOC101927770,ZNF217(q13.2),ZNF217(q13.2),BCAS1,MIR4756(q13.2),AURKA(q13.2),AURKA,CSTF1(q13.2),MIR4325(q13.31),PMEPA1(q13.31),PMEPA1,NKILA(q13…	0.276025	3	88.3065	561	394.299	chr20:40398726-62965020
MEG_A2_recentered	chr21	9411693	10708495	MIR3648-2,MIR3648-1(p11.2),-(p11.2)	0.524215	3	20.1898	10	4.35493	chr21:9411693-10708495
MEG_A2_recentered	chr21	14370291	29219113	MIR3156-3(q11.2),MIR3118-1(q11.2),LOC110091777,MIR8069-1,MIR8069-2(q11.2),MIR99AHG,MIR99A(q21.1),MIR99AHG,MIRLET7C(q21.1),MIR99AHG,MIR125B2(q21.1),MIR548XHG,MIR548X(q21.1),MIR6130(q21.2),MIR155HG,MIR155(q21.3),ADAMTS5,MIR4759(q21.3)	1.04086	5	8.36753	109	77.4527	chr21:14370291-29219113
MEG_A2_recentered	chr21	29219113	41242732	MIR4327(q22.11),OLIG2(q22.11),SON,MIR6501(q22.11),RUNX1(q22.12),-(q22.12),LOC100506403(q22.12),MIR802(q22.12),LOC101928269(q22.12),TTC3(q22.13),TTC3,TTC3-AS1(q22.13),ERG(q22.2),WRB,WRB-SH3BGR(q22.2),WRB-SH3BGR,SH3BGR,MIR6508(q22.2)	1.18424	5	165.511	300	212.376	chr21:29219113-41242732
MEG_A2_recentered	chr21	41242732	48119395	DSCAM(q22.2),DSCAM,MIR4760(q22.2),MIR3197(q22.2),TMPRSS2(q22.3),-(q22.3),RIPK4(q22.3),RIPK4,MIR6814(q22.3),MIR5692B(q22.3),U2AF1,U2AF1L5(q22.3),HSF2BP,MIR6070(q22.3),COL18A1,MIR6815(q22.3)	1.10085	5	157.447	189	134.914	chr21:41242732-48119395
MEG_A2_recentered	chr22	16050500	16282634	POTEH(q11.1),POTEH,POTEH-AS1(q11.1)	-0.250494	1	88.0481	16	7.82918	chr22:16050500-16282634
MEG_A2_recentered	chr22	16287225	23633091	POTEH(q11.1),BID,MIR3198-1(q11.21),MICAL3,MIR648(q11.21),CLTCL1(q11.21),SEPT5(q11.21),SEPT5,SEPT5-GP1BB(q11.21),SEPT5,SEPT5-GP1BB,GP1BB(q11.21),SEPT5-GP1BB,GP1BB(q11.21),COMT,MIR4761(q11.21),TANGO2,MIR185(q11.21),DGCR8,MIR3618(q11.21),DGCR8,MIR1306(q11.21),TRMT2A,MIR6816(q11.21),RTN4R,MIR1286(q11.21),CRKL(q11.21),MIR649(q11.21),POM121L8P(q11.21),MIR301B(q11.21),MIR130B(q11.21),MAPK1(q11.21),MAPK1…	0.765377	4	158.245	509	369.365	chr22:16287225-23633091
MEG_A2_recentered	chr22	23633402	24938071	BCR(q11.23),SMARCB1(q11.23),SMARCB1,DERL3(q11.23)	0.024448	2	74.3523	55	38.5388	chr22:23633402-24938071
MEG_A2_recentered	chr22	25242405	51244066	CRYBB2P1,MIR6817(q11.23),TPST2,MIR548J(q12.1),MN1(q12.1),TTC28-AS1,MIR3199-1,MIR3199-2(q12.1),TTC28,MIR5739(q12.1),CHEK2(q12.1),CHEK2,HSCB(q12.1),RHBDD3,EWSR1(q12.2),EWSR1(q12.2),AP1B1,SNORD125(q12.2),NEFH(q12.2),NF2(q12.2),MTMR3,MIR6818(q12.2),TBC1D10A(q12.2),SF3A1(q12.2),SF3A1,CCDC157(q12.2),OSBP2,MIR3200(q12.2),MIR3928,RNF185(q12.2),PIK3IP1(q12.2),PATZ1(q12.2),PATZ1,PIK3IP1-AS1(q12.2),PISD,MIR…	0.0485	2	58.4376	629	441.985	chr22:25242405-51244066
MEG_A2_recentered	chrX	145321	2674659	CRLF2(p22.33),CSF2RA,MIR3690(p22.33),P2RY8(p22.33)	-0.238802	2	39.3748	42	21.8796	chrX:145321-2674659
MEG_A2_recentered	chrX	2674659	58505576	ARSD(p22.33),ARSD,ARSD-AS1(p22.33),MIR4770(p22.31),PUDP,STS,MIR4767(p22.31),MIR651(p22.31),VCX3B(p22.31),ARHGAP6,MIR548AX(p22.2),TLR8-AS1,TLR8(p22.2),TMSB4X(p22.2),EGFL6,MIR6086(p22.2),FANCB(p22.2),ZRSR2(p22.2),CTPS2,MIR548AM(p22.2),NHS,MIR4768(p22.13),MAP7D2,MIR23C(p22.12),RPS6KA3(p22.12),-(p22.12),PHEX(p22.11),PHEX,PHEX-AS1(p22.11),PHEX,PTCHD1-AS(p22.11),MIR6134(p21.3),IL1RAPL1(p21.3),IL1RAPL1(…	-0.98208	1	34.4813	1217	835.604	chrX:2674659-58505576
MEG_A2_recentered	chrX	62042080	155116993	MIR1468(q11.2),AMER1(q11.2),MSN(q12),MIR223(q12),AR(q12),EDA,MIR676(q13.1),FOXO4(q13.1),IL2RG(q13.1),MED12(q13.1),BCYRN1,ZMYM3(q13.1),BCYRN1(q13.1),BCYRN1,NONO(q13.1),BCYRN1,TAF1(q13.1),BCYRN1,TAF1,INGX(q13.1),FTX,MIR421(q13.2),FTX,MIR374B,MIR374C(q13.2),FTX,MIR545(q13.2),FTX,MIR374A(q13.2),MIR325HG,MIR384(q21.1),MIR325HG,MIR325(q21.1),ATRX(q21.1),MIR4328(q21.1),MIR548I4(q21.1),MIR1321(q21.2),CHM…	-0.95019	1	32.375	1644	1150.48	chrX:62042080-155116993
MEG_A2_recentered	chrY	10500	10058894	CRLF2(p11.32),CSF2RA,MIR3690(p11.32),P2RY8(p11.32)	0.620233	1	8.46685	73	53.4705	chrY:10500-10058894
MEG_A2_recentered	chrY	13105053	59363066	UTY(q11.221)	0.803705	2	19.9908	137	101.584	chrY:13105053-59363066
HL_60	chr1	17330	121484934	WASH7P,MIR6859-3,MIR6859-1,MIR6859-2,MIR6859-4(p36.33),MIR1302-2,MIR1302-10,MIR1302-11,MIR1302-9(p36.33),MIR200B(p36.33),MIR200A(p36.33),MIR429(p36.33),ACAP3,MIR6726(p36.33),INTS11,MIR6727(p36.33),DVL1,MIR6808(p36.33),AURKAIP1(p36.33),TNFRSF14-AS1(p36.32),TNFRSF14-AS1,TNFRSF14(p36.32),TNFRSF14(p36.32),PRDM16(p36.32),PRDM16,MIR4251(p36.32),MEGF6,MIR551A(p36.32),DFFB(p36.32),-(p36.31),MIR4689(p36.3…	0.0605061	2	133.226	2927	2050.72	chr1:17330-121484934
HL_60	chr1	142535934	150546485	NBPF20,NBPF19,NBPF8,NBPF9(q21.1),NBPF20,NBPF19,NBPF9,LOC100996724(q21.1),NBPF20,NBPF19,NBPF9,LOC100996724,PDE4DIP(q21.1),NBPF20,NBPF19,NBPF9,PDE4DIP(q21.1),NBPF20,NBPF19,NBPF10,TXNIP(q21.1),NBPF20,NBPF19,NBPF10,PIAS3,MIR6736(q21.1),NBPF19,BCL9(q21.2),NBPF19,MIR5087(q21.2),NBPF19,MIR6077(q21.2),-(q21.2),LOC644634(q21.2),HIST2H4A,HIST2H4B(q21.2),TARS2,MIR6878(q21.3),ECM1(q21.3),ADAMTSL4,MIR4257(q21…	0.114216	2	287.64	288	186.598	chr1:142535934-150546485
HL_60	chr1	150546985	152286073	ADAMTSL4-AS1,MCL1(q21.3),MCL1(q21.3),ARNT(q21.3),SETDB1(q21.3),CDC42SE1(q21.3),CDC42SE1,MLLT11(q21.3),MLLT11(q21.3),TUFT1,MIR554(q21.3),FLG(q21.3),FLG,FLG-AS1(q21.3)	0.30133	3	269.2	166	116.623	chr1:150546985-152286073
HL_60	chr1	152286073	157383902	FLG,FLG-AS1(q21.3),NPR1,MIR8083(q21.3),SLC39A1,MIR6737(q21.3),NUP210L,MIR5698(q21.3),TPM3(q21.3),MIR190B(q21.3),-(q21.3),IL6R-AS1,IL6R(q21.3),IL6R(q21.3),LOC101928120,SHC1(q21.3),SHC1(q21.3),CKS1B,MIR4258(q21.3),MUC1(q22),MIR92B(q22),HCN3(q22),HCN3,PKLR(q22),ASH1L(q22),ASH1L,MIR555(q22),ASH1L,ASH1L-AS1(q22),ASH1L-AS1(q22),RIT1(q22),ARHGEF2,MIR6738(q22),C1orf61,MIR9-1(q22),HDGF(q23.1),PRCC(q23.1),…	0.120393	2	173.232	297	207.467	chr1:152286073-157383902
HL_60	chr1	157383902	164524424	FCRL4(q23.1),CFAP45,MIR4259(q23.2),ARHGAP30(q23.3),B4GALT3(q23.3),TOMM40L,MIR5187(q23.3),SDHC(q23.3),SDHC,CFAP126(q23.3),FCGR2C(q23.3),FCGR2B(q23.3),NOS1AP,MIR4654(q23.3),NOS1AP,MIR556(q23.3),DDR2(q23.3)	0.0280657	2	136.928	174	122.222	chr1:157383902-164524424
HL_60	chr1	164524924	164854309	-(q23.3),PBX1(q23.3)	-0.22747	2	169.414	62	44.5514	chr1:164524924-164854309
HL_60	chr1	164854809	170632106	UCK2,MIR3658(q24.1),FAM78B,MIR921(q24.1),DCAF6,MIR1255B2(q24.2),MIR557(q24.2),METTL11B,MIR3119-2,MIR3119-1(q24.2),-(q24.2)	0.111814	2	10.8581	45	31.0451	chr1:164854809-170632106
HL_60	chr1	170632240	171621892	-(q24.2),PRRX1(q24.2),FMO3,MIR1295A,MIR1295B(q24.3),MYOC(q24.3)	-0.138755	2	173.649	49	36.4496	chr1:170632240-171621892
HL_60	chr1	171622392	174778121	DNM3,DNM3OS,MIR214,MIR3120(q24.3),DNM3,DNM3OS,MIR199A2(q24.3)	0.150516	2	8.14036	22	15.6844	chr1:171622392-174778121
HL_60	chr1	174778121	177251440	ASTN1,MIR488(q25.2),BRINP2(q25.2)	-0.147874	2	70.819	37	26.1047	chr1:174778121-177251440
HL_60	chr1	177251471	215795704	BRINP2(q25.2),MIR4424(q25.2),ABL2(q25.2),ACBD6,MIR3121(q25.3),RNASEL(q25.3),RGS8(q25.3),LOC647070,DHX9(q25.3),DHX9(q25.3),RNF2(q25.3),PRG4(q31.1),PRG4,TPR(q31.1),TPR(q31.1),-(q31.1),BRINP3(q31.1),MIR4426(q31.2),CDC73(q31.2),CDC73,MIR1278(q31.2),KCNT2,MIR4735(q31.3),DENND1B(q31.3),PTPRC(q31.3),PTPRC(q32.1),MIR181A1HG,MIR181B1(q32.1),MIR181A1HG,MIR181A1(q32.1),CACNA1S(q32.1),NAV1,IPO9-AS1,MIR5191(q…	0.0535484	2	140.177	1045	740.69	chr1:177251471-215795704
HL_60	chr1	215796204	217188212	USH2A(q41),USH2A,LOC102723833(q41)	-0.213596	2	151.272	128	88.2048	chr1:215796204-217188212
HL_60	chr1	217188212	226539544	RNU5F-1,IARS2,MIR215(q41),RNU5F-1,IARS2,MIR194-1(q41),RAB3GAP2,MIR664A,SNORA36B(q41),MIA3,AIDA(q41),AIDA(q41),AIDA,BROX(q41),NVL,MIR320B2(q42.11),WDR26,MIR4742(q42.11),PYCR2,MIR6741(q42.12),H3F3A,H3F3AP4(q42.12)	0.0912198	2	61.7501	110	72.4853	chr1:217188212-226539544
HL_60	chr1	226539544	228649241	ITPKB(q42.12),CDC42BPA(q42.13),WNT9A,MIR5008(q42.13),ARF1,MIR3620(q42.13),OBSCN-AS1,OBSCN(q42.13),OBSCN(q42.13),TRIM11,MIR6742(q42.13)	-0.0421597	2	118.668	274	197.404	chr1:226539544-228649241
HL_60	chr1	228649741	237056639	MIR4666A(q42.13),FAM89A,MIR1182(q42.2),EGLN1(q42.2),KCNK1,MIR4427(q42.2),SLC35F3,MIR4671(q42.2),RBM34(q42.3),ARID4B(q42.3),ARID4B,MIR4753(q42.3),LYST,MIR1537(q42.3)	0.158142	2	129.659	154	107.213	chr1:228649741-237056639
HL_60	chr1	237056639	243775306	RYR2(q43),RYR2,MIR4428(q43),GREM2(q43),-(q43),RGS7(q43),RGS7,MIR3123(q43),FH(q43),SDCCAG8,MIR4677(q43),SDCCAG8,AKT3(q43),AKT3(q43),AKT3(q44)	-0.153722	2	123.076	272	180.827	chr1:237056639-243775306
HL_60	chr1	243775806	249240121	AKT3(q44),-(q44),MIR3916(q44),OR2T33(q44),MIR3124(q44)	0.036664	2	65.0489	64	41.4336	chr1:243775806-249240121
HL_60	chr2	10500	92099167	SOX11(p25.2),LINC01105,MIR7158(p25.2),MIR7515HG,MIR7515(p25.2),C2orf48,MIR4261(p25.1),GREB1,MIR4429(p25.1),LPIN1,MIR548S(p25.1),MIR4262(p25.1),MIR3681HG,MIR3681(p24.3),TRIB2,MIR3125(p24.3),MYCNOS,MYCN(p24.3),MYCN(p24.3),MIR4757(p24.1),RHOB(p24.1),FKBP1B(p23.3),NCOA1(p23.3),DNMT3A(p23.3),DNMT3A,MIR1301(p23.3),ASXL2(p23.3),OTOF(p23.3),CAD(p23.3),BABAM2,MIR4263(p23.2),PLB1(p23.2),ALK(p23.2),ALK(p23.…	-0.262139	1	101.167	1909	1328.92	chr2:10500-92099167
HL_60	chr2	95326671	133290944	TMEM127(q11.2),ARID5A(q11.2),CNNM4,MIR3127(q11.2),AFF3(q11.2),-(q11.2),CHST10(q11.2),MIR5696(q11.2),IL18RAP,MIR4772(q12.1),RANBP2(q12.3),SH3RF3,MIR4265(q12.3),SH3RF3,MIR4266(q12.3),MIR4267(q13),MALL,MIR4436B2,MIR4436B1(q13),MIR4436B2,MIR4436B1(q13),MIR4435-2HG,MIR4435-1,MIR4435-2(q13),ANAPC1,MIR4771-1,MIR4771-2(q13),TTL(q13),PAX8(q13),PAX8,PAX8-AS1(q13),MIR1302-3(q13),WASH2P(q13),SLC35F5,MIR4782(…	-0.287916	1	90.2422	597	411.194	chr2:95326671-133290944
HL_60	chr2	133290944	134465972	NCKAP5(q21.2),NCKAP5,LOC101928185(q21.2)	-0.52132	1	108.614	57	39.8959	chr2:133290944-134465972
HL_60	chr2	134465972	138721945	MIR3679(q21.2),ACMSD,MIR5590(q21.3),R3HDM1(q21.3),R3HDM1,MIR128-1(q21.3),CXCR4(q22.1),HNMT(q22.1)	-0.148397	2	101.767	73	51.2797	chr2:134465972-138721945
HL_60	chr2	138721958	141812869	HNMT(q22.1),SPOPL(q22.1),LRP1B(q22.1),LRP1B,MIR7157(q22.1)	-0.422937	1	116.678	173	117.304	chr2:138721958-141812869
HL_60	chr2	141816406	155403236	LRP1B(q22.1),LRP1B(q22.2),ACVR2A(q22.3),ACVR2A,ORC4(q22.3),LOC101929319,TNFAIP6,MIR4773-1,MIR4773-2(q23.3)	-0.241821	2	48.5448	128	92.1913	chr2:141816406-155403236
HL_60	chr2	155403236	155714900	KCNJ3(q24.1)	-0.606668	1	130.249	20	15.4079	chr2:155403236-155714900
HL_60	chr2	155715400	166604676	TANC1,MIR6888(q24.2),BAZ2B(q24.2),BAZ2B,LOC643072(q24.2),-(q24.2),BAZ2B,MARCH7(q24.2),CD302,LY75-CD302(q24.2),LY75-CD302,LY75(q24.2),TANK(q24.2),TANK,LOC101929512(q24.2),GALNT3(q24.3)	-0.256297	1	113.216	217	152.903	chr2:155715400-166604676
HL_60	chr2	166604680	168116280	GALNT3(q24.3),LOC102724058,SCN1A(q24.3),SCN1A(q24.3),SCN1A,LOC101929680(q24.3),XIRP2(q24.3),XIRP2,XIRP2-AS1(q24.3)	-0.460634	1	144.801	134	98.2804	chr2:166604680-168116280
HL_60	chr2	168116780	179149112	CERS6,MIR4774(q24.3),PDK1(q31.1),CHN1(q31.1),ATF2,MIR933(q31.1),HOXD13(q31.1),-(q31.1),HOXD11(q31.1),MIR10B(q31.1),HAGLR,HOXD1,MIR7704(q31.1),MIR1246(q31.1),HNRNPA3,MIR4444-1,MIR4444-2(q31.2),-(q31.2),NFE2L2(q31.2),NFE2L2,MIR3128(q31.2),LOC100130691,MIR6512(q31.2),LOC100130691(q31.2),OSBPL6(q31.2)	-0.157541	2	96.2645	194	132.838	chr2:168116780-179149112
HL_60	chr2	179149612	179505370	OSBPL6(q31.2),OSBPL6,MIR548N(q31.2),MIR548N,TTN-AS1,TTN(q31.2),MIR548N,TTN(q31.2)	-0.322916	1	199.271	311	247.515	chr2:179149612-179505370
HL_60	chr2	179505927	179526774	MIR548N,TTN(q31.2)	-0.161558	2	231.115	48	27.0191	chr2:179505927-179526774
HL_60	chr2	179526832	179672195	MIR548N,TTN(q31.2),TTN(q31.2),TTN,LOC101927055(q31.2)	-0.327579	1	172.708	234	173.935	chr2:179526832-179672195
HL_60	chr2	179672695	188860358	ZNF385B,MIR1258(q31.3),LINC01934,MIR4437(q31.3),MIR548AE1(q32.1)	-0.162404	2	2.37748	65	45.5772	chr2:179672695-188860358
HL_60	chr2	188860358	190729067	GULP1,MIR561(q32.1),COL3A1(q32.2),COL3A1,MIR1245A,MIR1245B(q32.2),COL3A1,MIR3606(q32.2),COL5A2,MIR3129(q32.2),ORMDL1,PMS1(q32.2),PMS1(q32.2)	-0.365191	1	106.759	94	64.2328	chr2:188860358-190729067
HL_60	chr2	190732489	204335275	PMS1(q32.2),STAT1(q32.2),LOC105373805,STAT4(q32.2),STAT4(q32.2),STAT4(q32.3),-(q32.3),SLC39A10,DNAH7(q32.3),DNAH7(q32.3),SF3B1(q33.1),SATB2(q33.1),SATB2,SATB2-AS1(q33.1),CASP8(q33.1),ALS2(q33.1)	-0.173612	2	123.858	410	284.569	chr2:190732489-204335275
HL_60	chr2	204335275	215106644	PARD3B(q33.3),INO80D(q33.3),-(q33.3),MDH1B(q33.3),MDH1B,FASTKD2(q33.3),FASTKD2,MIR3130-1,MIR3130-2(q33.3),KLF7,MIR2355(q33.3),KLF7,MIR7845(q33.3),LINC01802,MIR1302-4(q33.3),CREB1(q33.3),CREB1,METTL21A(q33.3),CCNYL1,MIR4775(q33.3),IDH1(q34),IDH1-AS1(q34),-(q34),ERBB4(q34),ERBB4,MIR548F2(q34),MIR4776-2,MIR4776-1(q34),IKZF2(q34),SPAG16,MIR4438(q34)	-0.314241	1	134.076	395	282.649	chr2:204335275-215106644
HL_60	chr2	215106644	223066920	BARD1(q35),LOC101928103,ABCA12(q35),ABCA12(q35),ATIC(q35),FN1(q35),TNS1,MIR6809(q35),PNKD,TMBIM1,MIR6513(q35),PNKD,CATIP-AS2,MIR6810(q35),CTDSP1,MIR26B(q35),PRKAG3,MIR9500(q35),FEV(q35),MIR375(q35),IHH,MIR3131(q35),PTPRN(q35),PTPRN,MIR153-1(q35),TMEM198,MIR3132(q35),MIR4268(q35),EPHA4(q36.1),PAX3(q36.1)	-0.427707	1	103.73	322	226.192	chr2:215106644-223066920
HL_60	chr2	223067420	235244376	PAX3(q36.1),PAX3,CCDC140(q36.1),ACSL3(q36.1),CUL3(q36.2),DOCK10,MIR4439(q36.2),MIR5702(q36.3),MIR5703,AGFG1(q36.3),ARMC9,MIR4777(q37.1),PTMA,MIR1244-2,MIR1244-1,MIR1244-4,MIR1244-3(q37.1),MIR1471(q37.1),DIS3L2(q37.1),TIGD1,MIR5001,EIF4E2(q37.1)	-0.275244	1	88.6299	218	150.046	chr2:223067420-235244376
HL_60	chr2	235244376	243188873	-(q37.3),ACKR3(q37.3),MLPH,MIR6811(q37.3),HDAC4(q37.3),HDAC4,MIR4440(q37.3),HDAC4,MIR4441(q37.3),HDAC4,MIR4269(q37.3),HDAC4,MIR2467(q37.3),LOC101928111(q37.3),NDUFA10,MIR4786(q37.3),GPC1,LOC100130449,MIR149(q37.3),FARP2,MIR3133(q37.3)	-0.419697	1	58.2745	133	88.8397	chr2:235244376-243188873
HL_60	chr3	60500	9257769	MIR4790(p26.1),LMCD1(p26.1),SRGAP3(p25.3)	-0.318186	1	92.5849	152	110.065	chr3:60500-9257769
HL_60	chr3	9258269	53836259	SRGAP3(p25.3),-(p25.3),THUMPD3(p25.3),FANCD2(p25.3),FANCD2,FANCD2OS(p25.3),VHL(p25.3),ATP2B2,MIR378B(p25.3),ATP2B2,MIR885(p25.3),PPARG(p25.2),MKRN2,RAF1(p25.2),RAF1(p25.2),XPC(p25.1),XPC,LSM3(p25.1),COLQ,MIR4270(p25.1),MIR563(p25.1),PLCL2,MIR3714(p24.3),KCNH8,MIR4791(p24.3),KAT2B(p24.3),-(p24.2),MIR4442(p24.2),TGFBR2(p24.1),MIR466(p23),MIR548AY(p22.3),ARPP21,MIR128-2(p22.3),MLH1(p22.2),LRRFIP2(p2…	-0.228815	2	98.2484	1003	695.216	chr3:9258269-53836259
HL_60	chr3	53837418	62187265	CACNA1D(p21.1),ERC2,MIR3938(p14.3),FHIT(p14.2),FHIT,MIR548BB(p14.2),PTPRG(p14.2)	-0.320496	1	73.4648	132	89.8453	chr3:53837418-62187265
HL_60	chr3	62188804	70158761	PTPRG(p14.2),PTPRG,PTPRG-AS1(p14.2),MAGI1(p14.1),MIR4272(p14.1),TMF1,MIR3136(p14.1),MITF(p14.1),MITF(p13)	-0.47424	1	88.7685	177	122.546	chr3:62188804-70158761
HL_60	chr3	70158761	90311186	FOXP1(p13),FOXP1,FOXP1-AS1(p13),FOXP1,MIR1284(p13),MIR4444-2,MIR4444-1(p12.3),MIR1324(p12.3),FRG2C,FRG2EP(p12.3),ZNF717,MIR4273(p12.3),-(p12.3),ROBO2(p12.3),ROBO1(p12.3),ROBO1,MIR3923(p12.3),ROBO1(p12.2),CADM2,MIR5688(p12.1),MIR4795(p11.2),EPHA3(p11.1)	-0.338113	1	93.5437	362	248.878	chr3:70158761-90311186
HL_60	chr3	93519633	123689564	MIR8060(q11.2),EPHA6(q11.2),-(q11.2),MIR548G,CMSS1,FILIP1L,MIR3921(q12.1),TFG(q12.2),MIR548AB(q13.11),CBLB(q13.11),MIR4445(q13.13),C3orf52,MIR567(q13.2),CFAP44,CFAP44-AS1,MIR8076(q13.2),SIDT1,MIR4446(q13.2),ZBTB20,MIR568(q13.31),ZBTB20,MIR4796(q13.31),MIR4447(q13.31),FSTL1,MIR198(q13.33),STXBP5L,MIR5682(q13.33),POLQ(q13.33)	-0.230841	2	73.5237	383	268.868	chr3:93519633-123689564
HL_60	chr3	123689564	127305406	KALRN,MIR5002(q21.2),KALRN,MIR6083(q21.2),UMPS,MIR544B(q21.2),SLC12A8,MIR5092(q21.2),LOC105374312,MIR548I1(q21.2),PLXNA1(q21.3),TPRA1,MIR6825(q21.3)	-0.43887	1	59.7627	85	59.8002	chr3:123689564-127305406
HL_60	chr3	127305906	138663642	TPRA1,MIR7976(q21.3),GATA2(q21.3),GATA2,GATA2-AS1(q21.3),RPN1(q21.3),-(q21.3),CNBP(q21.3),COPG1,MIR6826(q21.3),MBD4(q21.3),MBD4,IFT122(q21.3),COL6A6(q22.1),PIK3R4(q22.1),CPNE4,MIR5704(q22.1),AMOTL2,MIR6827(q22.2),MIR4788(q22.2),STAG1(q22.3),-(q22.3),PIK3CB(q22.3),FOXL2(q22.3)	-0.225429	2	113.438	305	212.961	chr3:127305906-138663642
HL_60	chr3	138663658	140420019	FOXL2(q22.3),TRIM42(q23)	-0.475704	1	63.1266	32	23.0729	chr3:138663658-140420019
HL_60	chr3	140420519	164696140	PXYLP1(q23),ATR(q23),MIR5186(q25.1),RAP2B(q25.2),GPR149(q25.2),GMPS(q25.31),MLF1(q25.32),-(q25.32),IQCJ-SCHIP1,SCHIP1,MIR3919(q25.33),TRIM59-IFT80,SMC4,MIR15B,MIR16-2(q25.33),MIR1263(q26.1)	-0.214856	2	91.2427	335	240.058	chr3:140420519-164696140
HL_60	chr3	164696640	164913769	SI(q26.1),SLITRK3(q26.1)	-0.505953	1	133.111	67	47.3941	chr3:164696640-164913769
HL_60	chr3	164914345	169099362	SLITRK3(q26.1),EGFEM1P,MIR551B(q26.2),MECOM(q26.2)	-0.352417	1	93.6064	72	52.9381	chr3:164914345-169099362
HL_60	chr3	169283508	186810636	MECOM(q26.2),CLDN11,MIR6828(q26.2),TNIK,MIR569(q26.2),NAALADL2,MIR4789(q26.31),MIR7977(q26.32),TBL1XR1(q26.32),-(q26.32),PIK3CA(q26.32),PIK3CA,KCNMB3(q26.32),SOX2-OT,SOX2(q26.33),KLHL6(q27.1),KLHL24(q27.1),-(q27.1),VWA5B2,MIR1224(q27.1),EHHADH,MIR5588(q27.2),IGF2BP2,MIR548AQ(q27.2),ETV5(q27.2),-(q27.2),EIF4A2(q27.3),EIF4A2,SNORD2,SNORA63B,MIR1248,SNORA81(q27.3),EIF4A2,SNORA63,SNORA4(q27.3),EIF4A2…	-0.212195	2	118.931	335	238.799	chr3:169283508-186810636
HL_60	chr3	186810636	189614829	RTP2(q27.3),RTP2,LOC100131635(q27.3),LOC100131635,BCL6(q27.3),BCL6(q27.3),LPP-AS2(q27.3),LPP-AS2,LPP(q27.3),LPP(q28),LPP,LPP-AS1(q28),LPP,MIR28(q28),TP63(q28),TP63,MIR944(q28)	-0.351041	1	147.62	200	141.419	chr3:186810636-189614829
HL_60	chr3	189614834	197824927	TP63(q28),XXYLT1,MIR3137(q29),MIR570HG,MIR570(q29),MUC4(q29),TNK2,MIR6829(q29),-(q29),TFRC(q29),DLG1,MIR4797(q29),RUBCN,MIR922(q29)	-0.194746	2	103.586	179	113.204	chr3:189614834-197824927
HL_60	chr4	13322	3323432	ZNF141,MIR571(p16.3),CRIPAK(p16.3),FGFR3(p16.3),NSD2(p16.3),NELFA,MIR943(p16.3),MXD4,MIR4800(p16.3)	-0.140264	2	151.791	151	109.728	chr4:13322-3323432
HL_60	chr4	3323432	21772368	MIR378D1(p16.2),SORCS2(p16.1),SORCS2,MIR4798(p16.1),SORCS2,MIR4274(p16.1),ABLIM2,MIR95(p16.1),MIR548I2(p16.1),WDR1,MIR3138(p16.1),MIR572(p15.33),MIR5091(p15.33),SLIT2(p15.31),SLIT2,MIR218-1(p15.31),KCNIP4,MIR7978(p15.2)	-0.364671	1	46.347	227	151.969	chr4:3323432-21772368
HL_60	chr4	21772368	35829800	MIR573(p15.2),MIR4275(p15.1)	-0.213184	2	2.29993	96	68.3455	chr4:21772368-35829800
HL_60	chr4	35829800	40241827	MIR1255B1(p14),MIR4801(p14),FAM114A1,MIR574(p14),KLB(p14),RHOH(p14)	-0.0725726	2	51.6452	47	31.8485	chr4:35829800-40241827
HL_60	chr4	40244300	49632814	RHOH(p14),RBM47,MIR4802(p14),PHOX2B(p13),CORIN,MIR8053(p12)	-0.251538	1	45.7339	84	60.0329	chr4:40244300-49632814
HL_60	chr4	52660617	67600583	FIP1L1(q12),FIP1L1,LNX1(q12),LNX1(q12),CHIC2(q12),PDGFRA(q12),KIT(q12),-(q12),KDR(q12),MIR548AG1(q13.1),ADGRL3(q13.1),ADGRL3,ADGRL3-AS1(q13.1),EPHA5(q13.1),EPHA5,EPHA5-AS1(q13.1),MIR1269A(q13.2)	-0.318515	1	108.056	362	254.299	chr4:52660617-67600583
HL_60	chr4	67600583	126086577	UGT2B4(q13.2),-(q13.2),CSN3(q13.3),PPEF2(q21.1),SHROOM3,MIR4450(q21.1),SHROOM3,MIR548AH(q21.1),BMP2K(q21.21),HNRNPD(q21.22),SCD5,MIR575(q21.22),ARHGAP24,MIR4451(q21.23),AFF1(q21.3),AFF1(q22.1),MIR5705(q22.1),ABCG2(q22.1),RAP1GDS1(q23),METAP1,MIR3684(q23),PPP3CA,MIR8066(q24),PPP3CA,MIR1255A(q24),TET2(q24),TET2,TET2-AS1(q24),SEC24B(q25),EGF(q25),-(q25),LARP7,LOC109864269,MIR367,MIR302D(q25),LARP7,L…	-0.160581	2	86.675	814	572.685	chr4:67600583-126086577
HL_60	chr4	126086577	127028508	FAT4(q28.1),MIR2054(q28.1)	-0.394186	1	165.113	79	58.7395	chr4:126086577-127028508
HL_60	chr4	127028508	154625691	GAB1,MIR3139(q31.21),SMARCA5,SMARCA5-AS1(q31.21),SMARCA5(q31.21),ZNF827(q31.21),ZNF827(q31.22),SLC10A7,MIR7849(q31.22),-(q31.22),ARHGAP10,MIR4799(q31.23),LRBA(q31.3),FBXW7(q31.3),FBXW7,FBXW7-AS1(q31.3),FBXW7,MIR3140(q31.3),MIR4453HG,MIR4453(q31.3),TLR2(q31.3)	-0.196604	2	77.8619	387	267.533	chr4:127028508-154625691
HL_60	chr4	154625691	156289992	TLR2(q31.3),MAP9(q32.1),MAP9,LOC102724776(q32.1)	-0.420492	1	122.207	46	34.341	chr4:154625691-156289992
HL_60	chr4	156294251	186609340	MAP9(q32.1),RAPGEF2,MIR3688-1,MIR3688-2(q32.1),CPE,MIR578(q32.3),DDX60L(q32.3),PALLD(q32.3),MIR6082(q34.1),GALNT7(q34.1),MIR4276(q34.1),ADAM29(q34.1),GPM6A(q34.2),GPM6A,LOC101928590(q34.2),MIR1305(q34.3),IRF2(q35.1),MIR3945HG,MIR3945(q35.1),MIR4455(q35.1)	-0.262289	1	66.8988	373	262.087	chr4:156294251-186609340
HL_60	chr4	186609340	190861430	FAT1(q35.2),-(q35.2)	-0.43089	1	124.649	95	71.0675	chr4:186609340-190861430
HL_60	chr5	10500	45907753	SDHA(p15.33),MIR4456(p15.33),BRD9(p15.33),BRD9,TRIP13(p15.33),SLC12A7,MIR4635(p15.33),TERT(p15.33),MIR4457(p15.33),LPCAT1,MIR6075(p15.33),MIR4277(p15.33),MRPL36(p15.33),MIR4278(p15.31),MIR4458HG,MIR4458(p15.31),SEMA5A(p15.31),SEMA5A,MIR4636(p15.31),MIR6131(p15.2),TRIO(p15.2),OTULINL(p15.2),ANKH,MIR4637(p15.2),FBXL7,MIR887(p15.1),MYO10(p15.1),PRDM9(p14.2),CDH9(p14.1),CDH6(p13.3),PDZD2(p13.3),PDZD2…	0.0372427	2	130.685	1051	734.491	chr5:10500-45907753
HL_60	chr5	49555074	53684640	ARL15,MIR581(q11.2),ARL15(q11.2)	0.209628	3	9.68283	29	20.2985	chr5:49555074-53684640
HL_60	chr5	53684640	139626965	CDC20B,MIR449A,MIR449B(q11.2),CDC20B,MIR449C(q11.2),PLPP1,MIR5687(q11.2),IL6ST(q11.2),MAP3K1(q11.2),MIR548AE2(q11.2),PDE4D(q12.1),HTR1A(q12.3),PIK3R1(q13.1),-(q13.2),NAIP(q13.2),MAP1B,MIR4803(q13.2),TNPO1,MIR4804(q13.2),MIR3977(q14.2),TMEM167A(q14.2),TMEM167A,XRCC4(q14.2),COX7C,SNORD138(q14.3),MIR4280(q14.3),RASA1(q14.3),RASA1,CCNH(q14.3),LINC00461,MIR9-2(q14.3),MIR3660(q14.3),ADGRV1(q14.3),FAM17…	-0.803272	1	65.4252	1298	908.762	chr5:53684640-139626965
HL_60	chr5	139626965	156826699	APBB3,MIR6831(q31.3),IK,MIR3655(q31.3),PCDHB3(q31.3),PCDHB13(q31.3),PCDHGA1,PCDHGA2,PCDHGA3,PCDHGB1,PCDHGA4,PCDHGB2,PCDHGA5,PCDHGB3(q31.3),PCDHGA1,PCDHGA2,PCDHGA3,PCDHGB1,PCDHGA4,PCDHGB2,PCDHGA5,PCDHGB3,PCDHGA6,PCDHGA7,PCDHGB4,PCDHGA8,PCDHGB5,PCDHGA9,PCDHGB6,PCDHGA10,PCDHGB7,PCDHGA11,PCDHGA12,PCDHGC3,PCDHGC4,PCDHGC5(q31.3),ARHGAP26(q31.3),MIR5197(q31.3),SH3TC2(q32),CARMN,MIR143(q32),CARMN,MIR145(…	0.0828861	2	135.702	428	302.311	chr5:139626965-156826699
HL_60	chr5	156826699	159989604	EBF1(q33.3),MIR3142HG,MIR3142(q34),MIR3142HG,MIR146A(q34)	-0.304895	1	77.8213	66	42.4261	chr5:156826699-159989604
HL_60	chr5	159990104	160212850	ATP10B(q34)	-0.576201	1	132.324	47	34.0556	chr5:159990104-160212850
HL_60	chr5	160213350	175353931	ATP10B(q34),TENM2(q34),PANK3,MIR103A1,MIR103B1(q34),SLIT3,MIR218-2(q34),SLIT3,MIR585(q35.1),DOCK2,MIR378E(q35.1),RANBP17(q35.1),TLX3(q35.1),MIR3912(q35.1),NPM1(q35.1),NEURL1B,MIR5003(q35.1),MIR8056(q35.1),MIR4634(q35.2)	-0.332365	1	74.7565	265	178.959	chr5:160213350-175353931
HL_60	chr5	175353931	176727252	ARL10,MIR1271(q35.2),SNCB,MIR4281(q35.2),FGFR4(q35.2),NSD1(q35.2),NSD1(q35.3)	-0.167089	2	155.221	110	78.7241	chr5:175353931-176727252
HL_60	chr5	176727752	180904760	DDX41(q35.3),MGAT4B,MIR1229(q35.3),RNF130,MIR340(q35.3),FLT4(q35.3),BTNL9(q35.3),BTNL9,MIR8089(q35.3),MIR4638(q35.3)	-0.363171	1	74.3878	115	78.691	chr5:176727752-180904760
HL_60	chr6	60500	58745455	IRF4(p25.3),FOXQ1(p25.3),FOXF2,MIR6720(p25.3),FOXC1(p25.3),MIR4645(p25.2),RIPK1(p25.2),PRPF4B(p25.2),LYRM4-AS1,LYRM4,MIR3691(p25.1),F13A1,MIR7853,MIR5683(p25.1),RREB1(p24.3),MIR5689HG,MIR5689(p24.3),MIR5689HG(p24.3),MYLIP,MIR4639(p22.3),KDM1B,DEK(p22.3),DEK(p22.3),MIR548A1HG,MIR548A1(p22.3),SLC17A4(p22.2),HIST1H4A(p22.2),HIST1H4B(p22.2),HIST1H1C(p22.2),HIST1H4C(p22.2),HIST1H1E(p22.2),HIST1H2BD(p2…	0.0321957	2	168.81	1428	986.752	chr6:60500-58745455
HL_60	chr6	61944508	72113353	ADGRB3(q12),ADGRB3(q13),MIR30C2(q13),MIR30A(q13)	-0.0155609	2	54.0579	118	79.3395	chr6:61944508-72113353
HL_60	chr6	72113853	91021928	KCNQ5,MIR4282(q13),DDX43(q13),EEF1A1(q13),EEF1A1,SNORD141B,SNORD141A(q13),FILIP1,LOC101928540,MIR4463(q14.1),PNRC1(q15)	0.140458	2	58.8559	184	126.833	chr6:72113853-91021928
HL_60	chr6	91022428	93949199	MIR4464(q15),MIR4643(q15)	-0.0347619	2	2.42026	20	13.5715	chr6:91022428-93949199
HL_60	chr6	93949699	94284863	EPHA7(q16.1)	-0.241438	2	170.863	38	28.352	chr6:93949699-94284863
HL_60	chr6	94284863	128289379	MIR2113(q16.1),MIR548AI(q16.2),PRDM1(q21),LINC02532,MIR587(q21),FOXO3(q21),REV3L(q21),REV3L,TRAF3IP2-AS1(q21),HDAC2-AS2,HS3ST5(q21),HDAC2-AS2(q21),-(q22.1),ROS1(q22.1),DCBLD1,GOPC(q22.1),GOPC(q22.1),FAM184A,MIR548B(q22.31),MIR3144(q22.31),MIR588(q22.32)	0.0322841	2	111.792	473	337.613	chr6:94284863-128289379
HL_60	chr6	128289879	129204548	PTPRK(q22.33),PTPRK,LOC101928140(q22.33),LAMA2(q22.33)	-0.201203	2	130.923	59	40.3275	chr6:128289879-129204548
HL_60	chr6	129205048	134804790	LAMA2(q22.33),MIR548H5(q23.2),ENPP1(q23.2),MIR548AJ1(q23.2),-(q23.2),EYA4(q23.2),EYA4,TARID(q23.2),SGK1(q23.2)	0.485955	3	201.325	226	153.92	chr6:129205048-134804790
HL_60	chr6	134804790	144507235	HBS1L,MIR3662(q23.3),MYB(q23.3),MIR548A2(q23.3),LOC100130476,TNFAIP3(q23.3),TNFAIP3(q23.3),NHSL1,MIR3145(q23.3),ECT2L(q24.1),ECT2L,REPS1(q24.1),MIR3668(q24.1),MIR4465(q24.1),STX11(q24.2)	0.759683	4	174.121	153	107.936	chr6:134804790-144507235
HL_60	chr6	144507735	152139463	STX11(q24.2),-(q24.2),UTRN(q24.2)	0.641702	3	167.238	148	102.871	chr6:144507735-152139463
HL_60	chr6	152139463	152958019	ESR1,SYNE1(q25.1),SYNE1(q25.1),SYNE1,MIR3163(q25.1),SYNE1,MIR3163(q25.2),SYNE1(q25.2),SYNE1,SYNE1-AS1(q25.2)	-0.122698	2	163.946	202	148.963	chr6:152139463-152958019
HL_60	chr6	152958292	167779860	SYNE1(q25.2),RGS17(q25.2),MIR1202(q25.3),ARID1B(q25.3),ZDHHC14,MIR3692(q25.3),TULP4(q25.3),TMEM181,MIR7161(q25.3),SYTL3,MIR3918(q25.3),LPA(q25.3),LPA(q26),LINC00473,LINC00602(q27),RPS6KA2,MIR1913(q27),MIR3939(q27),FGFR1OP(q27)	0.049238	2	165.984	333	228.696	chr6:152958292-167779860
HL_60	chr6	167779860	171054567	AFDN(q27),FAM120B,MIR4644(q27)	-0.201662	2	139.326	90	66.2358	chr6:167779860-171054567
HL_60	chr7	10500	46596125	C7orf50,MIR339(p22.3),MAD1L1,MIR4655(p22.3),SNX8,MIR6836(p22.3),LFNG,MIR4648(p22.3),CARD11(p22.2),AP5Z1,MIR4656(p22.1),-(p22.1),RADIL(p22.1),FBXL18,MIR589(p22.1),ACTB(p22.1),RNF216,MIR6874(p22.1),PMS2(p22.1),MIR3683(p22.1),ETV1(p21.2),HDAC9,MIR1302-6(p21.1),TWISTNB,MIR3146(p21.1),SP4,MIR1183(p15.3),LOC541472,IL6(p15.3),IL6(p15.3),MIR148A(p15.2),NFE2L3(p15.2),HNRNPA2B1(p15.2),HNRNPA2B1,CBX3(p15.2)…	0.0735814	2	96.9126	698	486.436	chr7:10500-46596125
HL_60	chr7	46596125	47988111	PKD1L1(p12.3),PKD1L1,C7orf69(p12.3)	-0.160515	2	117.138	70	49.053	chr7:46596125-47988111
HL_60	chr7	47988611	55086181	IKZF1(p12.2)	0.0785843	2	117.872	85	62.3651	chr7:47988611-55086181
HL_60	chr7	55086681	57938684	EGFR(p11.2),EGFR,EGFR-AS1(p11.2),-(p11.2),MIR4283-2,MIR4283-1(p11.2),MIR3147(p11.2),ZNF716(p11.2)	-0.191129	2	142.183	110	76.7716	chr7:55086681-57938684
HL_60	chr7	61657308	82383587	MIR4283-1,MIR4283-2(q11.21),ZNF107,MIR6839(q11.21),SBDS(q11.21),TYW1,MIR4650-1,MIR4650-2(q11.21),GALNT17,MIR3914-1,MIR3914-2(q11.22),TYW1B,MIR4650-1,MIR4650-2(q11.22),STX1A,MIR4284(q11.23),ELN(q11.23),EIF4H,MIR590(q11.23),HIP1(q11.23),POR,MIR4651(q11.23),HGF(q21.11),PCLO(q21.11)	0.0801956	2	90.6174	272	181.743	chr7:61657308-82383587
HL_60	chr7	82383595	90344843	PCLO(q21.11),ABCB1(q21.12),ABCB1,RUNDC3B(q21.12),ZNF804B(q21.13)	-0.0255837	2	161.057	200	148.106	chr7:82383595-90344843
HL_60	chr7	90344843	110730526	AKAP9(q21.2),KRIT1(q21.2),CDK6(q21.2),CDK6,LOC101927497(q21.2),CALCR,MIR653(q21.3),CALCR,MIR489(q21.3),MIR4652(q21.3),SLC25A13,MIR591(q21.3),CZ1P-ASNS,MIR5692A1,MIR5692A2(q21.3),CZ1P-ASNS,MIR5692C2(q21.3),TRRAP,MIR3609,SCARNA28(q22.1),MCM7,MIR25(q22.1),MCM7,MIR93(q22.1),MCM7,MIR106B(q22.1),C7orf43,MIR4658(q22.1),STAG3L5P-PVRIG2P-PILRB,MIR6840(q22.1),TRIP6,MIR6875(q22.1),AP1S1,MIR4653(q22.1),SH2B2…	0.100491	2	120.74	330	235.591	chr7:90344843-110730526
HL_60	chr7	110731026	110765545	IMMP2L,LRRN3(q31.1)	-0.222113	2	200.824	17	12.7649	chr7:110731026-110765545
HL_60	chr7	110766045	121068344	FOXP2,MIR3666(q31.1),MET(q31.2),ST7,MIR6132(q31.2),WNT2(q31.2),CTTNBP2(q31.2),CTTNBP2(q31.31)	0.0569405	2	106.452	158	111.566	chr7:110766045-121068344
HL_60	chr7	121068344	124874437	PTPRZ1(q31.32),GPR37(q31.33),POT1(q31.33),POT1,POT1-AS1(q31.33)	-0.157061	2	135.396	120	84.5143	chr7:121068344-124874437
HL_60	chr7	124874437	137808604	GRM8,MIR592(q31.33),SND1,MIR593(q32.1),MIR129-1(q32.1),FLNC(q32.1),FLNC,FLNC-AS1(q32.1),SMO(q32.1),MIR182(q32.2),MIR96(q32.2),MIR183(q32.2),MEST,MIR335(q32.2),MIR29A(q32.3),MIR29B1(q32.3),CHCHD3,MIR3654(q33),EXOC4,MIR6133(q33),CALD1(q33),WDR91,MIR6509(q33),CHRM2,LOC349160,MIR490(q33),CREB3L2(q33),MIR4468(q33)	-0.00869631	2	94.0328	243	169.901	chr7:124874437-137808604
HL_60	chr7	137809104	150782349	TRIM24(q33),TRIM24(q34),-(q34),KIAA1549(q34),BRAF(q34),MGAM(q34),EPHB6(q34),ZYX,MIR6892(q34),CNTNAP2,MIR548F4(q35),EZH2(q36.1)	0.0973167	2	138.726	327	229.866	chr7:137809104-150782349
HL_60	chr7	150782349	159128163	CHPF2(q36.1),CHPF2,MIR671(q36.1),CRYGN,MIR3907(q36.1),RHEB(q36.1),KMT2C(q36.1),-(q36.3),MNX1(q36.3),MNX1,MNX1-AS2(q36.3),PTPRN2(q36.3),PTPRN2,MIR153-2(q36.3),PTPRN2,MIR595(q36.3),LINC01022,MIR5707(q36.3)	-8.62963e-05	2	139.703	258	178.559	chr7:150782349-159128163
HL_60	chr8	10500	8239123	TDRP(p23.3),MIR3674(p23.3),MIR596(p23.3),MYOM2,MIR7160(p23.3),CSMD1(p23.2),MCPH1,MCPH1-AS1,MIR8055(p23.1),AGPAT5,MIR4659A,MIR4659B(p23.1),PRAG1(p23.1)	-1.03519	1	53.3757	194	129.992	chr8:10500-8239123
HL_60	chr8	8239123	38137767	PRAG1(p23.1),ERI1,MIR4660(p23.1),TNKS,MIR597(p23.1),MIR124-1(p23.1),MIR4286(p23.1),PINX1,MIR1322(p23.1),XKR6,MIR598(p23.1),MIR5692A1,MIR5692A2(p23.1),LONRF1,MIR3926-1,MIR3926-2(p23.1),SGCZ,MIR383(p22),MTUS1,MIR548V(p22),PCM1(p22),MIR320A(p21.3),EGR3(p21.3),NEFL,MIR6841(p21.2),DOCK5,MIR6876(p21.2),PTK2B(p21.2),PTK2B,MIR6842(p21.2),CLU,MIR6843(p21.1),MIR3622B,MIR3622A(p21.1),SCARA5,MIR4287(p21.1),F…	-0.839618	1	46.4497	424	294.461	chr8:8239123-38137767
HL_60	chr8	38138978	38205242	NSD3(p11.23)	-0.564806	1	137.596	33	24.4573	chr8:38138978-38205242
HL_60	chr8	38205242	41845112	NSD3(p11.23),FGFR1(p11.23),FGFR1(p11.22),HTRA4(p11.22),TM2D2(p11.22),IDO2(p11.21),SFRP1,MIR548AO(p11.21),ANK1,MIR486-1,MIR486-2(p11.21),KAT6A(p11.21)	-0.835673	1	86.4591	177	124.178	chr8:38205242-41845112
HL_60	chr8	41845612	41909552	KAT6A(p11.21),KAT6A,LOC105379393(p11.21)	0.188435	2	233.996	7	5.00539	chr8:41845612-41909552
HL_60	chr8	41910052	43398986	RNF170,MIR4469(p11.21),HOOK3(p11.21)	-0.721762	1	70.4947	44	29.127	chr8:41910052-43398986
HL_60	chr8	47458041	68929542	PRKDC(q11.21),TCEA1(q11.23),SOX17(q11.23),LYN(q12.1),PLAG1(q12.1),CHCHD7(q12.1),MIR4470(q12.3),MIR124-2HG,MIR124-2(q12.3),PREX2(q13.2)	-0.733745	1	67.2404	350	248.958	chr8:47458041-68929542
HL_60	chr8	68930042	77593716	PREX2(q13.2),PRDM14(q13.3),NCOA2(q13.3),MIR5681A,MIR5681B(q21.11),MIR2052HG,MIR2052(q21.11),ZFHX4-AS1,ZFHX4(q21.11)	-0.872129	1	59.3169	165	114.893	chr8:68930042-77593716
HL_60	chr8	77593744	77879306	ZFHX4-AS1,ZFHX4(q21.11),ZFHX4(q21.11),-(q21.11),MIR3149(q21.11)	-1.16201	0	108.732	65	48.4191	chr8:77593744-77879306
HL_60	chr8	77879806	92816999	HEY1(q21.13),NBN(q21.3),-(q21.3),DECR1(q21.3),LRRC69,MIR4661(q21.3)	-0.851799	1	35.1221	145	104.24	chr8:77879806-92816999
HL_60	chr8	92816999	95217796	RUNX1T1(q21.3),MIR8084(q22.1),MIR378D2(q22.1)	-1.06177	1	77.3501	81	57.695	chr8:92816999-95217796
HL_60	chr8	95217796	100514095	NDUFAF6,MIR3150BHG,MIR3150B,MIR3150A(q22.1),VPS13B(q22.2)	-0.706085	1	40.581	75	48.582	chr8:95217796-100514095
HL_60	chr8	100515041	120577225	VPS13B(q22.2),VPS13B,MIR599,MIR875(q22.2),COX6C(q22.2),RGS22(q22.2),MIR4471(q22.2),PABPC1,MIR7705(q22.3),MIR5680(q22.3),BAALC,MIR3151(q22.3),LOC105375690,RIMS2(q22.3),RIMS2(q22.3),-(q22.3),PKHD1L1(q23.1),PKHD1L1(q23.2),CSMD3(q23.3),CSMD3,MIR2053(q23.3),RAD21(q24.11),RAD21,RAD21-AS1,MIR3610(q24.11),-(q24.11),EXT1(q24.11),-(q24.12),MIR548AZ(q24.12),NOV(q24.12),ENPP2(q24.12)	-0.926275	1	70.1534	559	390.05	chr8:100515041-120577225
HL_60	chr8	120580382	126141354	ENPP2(q24.12),MIR4663(q24.13),ATAD2,MIR548D1(q24.13),TATDN1,MIR6844(q24.13),MIR4662B,MIR4662A(q24.13)	-0.728744	1	37.4314	68	46.0076	chr8:120580382-126141354
HL_60	chr8	126141354	128806279	MYC(q24.21)	1.9678	8	509.941	30	21.4969	chr8:126141354-128806279
HL_60	chr8	128806779	129903417	PVT1(q24.21),PVT1,MIR1204(q24.21),PVT1,MIR1205(q24.21),PVT1,MIR1206(q24.21),PVT1,MIR1207(q24.21),MIR1208(q24.21)	-0.83292	1	26.404	17	10.473	chr8:128806779-129903417
HL_60	chr8	129903417	130671303	CCDC26,MIR3686(q24.21)	2.50164	12	23.199	6	4.1136	chr8:129903417-130671303
HL_60	chr8	130671303	139142426	FAM49B,MIR5194(q24.21),TG,SLA,MIR7848(q24.22),NDRG1(q24.22),-(q24.22),MIR30B(q24.22),MIR30D(q24.22),FAM135B(q24.23)	-0.830918	1	48.4641	109	78.8711	chr8:130671303-139142426
HL_60	chr8	139142472	139489709	FAM135B(q24.23)	-1.1331	0	82.6285	43	30.0036	chr8:139142472-139489709
HL_60	chr8	139490209	146303522	FAM135B(q24.23),-(q24.3),PTK2(q24.3),MIR1302-7(q24.3),MIR4472-1(q24.3),FAM83H,MIR4664(q24.3),SCRIB,MIR937(q24.3),NRBP2,MIR6845(q24.3),EPPK1(q24.3),PLEC(q24.3),PLEC,MIR661(q24.3),OPLAH,MIR6846(q24.3),EXOSC4,MIR6847(q24.3),MIR7112(q24.3),DGAT1,MIR6848(q24.3),ADCK5(q24.3),ADCK5,CPSF1(q24.3),CPSF1,MIR939(q24.3),CPSF1(q24.3),CPSF1,MIR6849(q24.3),TONSL,TONSL-AS1,MIR6893(q24.3),RECQL4(q24.3),RPL8,MIR685…	-0.8264	1	56.4633	315	207.676	chr8:139490209-146303522
HL_60	chr9	30110	7046948	MIR1302-10,MIR1302-2,MIR1302-11,MIR1302-9(p24.3),SMARCA2(p24.3),RCL1,MIR101-2(p24.1),JAK2(p24.1),CD274(p24.1),PDCD1LG2(p24.1),KIAA2026,MIR4665(p24.1),KDM4C(p24.1)	0.0739523	2	134.827	189	129.834	chr9:30110-7046948
HL_60	chr9	7049059	11819546	KDM4C(p24.1),PTPRD(p24.1),PTPRD(p23)	-0.115366	2	123.826	134	90.7897	chr9:7049059-11819546
HL_60	chr9	11819546	14314342	NFIB(p23),NFIB(p22.3)	-1.14346	0	64.2281	63	43.8849	chr9:11819546-14314342
HL_60	chr9	14314342	16109822	NFIB(p22.3),PSIP1(p22.3)	-0.88846	1	81.0828	49	34.1131	chr9:14314342-16109822
HL_60	chr9	16109822	16867674	BNC2(p22.3),BNC2(p22.2)	-1.14463	0	92.9067	78	55.8616	chr9:16109822-16867674
HL_60	chr9	16867924	23648658	BNC2(p22.2),ADAMTSL1,MIR3152(p22.1),MLLT3(p21.3),MLLT3,MIR4473(p21.3),MLLT3,MIR4474(p21.3),FOCAD,MIR491(p21.3),MIR31HG,MIR31(p21.3),CDKN2A(p21.3),CDKN2A,CDKN2B-AS1(p21.3),CDKN2B-AS1,CDKN2B(p21.3)	-0.832543	1	65.6456	128	91.185	chr9:16867924-23648658
HL_60	chr9	23648658	32285944	LINGO2,MIR876(p21.1),LINGO2,MIR873(p21.1)	-0.986543	1	1.46385	61	42.9684	chr9:23648658-32285944
HL_60	chr9	32285944	42938826	NOL6,MIR6851(p13.3),FANCG(p13.3),TESK1,MIR4667(p13.3),TLN1,MIR6852(p13.3),CREB3,MIR6853(p13.3),MIR4475(p13.2),PAX5(p13.2),PAX5,MIR4540(p13.2),PAX5,MIR4476(p13.2),FBXO10(p13.2),TOMM5(p13.2)	-0.00131908	2	98.4918	165	111.28	chr9:32285944-42938826
HL_60	chr9	42938826	47317179	-	-0.329392	1	0.129859	24	14.4974	chr9:42938826-47317179
HL_60	chr9	65468179	87339297	MIR4477A,MIR4477B(q13),-(q21.11),MIR1299(q21.11),TRPM3,MIR204(q21.12),GNAQ(q21.2),HNRNPK(q21.32),HNRNPK,MIR7-1(q21.32),HNRNPK,RMI1(q21.32),NTRK2(q21.33)	0.0294874	2	64.7594	212	144.747	chr9:65468179-87339297
HL_60	chr9	87342543	88085571	NTRK2(q21.33)	-0.187696	2	191.877	72	53.1411	chr9:87342543-88085571
HL_60	chr9	88085571	97055700	MIR4289(q22.1),SHC3(q22.1),CKS2,MIR3153(q22.2),MIR4290HG,MIR4290(q22.2),SYK(q22.2),MIR3910-1,MIR3910-2(q22.31),IARS,MIR3651,SNORA84(q22.31),CENPP,OMD(q22.31),CENPP,ECM2,MIR4670(q22.31),PHF2,MIR548AU(q22.31),MIR4291(q22.31),MIRLET7A1(q22.32),MIRLET7F1(q22.32),LINC02603,MIRLET7D(q22.32),ZNF169(q22.32)	0.0540387	2	121.891	159	110.552	chr9:88085571-97055700
HL_60	chr9	97055991	98270985	ZNF169(q22.32),-(q22.32),C9orf3,MIR2278(q22.32),C9orf3,MIR6081(q22.32),C9orf3,MIR23B(q22.32),C9orf3,MIR27B(q22.32),C9orf3,MIR3074,MIR24-1(q22.32),FANCC(q22.32),PTCH1(q22.32),PTCH1,LOC100507346(q22.32)	-0.110638	2	168.162	140	102.262	chr9:97055991-98270985
HL_60	chr9	98278716	104331107	PTCH1(q22.32),HSD17B3(q22.32),HSD17B3,HSD17B3-AS1(q22.32),SUGT1P4-STRA6LP-CCDC180,CCDC180,MIR1302-8(q22.33),XPA(q22.33),TBC1D2,MIR6854(q22.33),NR4A3(q22.33),NR4A3(q31.1)	0.0103549	2	103.424	98	69.534	chr9:98278716-104331107
HL_60	chr9	104331607	104652276	GRIN3A(q31.1),GRIN3A,PPP3R2(q31.1)	-0.232824	2	188.677	57	43.3747	chr9:104331607-104652276
HL_60	chr9	104652276	106915432	-	-0.90932	1	0.0738136	15	10.8897	chr9:104652276-106915432
HL_60	chr9	106915432	118916141	TAL2(q31.2),MIR8081(q31.2),TMEM245,MIR32(q31.3),MIR3927(q31.3),MUSK(q31.3),MIR7702(q31.3),UGCG,MIR4668(q31.3),COL27A1(q32),COL27A1,MIR455(q32),PAPPA(q33.1)	-0.0109087	2	65.0776	186	123.403	chr9:106915432-118916141
HL_60	chr9	118916149	120479995	PAPPA(q33.1),PAPPA,PAPPA-AS1(q33.1),ASTN2(q33.1),ASTN2,TRIM32(q33.1),TLR4(q33.1),-(q33.1)	-0.23849	2	145.796	136	92.7284	chr9:118916149-120479995
HL_60	chr9	120480495	135690142	MIR147A(q33.2),C5(q33.2),-(q33.2),CNTRL(q33.2),MIR4478(q33.2),MIR600HG,MIR600(q33.3),DENND1A,MIR601(q33.3),DENND1A,MIR7150(q33.3),NR5A1(q33.3),NR6A1,MIR181A2HG,MIR181A2(q33.3),NR6A1,MIR181A2HG,MIR181B2(q33.3),SCAI(q33.3),STXBP1,MIR3911(q34.11),AK1,MIR4672(q34.11),DNM1,MIR199B(q34.11),DNM1,MIR3154(q34.11),MIR1268A,MIR219A2,MIR219B(q34.11),-(q34.11),SET(q34.11),USP20,MIR6855(q34.11),FNBP1(q34.11),F…	0.139089	2	139.983	419	287.573	chr9:120480495-135690142
HL_60	chr9	135698570	141152931	AK8(q34.13),AK8,SPACA9(q34.13),TSC1(q34.13),GFI1B,MIR548AW(q34.13),GTF3C5,MIR6877(q34.2),CEL(q34.2),RALGDS(q34.2),GBGT1(q34.2),SARDH(q34.2),BRD3(q34.2),BRD3,LOC100130548(q34.2),-(q34.2),RXRA,MIR4669(q34.2),RXRA(q34.2),LOC101448202,MIR3689A,MIR3689C(q34.3),LOC101448202,MIR3689A,MIR3689B,MIR3689D2(q34.3),LOC101448202,MIR3689A,MIR3689E(q34.3),LOC101448202,MIR3689F(q34.3),NOTCH1(q34.3),NOTCH1,MIR4673…	-0.00332178	2	115.11	399	276.904	chr9:135698570-141152931
HL_60	chr10	60500	21823753	DIP2C,MIR5699(p15.3),MIR6072(p15.3),KLF6(p15.1),MIR6078(p15.1),PFKFB3,MIR3155A,MIR3155B(p15.1),-(p14),GATA3(p14),SEC61A2,MIR548AK(p14),SEC61A2(p14),CAMK1D,MIR4480(p13),CAMK1D,MIR4481(p13),CAMK1D,MIR548Q(p13),CCDC3(p13),OPTN(p13),MIR4293(p13),MIR1265(p13),CUBN(p13),MRC1,MIR511(p12.33),MIR4675(p12.31),CASC10,MIR1915(p12.31),MLLT10(p12.31)	-0.956934	1	44.1286	304	212.845	chr10:60500-21823753
HL_60	chr10	21827736	22032591	MLLT10(p12.31)	-23.662	0	0.104715	47	29.8895	chr10:21827736-22032591
HL_60	chr10	22033091	38771777	-(p12.2),KIAA1217,MIR603(p12.2),MYO3A(p12.1),PDSS1,ABI1(p12.1),ABI1(p12.1),MPP7,MIR8086(p12.1),SVIL,MIR604(p11.23),SVIL,MIR938(p11.23),GOLGA2P6,MIR7162(p11.23),MAP3K8(p11.23),ZEB1-AS1,ZEB1(p11.22),ZEB1(p11.22),EPC1(p11.22),CUL2,MIR3611(p11.21),FZD8,MIR4683(p11.21)	-0.918623	1	56.905	285	195.215	chr10:22033091-38771777
HL_60	chr10	42602610	53510920	MIR5100(q11.21),RET(q11.21),ANKRD30BP3,MIR3156-1(q11.21),ALOX5(q11.21),ALOX5,LOC102724323(q11.21),LOC102724593,LOC101927699,SYT15(q11.22),LOC101927699,SYT15(q11.22),SYT15(q11.22),MIR4294(q11.23),TIMM23B,NCOA4(q11.23),PRKG1,MIR605(q21.1)	0.0456234	2	116.151	164	110.232	chr10:42602610-53510920
HL_60	chr10	53510920	64752949	PCDH15,LOC105378311,MIR548F1(q21.1),MIR3924(q21.1),CCDC6(q21.2),ARID5B(q21.2),EGR2(q21.3)	-0.108344	2	102.846	164	118.129	chr10:53510920-64752949
HL_60	chr10	64752949	67671742	JMJD1C(q21.3),JMJD1C,MIR1296(q21.3),JMJD1C,JMJD1C-AS1(q21.3)	0.0426805	2	160.892	74	54.2003	chr10:64752949-67671742
HL_60	chr10	67672242	69163208	CTNNA3(q21.3),CTNNA3,LOC101928961,LRRTM3(q21.3),CTNNA3,MIR7151(q21.3)	-0.200682	2	159.445	67	49.0375	chr10:67672242-69163208
HL_60	chr10	69163708	81463320	CTNNA3(q21.3),TET1(q21.3),PRF1(q22.1),CDH23,MIR7152(q22.1),MCU,MIR4676(q22.1),-(q22.2),KAT6B(q22.2),LRMDA,MIR606(q22.2),NUTM2B-AS1,NUTM2B(q22.3)	0.105187	2	143.965	212	150.699	chr10:69163708-81463320
HL_60	chr10	81463404	81470546	NUTM2B-AS1,NUTM2B(q22.3)	-0.26783	1	97.0359	10	6.11264	chr10:81463404-81470546
HL_60	chr10	81470989	81474397	NUTM2B-AS1,NUTM2B(q22.3),NUTM2B-AS1(q22.3)	-0.83442	1	67.7337	16	9.03505	chr10:81470989-81474397
HL_60	chr10	81474399	107576610	NUTM2B-AS1(q22.3),GRID1,MIR346(q23.2),BMPR1A(q23.2),NUTM2A(q23.2),-(q23.2),MIR4678(q23.2),KLLN,PTEN(q23.31),PTEN(q23.31),ACTA2(q23.31),ACTA2,FAS(q23.31),ACTA2,FAS,FAS-AS1(q23.31),FAS(q23.31),MIR4679-2,MIR4679-1(q23.31),PANK1,MIR107(q23.31),ENTPD1-AS1,MIR3157(q24.1),PIK3AP1(q24.1),MIR607(q24.1),PYROXD2,MIR1287(q24.2),HPS1,MIR4685(q24.2),HPSE2,MIR6507(q24.2),PAX2(q24.31),SEMA4G,MIR608(q24.31),TLX1N…	0.0818697	2	118.187	514	357.044	chr10:81474399-107576610
HL_60	chr10	107727863	109368725	SORCS1(q25.1)	-0.240477	2	122.545	61	41.1225	chr10:107727863-109368725
HL_60	chr10	109368725	135354978	SMC3(q25.2),PDCD4,MIR4680(q25.2),SHOC2(q25.2),TECTB,MIR6715B,MIR6715A(q25.2),ZDHHC6,VTI1A(q25.2),VTI1A(q25.2),VTI1A,MIR4295(q25.2),TCF7L2(q25.2),TCF7L2(q25.3),HABP2,NRAP(q25.3),NRAP(q25.3),PLEKHS1,MIR4483(q25.3),CCDC186,MIR2110(q25.3),PNLIPRP1(q25.3),MIR3663HG,MIR3663(q25.3),GRK5,MIR4681(q26.11),BAG3(q26.11),MIR4682(q26.12),FGFR2(q26.13),PLEKHA1,MIR3941(q26.13),CTBP2,MIR4296(q26.13),UROS,MIR4484(…	-0.00498437	2	104.328	449	312.485	chr10:109368725-135354978
HL_60	chr11	60500	3029563	RIC8A,MIR6743(p15.5),HRAS(p15.5),-(p15.5),MUC6(p15.5),MUC5B,MIR6744(p15.5),LSP1,MIR4298(p15.5),LSP1,MIR7847(p15.5),H19,MIR675(p15.5),IGF2,INS-IGF2,MIR483(p15.5),MIR4686(p15.5),CDKN1C(p15.4),CARS(p15.4)	-0.0603961	2	118.713	104	68.0898	chr11:60500-3029563
HL_60	chr11	3029864	4508741	CARS(p15.4),CARS,CARS-AS1(p15.4),CHRNA10(p15.4),NUP98(p15.4),NUP98,PGAP2(p15.4),STIM1,MIR4687(p15.4),RRM1(p15.4),-(p15.4),LOC100506082(p15.4)	0.101589	2	167.854	124	86.7158	chr11:3029864-4508741
HL_60	chr11	4508741	8290305	OR51G2(p15.4),OR52A1(p15.4),OR51B5,OR51I1(p15.4),C11orf42(p15.4),-(p15.4),CNGA4(p15.4),CCKBR(p15.4),DNHD1(p15.4),OR10A2(p15.4),MIR302E(p15.4),LMO1(p15.4)	-0.0974874	2	142.183	162	120.399	chr11:4508741-8290305
HL_60	chr11	8290805	19211396	SCUBE2,MIR5691(p15.4),MTRNR2L8(p15.4),MIR4299(p15.3),MIR8070(p15.3),MICAL2,MIR6124(p15.3),SOX6,MIR6073(p15.2),-(p15.1),PIK3C2A(p15.1)	0.0672364	2	90.563	126	90.2922	chr11:8290805-19211396
HL_60	chr11	19211396	32124408	NAV2(p15.1),NAV2,MIR4486(p15.1),NAV2,LOC100126784(p15.1),NAV2,MIR4694(p15.1),NAV2,NAV2-AS2(p15.1),FANCF(p14.3),MIR8054(p14.3),BDNF-AS,MIR8087(p14.1),KIF18A,MIR610(p14.1),MIR8068(p14.1),-(p14.1),DCDC1(p14.1),DCDC1(p13),PAX6(p13),PAX6,PAX6-AS1(p13)	-0.166776	2	111.583	294	208.047	chr11:19211396-32124408
HL_60	chr11	32266593	46331646	WT1(p13),WT1,WT1-AS(p13),WT1-AS(p13),LMO2(p13),PDHX,MIR1343(p13),LDLRAD3,MIR3973(p13),MIR670(p11.2),MIR129-2(p11.2),ACCS(p11.2),EXT2(p11.2),MIR7154(p11.2),MAPK8IP1(p11.2),CREB3L1(p11.2)	-0.0486068	2	75.369	200	138.022	chr11:32266593-46331646
HL_60	chr11	46332441	51566742	CREB3L1(p11.2),DGKZ,MIR4688(p11.2),AMBRA1,MIR3160-1,MIR3160-2(p11.2),CKAP5,MIR5582(p11.2),LRP4-AS1,LRP4(p11.2),LRP4(p11.2),PACSIN3,MIR6745(p11.2),DDB2(p11.2),MIR4487(p11.2),NUP160(p11.2),PTPRJ(p11.2),PTPRJ,MIR3161(p11.2),OR4C3(p11.2)	0.0571969	2	160.751	206	143.275	chr11:46332441-51566742
HL_60	chr11	55028475	90139779	OR4C16(q11),OR4P4(q11),OR5M8(q12.1),MIR6128(q12.1),MIR130A(q12.1),YPEL4(q12.1),-(q12.1),CLP1(q12.1),DTX4,MPEG1(q12.1),MPEG1(q12.1),OR4D6(q12.1),OSBP,MIR3162(q12.1),MS4A3(q12.1),MS4A4E,MIR6503(q12.2),SDHAF2(q12.2),MIR4488(q12.2),TMEM258,MIR611(q12.2),FADS1,MIR1908(q12.2),FADS3,MIR6746(q12.2),EEF1G,MIR6747(q12.3),TMEM179B,MIR6748(q12.3),NXF1,MIR6514(q12.3),CCDC88B,MIR7155(q13.1),NRXN2(q13.1),SF1(q1…	-1.49379e-05	2	112.516	741	515.124	chr11:55028475-90139779
HL_60	chr11	90139779	92782948	DISC1FP1,MIR4490(q14.3),DISC1FP1,MIR1261(q14.3),FAT3(q14.3)	-0.266243	1	158.458	102	76.4118	chr11:90139779-92782948
HL_60	chr11	92782948	116101008	CEP295(q21),CEP295,TAF1D(q21),TAF1D,SNORA18(q21),TAF1D(q21),MRE11(q21),MRE11,MIR548L(q21),CEP57(q21),MAML2(q21),MAML2,MIR1260B(q21),TRPC6,MIR3920(q22.1),BIRC3(q22.2),BIRC2(q22.2),WTAPP1,MMP1(q22.2),DYNC2H1(q22.3),MIR4693(q22.3),-(q22.3),GUCY1A2(q22.3),NPAT,ATM(q22.3),ATM(q22.3),ATM,C11orf65(q22.3),DDX10(q22.3),MIR4491(q23.1),POU2AF1(q23.1),-(q23.1),LOC728196,MIR34B(q23.1),LOC728196,MIR34C(q23.1),…	-0.0500234	2	142.309	723	510.217	chr11:92782948-116101008
HL_60	chr11	116101008	120350903	PAFAH1B2(q23.3),TAGLN(q23.3),TAGLN,PCSK7(q23.3),PCSK7(q23.3),UBE4A(q23.3),UBE4A,LOC100131626(q23.3),KMT2A(q23.3),KMT2A,LOC101929089(q23.3),PHLDB1,MIR6716(q23.3),DDX6(q23.3),BCL9L,MIR4492(q23.3),TRAPPC4(q23.3),CBL(q23.3),MCAM,MIR6756(q23.3),ARHGEF12(q23.3)	0.0535035	2	206.89	436	318.258	chr11:116101008-120350903
HL_60	chr11	120350903	124735652	ARHGEF12(q23.3),TECTA(q23.3),MIR100HG,MIR125B1(q24.1),MIR100HG,BLID(q24.1),MIR100HG,MIRLET7A2(q24.1),MIR100HG,MIR100(q24.1),MIR4493(q24.1),ROBO3(q24.2)	-0.0361803	2	134.486	92	67.9045	chr11:120350903-124735652
HL_60	chr11	124738655	125197461	ROBO3(q24.2)	-0.305604	1	90.896	32	22.6425	chr11:124738655-125197461
HL_60	chr11	125197461	134946016	CHEK1(q24.2),CHEK1,ACRV1(q24.2),DDX25(q24.2),KIRREL3,MIR3167(q24.2),LOC101929538(q24.3),LOC101929538,FLI1(q24.3),FLI1,SENCR(q24.3),FLI1(q24.3),MIR8052(q24.3),MIR4697HG,MIR4697(q25)	-0.0674573	2	106.834	150	105.47	chr11:125197461-134946016
HL_60	chr12	146239	2218666	KDM5A(p13.33),KDM5A,CCDC77(p13.33),-(p13.33),ERC1(p13.33),MIR3649(p13.33)	0.119979	2	188.807	150	103.426	chr12:146239-2218666
HL_60	chr12	2218666	6678713	ITFG2,FOXM1(p13.33),FOXM1(p13.33),FOXM1,RHNO1(p13.33),-(p13.32),CRACR2A(p13.32),CCND2-AS1,CCND2(p13.32),CCND2(p13.32),FGF23(p13.32)	-0.0409765	2	127.174	119	84.4267	chr12:2218666-6678713
HL_60	chr12	6679213	14923867	CHD4(p13.31),ZNF384(p13.31),MIR200CHG,MIR200C(p13.31),MIR200CHG,MIR141(p13.31),NECAP1(p13.31),MIR1244-1,MIR1244-4,MIR1244-2,MIR1244-3(p13.31),ETV6(p13.2),MIR1244-1,MIR1244-4,MIR1244-3,MIR1244-2(p13.2),-(p13.2),-(p13.1),CDKN1B(p13.1),APOLD1,MIR613(p13.1),MIR614(p13.1),HIST4H4(p12.3)	0.124334	2	142.928	194	132.722	chr12:6679213-14923867
HL_60	chr12	14923867	19983343	HIST4H4(p12.3),PTPRO(p12.3),MIR3974(p12.3),PIK3C2G(p12.3)	-0.113071	2	116.087	127	84.404	chr12:14923867-19983343
HL_60	chr12	19983343	34431528	CMAS(p12.1),ETNK1(p12.1),SOX5,MIR920(p12.1),ETFRF1,KRAS(p12.1),KRAS(p12.1),MIR4302(p12.1),TMTC1(p11.22),DENND5B(p11.21),DENND5B,DENND5B-AS1(p11.21),H3F3C(p11.21)	0.101557	2	146.962	302	212.705	chr12:19983343-34431528
HL_60	chr12	37857194	133841395	LRRK2(q12),ZCRB1(q12),ARID2(q12),PCED1B,MIR4698(q13.11),MIR4494(q13.11),PFKM,MIR6505(q13.11),KANSL2,SNORA2C,MIR1291(q13.11),ADCY6,MIR4701(q13.12),DDN-AS1,KMT2D(q13.12),KMT2D(q13.12),-(q13.12),LOC101927267,TROAP(q13.12),TROAP(q13.12),KCNH3(q13.12),PRPF40B(q13.12),PRPF40B,FMNL3(q13.12),LIMA1,MIR1293(q13.12),ATF1(q13.12),ACVR1B(q13.13),KRT7(q13.13),KRT7,KRT7-AS(q13.13),KRT4(q13.13),TNS2,MIR6757(q13.…	0.0020233	2	114.572	2156	1493.81	chr12:37857194-133841395
HL_60	chr13	19020500	22213554	ZMYM2(q12.11),CRYL1,MIR4499(q12.11),SKA3(q12.11),SKA3,MRPL57(q12.11)	0.169344	2	200.15	100	71.8355	chr13:19020500-22213554
HL_60	chr13	22213554	30226299	SGCG(q12.12),SPATA13,MIR2276(q12.12),PARP4(q12.12),RNF17(q12.12),PABPC3(q12.13),CDK8(q12.13),CDX2(q12.2),FLT3(q12.2),FLT1(q12.2),FLT1(q12.3),MTUS2(q12.3),MTUS2,MTUS2-AS1(q12.3)	-0.00310549	2	143.525	309	212.482	chr13:22213554-30226299
HL_60	chr13	30226299	33589682	BRCA2(q13.1)	0.15617	2	169.101	81	59.0462	chr13:30226299-33589682
HL_60	chr13	33590182	41530067	-(q13.1),KL(q13.1),SOHLH2,CCDC169-SOHLH2(q13.3),CCDC169-SOHLH2,CCDC169(q13.3),POSTN(q13.3),-(q13.3),LHFPL6(q13.3),LHFPL6(q14.11),-(q14.11),COG6,MIR4305(q14.11),FOXO1(q14.11),MIR320D1(q14.11),SLC25A15,TPTE2P5,MIR621(q14.11)	0.00173762	2	123.301	168	118.1	chr13:33590182-41530067
HL_60	chr13	41675112	55460955	MIR3168(q14.11),VWA8(q14.11),VWA8,MIR5006(q14.11),MIR8079(q14.11),LCP1(q14.13),-(q14.13),RB1(q14.2),SETDB2,SETDB2-PHF11(q14.2),DLEU2,MIR3613(q14.2),DLEU2,MIR16-1(q14.2),DLEU2,MIR15A(q14.2),SERPINE3,MIR5693(q14.3),MIR4703(q14.3),MIR759(q14.3),MIR1297(q14.3)	0.143117	2	122.791	263	179.957	chr13:41675112-55460955
HL_60	chr13	55460955	73329960	MIR5007(q21.1),MIR3169(q21.2),MIR548X2(q21.32),MIR4704(q21.32),BORA,DIS3(q22.1)	0.667567	3	7.22751	125	87.5014	chr13:55460955-73329960
HL_60	chr13	73329960	73333884	BORA,DIS3(q22.1),DIS3(q22.1)	0.413634	3	313.67	12	8.82835	chr13:73329960-73333884
HL_60	chr13	73333886	75291352	DIS3(q22.1),DIS3,PIBF1(q22.1),KLF5(q22.1)	0.620556	3	194.074	53	37.292	chr13:73333886-75291352
HL_60	chr13	75291352	80059492	SLAIN1,MIR3665(q22.3)	0.820295	4	0.272001	32	21.9637	chr13:75291352-80059492
HL_60	chr13	80059492	86759824	-	0.668792	3	0.221155	44	31.4689	chr13:80059492-86759824
HL_60	chr13	87061885	101235710	MIR4500HG,MIR4500(q31.2),MIR622(q31.3),MIR17HG,MIR17,MIR18A,MIR19A(q31.3),MIR17HG,MIR20A,MIR19B1,MIR92A1(q31.3),GPC5,MIR548AS(q31.3),HS6ST3,MIR4501(q32.1),FARP1,MIR3170(q32.2),UBAC2,MIR623(q32.3),CLYBL,MIR4306(q32.3)	0.662734	3	19.3742	101	70.4412	chr13:87061885-101235710
HL_60	chr13	101235710	103389751	NALCN-AS1,NALCN(q33.1),NALCN(q33.1),FGF14,MIR2681(q33.1),FGF14,MIR4705(q33.1),CCDC168(q33.1)	0.482123	3	255.187	110	74.1069	chr13:101235710-103389751
HL_60	chr13	103389751	103528370	CCDC168(q33.1),BIVM,BIVM-ERCC5(q33.1),BIVM-ERCC5(q33.1),BIVM-ERCC5,ERCC5(q33.1)	0.575905	3	376.824	95	71.828	chr13:103389751-103528370
HL_60	chr13	103528870	110435444	IRS2(q34)	0.651971	3	57.8585	59	43.0252	chr13:103528870-110435444
HL_60	chr13	110435444	110438953	IRS2(q34)	0.293862	3	68.0445	14	8.30263	chr13:110435444-110438953
HL_60	chr13	110439453	115109378	COL4A1(q34),COL4A2,MIR8073(q34),CUL4A,MIR8075(q34),CDC16(q34),MIR4502(q34)	0.612912	3	158.168	97	63.7696	chr13:110439453-115109378
HL_60	chr14	19057400	26503066	CCNB1IP1(q11.2),NDRG2,MIR6717(q11.2),HAUS4,MIR4707(q11.2),AJUBA(q11.2),MYH6,MIR208A(q11.2),MYH7,MIR208B(q11.2),PSME2,MIR7703(q12),CTSG(q12)	0.16276	2	97.0227	101	68.4253	chr14:19057400-26503066
HL_60	chr14	26503066	30396905	MIR4307HG,MIR4307(q12),LOC728755,LINC00645,MIR3171(q12),PRKD1(q12)	-0.145404	2	66.7914	53	35.9289	chr14:26503066-30396905
HL_60	chr14	30397405	36986520	STRN3,MIR624(q12),SFTA3,NKX2-1(q13.3)	0.111915	2	18.178	48	34.1054	chr14:30397405-36986520
HL_60	chr14	36986520	38682310	SFTA3,NKX2-1(q13.3),SFTA3,NKX2-1,NKX2-1-AS1(q13.3),NKX2-1,NKX2-1-AS1(q13.3),NKX2-1-AS1(q13.3),SLC25A21,MIR4503(q13.3),FOXA1(q21.1),SSTR1(q21.1)	-0.199514	2	103.111	52	38.0626	chr14:36986520-38682310
HL_60	chr14	38682810	42143701	-	0.163318	2	0.155224	22	15.8202	chr14:38682810-42143701
HL_60	chr14	42294175	61643500	FANCM(q21.2),MIR548Y(q21.3),-(q21.3),MIR6076(q21.3),L2HGDH,MIR4504(q21.3),NIN(q22.1),NIN,LOC105370489(q22.1),MIR5580(q22.2),GCH1,MIR4308(q22.2),-(q22.3),KTN1(q22.3),OTX2(q22.3),EXOC5,AP5M1(q22.3),AP5M1(q22.3),ARID4A(q23.1),RTN1,MIR5586(q23.1)	0.0523731	2	140.371	401	286.67	chr14:42294175-61643500
HL_60	chr14	61643500	64693211	KCNH5(q23.2),-(q23.2),SYNE2(q23.2),SYNE2,MIR548H1(q23.2)	-0.0632024	2	152.272	200	143.715	chr14:61643500-64693211
HL_60	chr14	64693711	81913691	SPTB,MIR7855(q23.3),CHURC1-FNTB,FNTB,MAX(q23.3),CHURC1-FNTB,FNTB,MAX,MIR4706(q23.3),MAX(q23.3),MAX,LOC100506321(q23.3),MIR4708(q23.3),FUT8,MIR625(q23.3),GPHN(q23.3),MIR5694(q24.1),RAD51B(q24.1),-(q24.1),ZFP36L1(q24.1),RGS6,MIR7843(q24.2),ELMSAN1,MIR4505(q24.3),NPC2,MIR4709(q24.3),LTBP2(q24.3),FLVCR2(q24.3),ESRRB(q24.3),NGB,MIR1260A(q24.3),NRXN3(q24.3),NRXN3(q31.1),-(q31.1),TSHR(q31.1)	-0.964536	1	58.8003	453	305.078	chr14:64693711-81913691
HL_60	chr14	81913691	107289040	TRIP11(q32.12),-(q32.12),ATXN3(q32.12),GOLGA5(q32.12),ASB2,MIR4506(q32.12),DICER1(q32.13),DICER1,MIR3173(q32.13),DICER1,DICER1-AS1(q32.13),SYNE3(q32.13),-(q32.13),TCL6(q32.13),TCL1A(q32.13),BCL11B(q32.2),EVL,MIR151B(q32.2),EVL,MIR342(q32.2),YY1,MIR6764(q32.2),MIR345(q32.2),MIR2392(q32.2),MEG3,MIR770(q32.2),MIR493(q32.2),MIR337(q32.2),MIR665(q32.2),RTL1,MIR431(q32.2),RTL1,MIR433(q32.2),RTL1,MIR127…	0.0172796	2	134.059	701	493.128	chr14:81913691-107289040
HL_60	chr15	20044632	22595693	GOLGA6L6(q11.2),MIR3118-3,MIR3118-2,MIR3118-4(q11.2),MIR5701-3,MIR5701-2,MIR5701-1(q11.2),MIR3118-2,MIR3118-3,MIR3118-4(q11.2)	-0.836948	1	65.8617	32	14.8217	chr15:20044632-22595693
HL_60	chr15	22646693	28736030	MIR4509-1,MIR4509-2,MIR4509-3(q11.2),CYFIP1(q11.2),GOLGA6L22(q11.2),MIR4508(q11.2),ATP10A,MIR4715(q12),HERC2(q13.1),MIR4509-1,MIR4509-2,MIR4509-3(q13.1)	-0.459762	1	83.0708	208	136.181	chr15:22646693-28736030
HL_60	chr15	29209943	40462395	TRPM1,MIR211(q13.3),RYR3(q14),NUTM1(q14),DPH6,MIR3942(q14),MIR4510(q14),MEIS2,MIR8063(q14),BUB1B(q15.1)	-0.360368	1	85.8275	215	148.677	chr15:29209943-40462395
HL_60	chr15	40462703	41962185	BUB1B(q15.1),BUB1B,BUB1B-PAK6(q15.1),KNL1(q15.1),-(q15.1),MGA(q15.1)	-0.150384	2	159.658	94	65.9147	chr15:40462703-41962185
HL_60	chr15	41962685	42057298	MGA,MIR626(q15.1),MGA(q15.1)	0.214087	3	244.845	42	30.5938	chr15:41962685-42057298
HL_60	chr15	42058193	62993444	MGA(q15.1),SPTBN5,MIR4310(q15.1),VPS39,MIR627(q15.1),SERF2,SERF2-C15ORF63,MIR1282(q15.3),B2M(q21.1),C15orf48,MIR147B(q21.1),SLC30A4,HMGN2P46(q21.1),HMGN2P46(q21.1),FBN1(q21.1),GALK2,MIR4716(q21.1),MIR4712(q21.2),MIR4713HG,CYP19A1,MIR4713(q21.2),CYP19A1,MIR7973-2,MIR7973-1(q21.2),MYO5C,MIR1266(q21.2),UNC13C(q21.3),CCPG1,DNAAF4-CCPG1,MIR628(q21.3),-(q21.3),RFX7(q21.3),LOC145783,TCF12(q21.3),TCF12(q…	-0.312384	1	110.739	547	380.535	chr15:42058193-62993444
HL_60	chr15	62994158	63430296	TLN2(q22.2),TLN2,MIR190A(q22.2)	-0.470755	1	123.063	70	51.6332	chr15:62994158-63430296
HL_60	chr15	63430296	86950338	MIR422A(q22.31),RBPMS2,MIR1272(q22.31),IGDCC4(q22.31),DENND4A,MIR4511(q22.31),MEGF11,MIR4311(q22.31),MAP2K1(q22.31),MAP2K1,SNAPC5(q22.31),SNAPC5,MIR4512(q22.31),SMAD3(q22.33),ANP32A,MIR4312(q23),TLE3,MIR629(q23),MIR630(q24.1),PML(q24.1),SEMA7A,MIR6881(q24.1),ARID3B(q24.1),CSK,MIR4513(q24.1),ULK3,MIR6882(q24.1),NEIL1,MIR631(q24.2),SIN3A(q24.2),MIR4313(q24.2),SCAPER,MIR3713(q24.3),ANKRD34C-AS1,MIR1…	-0.305215	1	68.4644	352	245.158	chr15:63430296-86950338
HL_60	chr15	86950338	88798611	-(q25.3),NTRK3(q25.3)	-0.584061	1	127.617	114	82.4222	chr15:86950338-88798611
HL_60	chr15	88799111	98574160	NTRK3,NTRK3-AS1(q25.3),MIR1179(q26.1),MIR7-2,MIR3529(q26.1),FANCI(q26.1),FANCI,POLG(q26.1),POLG,MIR6766(q26.1),MIR9-3HG,MIR9-3(q26.1),AP3S2,C15orf38-AP3S2,MIR5094(q26.1),AP3S2,C15orf38-AP3S2,MIR5009(q26.1),ZNF710,MIR3174(q26.1),-(q26.1),IDH2(q26.1),IDH2,IDH2-DT(q26.1),CRTC3(q26.1),CRTC3,CRTC3-AS1(q26.1),BLM(q26.1),LINC01578(q26.1),CHD2(q26.1),CHD2,MIR3175(q26.1),NR2F2,MIR1469(q26.2)	-0.253432	1	116.881	272	190.232	chr15:88799111-98574160
HL_60	chr15	98574160	99507193	IRAIN,IGF1R(q26.3),IGF1R(q26.3),IGF1R,MIR4714(q26.3)	-0.460737	1	124.518	59	42.735	chr15:98574160-99507193
HL_60	chr15	99507193	102513829	IGF1R(q26.3),MIR1302-9,MIR1302-2,MIR1302-10,MIR1302-11(q26.3),WASH3P,MIR6859-3,MIR6859-1,MIR6859-2,MIR6859-4(q26.3)	-0.252916	1	29.1298	25	17.2493	chr15:99507193-102513829
HL_60	chr16	67100	35193080	MIR6859-1,MIR6859-4,MIR6859-3,MIR6859-2(p13.3),AXIN1(p13.3),CAPN15,MIR5587(p13.3),CAPN15,MIR3176(p13.3),MIR662(p13.3),MAPK8IP3,MIR3177(p13.3),HS3ST6(p13.3),NTHL1,TSC2(p13.3),TSC2(p13.3),TSC2,PKD1(p13.3),PKD1,MIR1225(p13.3),PKD1,MIR6511B1,MIR6511B2(p13.3),PKD1,MIR4516(p13.3),MIR3180-5(p13.3),MLST8(p13.3),MLST8,BRICD5(p13.3),LOC106660606,MIR3677(p13.3),LOC106660606,MIR940(p13.3),MIR4717(p13.3),ABCA…	-0.307056	1	99.9927	1050	724.765	chr16:67100-35193080
HL_60	chr16	46457168	64225606	ADCY7,MIR6771(q12.1),BRD7(q12.1),CYLD,MIR3181(q12.1),CYLD(q12.1),GNAO1,MIR3935(q12.2),MIR138-2(q13),SLC12A3,MIR6863(q13),HERPUD1(q13),KIFC3,MIR6772(q21),SETD6,CNOT1(q21),CNOT1(q21)	-0.301667	1	89.3868	278	193.771	chr16:46457168-64225606
HL_60	chr16	64225606	65087858	CDH11(q21)	-0.614662	1	117.731	36	27.0317	chr16:64225606-65087858
HL_60	chr16	65088358	76310634	CDH11(q21),CBFB(q22.1),ELMO3,MIR328(q22.1),CTCF(q22.1),ESRP2,MIR6773(q22.1),CDH1(q22.1),WWP2,MIR140(q22.1),PDXDC2P-NPIPB14P(q22.1),HYDIN(q22.2),KARS(q23.1),TERF2IP(q23.1)	-0.200014	2	167.659	257	172.794	chr16:65088358-76310634
HL_60	chr16	76311134	81953106	CNTNAP4(q23.1),MIR4719(q23.1),MAF(q23.2),MIR4720(q23.2),CMIP,MIR7854(q23.2),CMIP,MIR6504(q23.2)	-0.537681	1	64.7397	105	71.1719	chr16:76311134-81953106
HL_60	chr16	81953106	85485199	CDH13,MIR8058(q23.3),CDH13,MIR3182(q23.3),MIR5093(q24.1)	0.00863287	2	11.0306	26	18.606	chr16:81953106-85485199
HL_60	chr16	85485199	89987416	C16orf74,MIR1910(q24.1),IRF8,MIR6774(q24.1),SLC7A5,MIR6775(q24.2),ZFPM1,MIR5189(q24.2),PIEZO1,MIR4722(q24.3),CBFA2T3(q24.3),CBFA2T3,LOC101927793(q24.3),CBFA2T3,LOC100129697(q24.3),ZNF276,FANCA(q24.3),FANCA(q24.3),MC1R(q24.3)	-0.917313	1	49.5684	119	81.2579	chr16:85485199-89987416
HL_60	chr17	500	7568774	ABR,MIR3183(p13.3),YWHAE(p13.3),MIR22HG,MIR22(p13.3),SMYD4(p13.3),RPA1(p13.3),MIR132(p13.3),MIR212(p13.3),CLUH,MIR6776(p13.3),CCDC92B,MIR1253(p13.3),ALOX15(p13.2),-(p13.2),CAMTA2,MIR6864(p13.2),CAMTA2,MIR6865(p13.2),ZNF232,USP6(p13.2),USP6(p13.2),RABEP1(p13.2),RABEP1,NUP88(p13.2),MIR4520-1,MIR4520-2(p13.1),MIR497HG,MIR195(p13.1),MIR497HG,MIR497(p13.1),ACADVL,MIR324(p13.1),SENP3,SENP3-EIF4A1(p13.1…	-0.880932	1	64.7161	272	177.923	chr17:500-7568774
HL_60	chr17	7569274	7577683	-(p13.1),TP53(p13.1)	-27.1388	0	0	11	7.67757	chr17:7569274-7577683
HL_60	chr17	7577969	22220573	TP53(p13.1),TP53,WRAP53(p13.1),NAA38,CHD3(p13.1),CHD3(p13.1),ALOX12B(p13.1),MIR4314(p13.1),PER1(p13.1),PER1,MIR6883(p13.1),-(p13.1),MIR4521(p13.1),PIK3R6(p13.1),PIK3R5(p13.1),GAS7(p13.1),MYH13(p13.1),DNAH9(p12),MAP2K4(p12),MAP2K4,MIR744(p12),MYOCD(p12),MYOCD,LOC101928418(p12),MYOCD,LOC100128006(p12),ARHGAP44,MIR1269B(p12),ARHGAP44,ELAC2(p12),ELAC2(p12),HS3ST3A1(p12),PMP22,MIR4731(p12),NCOR1(p12),…	-1.05899	1	73.2467	731	502.651	chr17:7577969-22220573
HL_60	chr17	25268559	47924080	MIR4522,WSB1(q11.1),TMEM199,MIR4723(q11.2),MIR451A,MIR451B(q11.2),MIR144,MIR4732(q11.2),MIR4523(q11.2),NSRP1,MIR423,MIR3184(q11.2),MIR4733(q11.2),NF1(q11.2),-(q11.2),RAB11FIP4,MIR4724(q11.2),MIR193A(q11.2),MIR4725(q11.2),MIR365B(q11.2),SUZ12(q11.2),MIR632,ZNF207(q11.2),RFFL,RAD51L3-RFFL(q12),RAD51L3-RFFL,RAD51D(q12),RAD51L3-RFFL(q12),TAF15(q12),AATF,MIR2909(q12),DDX52,MIR378J(q12),MLLT6(q12),MLLT…	0.135141	2	160.352	953	656.174	chr17:25268559-47924080
HL_60	chr17	47924080	54185507	-(q21.33),COL1A1(q21.33),MIR8059(q21.33),HLF(q22)	-0.0648244	2	88.0525	123	85.1517	chr17:47924080-54185507
HL_60	chr17	54185507	67095158	TRIM25,MIR3614(q22),MSI2(q22),VEZF1(q22),MPO(q22),TSPOAP1-AS1,MIR142(q22),TSPOAP1-AS1,MIR4736(q22),TSPOAP1-AS1,RNF43(q22),RNF43(q22),RAD51C(q22),PPM1E,TRIM37(q22),TRIM37(q22),SKA2,MIR454(q22),SKA2,MIR301A(q22),YPEL2,MIR4729(q22),CLTC(q23.1),VMP1,MIR21(q23.1),MIR4737(q23.1),BRIP1(q23.2),MED13(q23.2),MIR633(q23.2),CD79B(q23.3),DDX5(q23.3),DDX5,MIR3064(q23.3),DDX5,MIR5047(q23.3),ARHGAP27P1-BPTFP1-KP…	0.134228	2	184.618	582	409.889	chr17:54185507-67095158
HL_60	chr17	67095658	78262194	ABCA6,MIR4524B,MIR4524A(q24.2),ABCA10(q24.3),ABCA10,ABCA5(q24.3),ABCA5(q24.3),SOX9(q24.3),SLC9A3R1,MIR3615(q25.1),GRB2(q25.1),MIR3678(q25.1),TMEM94(q25.1),TMEM94,MIR6785(q25.1),TMEM94,CASKIN2(q25.1),H3F3B(q25.1),MIR4738(q25.1),UNC13D(q25.1),EVPL(q25.1),EXOC7,MIR6868(q25.1),RHBDF2(q25.1),SRSF2(q25.1),SRSF2,MIR636(q25.1),SRSF2,MFSD11(q25.1),SNHG20,SEC14L1,SCARNA16,MIR6516(q25.2),LOC105371907,SEPT9(…	0.021008	2	122.894	515	356.615	chr17:67095658-78262194
HL_60	chr17	78262408	81194710	RNF213(q25.3),RNF213,LOC100294362(q25.3),ENDOV,MIR4730(q25.3),RPTOR(q25.3),RPTOR,LOC400627(q25.3),AATK,MIR657(q25.3),AATK,MIR3065,MIR338(q25.3),AATK,MIR1250(q25.3),BAHCC1,MIR4740(q25.3),BAHCC1,MIR3186(q25.3),ACTG1(q25.3),HGS,MIR6786(q25.3),ASPSCR1(q25.3),FASN(q25.3),SLC16A3,MIR6787(q25.3),RAB40B,MIR4525(q25.3)	0.0848411	2	124.515	277	188.411	chr17:78262408-81194710
HL_60	chr18	10500	5391844	ROCK1P1(p11.32),DLGAP1,DLGAP1-AS3,MIR6718(p11.31)	0.67222	3	1.3017	38	26.3513	chr18:10500-5391844
HL_60	chr18	5392344	8554381	EPB41L3(p11.31),-(p11.31),MIR3976(p11.31),L3MBTL4,MIR4317(p11.31),LAMA1(p11.31),LAMA1,LOC101927188(p11.31),LAMA1(p11.23),PTPRM(p11.23)	0.337801	3	170.879	182	126.168	chr18:5392344-8554381
HL_60	chr18	8554381	10612057	-	0.730249	4	0.255446	14	9.84372	chr18:8554381-10612057
HL_60	chr18	10612057	15381134	PIEZO2,MIR6788(p11.22),MIR7153(p11.21),LDLRAD4,MIR5190(p11.21),LDLRAD4,MIR4526(p11.21),MC2R(p11.21),ANKRD30B,MIR3156-2(p11.21)	0.442571	3	107.742	47	32.6615	chr18:10612057-15381134
HL_60	chr18	18520842	31187030	ABHD3,MIR320C1(q11.2),MIB1,MIR133A1HG,MIR133A1(q11.2),MIB1,MIR133A1HG,MIR1-2(q11.2),GATA6(q11.2),RBBP8,MIR4741(q11.2),OSBPL1A,MIR320C2(q11.2),ZNF521(q11.2),SS18(q11.2),KCTD1,MIR8057(q11.2),MIR302F(q12.1),ASXL3(q12.1)	0.499293	3	107.314	163	113.49	chr18:18520842-31187030
HL_60	chr18	31187530	31327366	ASXL3(q12.1)	0.253389	3	254.511	38	27.432	chr18:31187530-31327366
HL_60	chr18	31327866	50450244	MIR3975(q12.2),MIR187(q12.2),-(q12.2),MIR4318(q12.2),MIR924HG,MIR924(q12.3),MIR924HG,MIR5583-2,MIR5583-1(q12.3),SETBP1(q12.3),SETBP1,MIR4319(q12.3),KATNAL2,ELOA2(q21.1),MIR4527HG,MIR4527(q21.1),-(q21.1),SMAD2(q21.1),CTIF,MIR4743(q21.1),DYM,MIR4744(q21.1),RPL17-C18orf32,MIR1539(q21.1),MYO5B,MIR4320(q21.1),ELAC1(q21.2),SMAD4(q21.2),DCC(q21.2)	0.489502	3	180.094	312	222.872	chr18:31327866-50450244
HL_60	chr18	50451572	51062319	DCC(q21.2),DCC,MIR4528(q21.2)	0.291411	3	214.074	65	42.295	chr18:50451572-51062319
HL_60	chr18	51062819	59855296	TCF4(q21.2),TCF4,TCF4-AS1(q21.2),TCF4,TCF4-AS1,MIR4529(q21.2),MIR122,MIR3591(q21.31),LOC101927322,MALT1(q21.32),MALT1(q21.32),RELCH(q21.33)	0.473277	3	151.723	165	113.584	chr18:51062819-59855296
HL_60	chr18	59855796	62966049	RELCH(q21.33),BCL2(q21.33),KDSR(q21.33)	0.673239	3	264.854	115	80.4464	chr18:59855796-62966049
HL_60	chr18	62966049	78016748	MIR5011(q22.1),NETO1,MIR548AV(q22.3)	0.490374	3	1.07027	102	71.9251	chr18:62966049-78016748
HL_60	chr19	60500	24364012	MIR1302-9,MIR1302-10,MIR1302-2,MIR1302-11(p13.3),SHC2(p13.3),FSTL3(p13.3),PTBP1,MIR4745(p13.3),PLPPR3,MIR3187(p13.3),ELANE(p13.3),ARID3A(p13.3),ABCA7(p13.3),STK11(p13.3),TCF3(p13.3),REXO1,MIR1909(p13.3),PLEKHJ1,MIR1227(p13.3),PLEKHJ1,MIR6789(p13.3),AMH,MIR4321(p13.3),LMNB2,MIR7108(p13.3),GNG7,MIR7850(p13.3),GNA11(p13.3),FZR1(p13.3),MIR1268A,DAPK3,MIR637(p13.3),MAP2K2(p13.3),SH3GL1(p13.3),UBXN6,MI…	0.0243957	2	118.431	1450	962.428	chr19:60500-24364012
HL_60	chr19	28263182	32440533	CCNE1(q12),TSHZ3(q12)	-0.154323	2	97.2389	62	43.8465	chr19:28263182-32440533
HL_60	chr19	32440533	52709333	CEBPA(q13.11),FXYD3,MIR6887(q13.12),CD22,MIR5196(q13.12),KMT2B(q13.12),KMT2B,IGFLR1(q13.12),RYR1(q13.2),DYRK1B,MIR6719(q13.2),AKT2(q13.2),AKT2,MIR641(q13.2),PLD3,MIR6796(q13.2),PRX(q13.2),CYP2B6(q13.2),AXL(q13.2),RPS19,MIR6797(q13.2),CD79A(q13.2),LOC100505622,MIR4323(q13.2),CIC(q13.2),MEGF8,MIR8077(q13.2),XRCC1(q13.31),PVR,MIR4531(q13.31),-(q13.32),BCL3(q13.32),BCL3,MIR8085(q13.32),CBLC(q13.32),K…	0.0110649	2	100.839	769	530.915	chr19:32440533-52709333
HL_60	chr19	52714481	54175321	PPP2R1A(q13.41),PPP2R1A,MIR6801(q13.41),ZNF766,MIR643(q13.41),BIRC8(q13.42),ZNF331(q13.42),MIR512-2,MIR512-1(q13.42),MIR1323(q13.42)	-0.136005	2	145.211	77	54.1164	chr19:52714481-54175321
HL_60	chr19	54177418	54290378	MIR498(q13.42),MIR520E(q13.42),MIR515-2,MIR515-1(q13.42),MIR519E(q13.42),MIR520F(q13.42),MIR519C(q13.42),MIR1283-1(q13.42),MIR520A(q13.42),MIR526B(q13.42),MIR519B(q13.42),MIR525(q13.42),MIR523(q13.42),MIR518F(q13.42),MIR520B(q13.42),MIR518B(q13.42),MIR526A1(q13.42),MIR520C(q13.42),MIR518C(q13.42),MIR524(q13.42),MIR517A(q13.42),MIR519D(q13.42),MIR521-2(q13.42),MIR520D(q13.42),MIR517B(q13.42),MIR52…	0.255474	3	116.739	44	24.4206	chr19:54177418-54290378
HL_60	chr19	54290878	59118483	MIR371A,MIR371B(q13.42),MIR372(q13.42),MIR373(q13.42),CACNG8,MIR935(q13.42),TFPT(q13.42),TFPT,PRPF31(q13.42),CNOT3(q13.42),CNOT3,LENG1(q13.42),MIR4752(q13.42),-(q13.42),LILRA2(q13.42),LILRA1(q13.42),LILRB1(q13.42),MIR8061(q13.42),MIR7975(q13.42),PTPRH(q13.42),PPP6R1,MIR6804(q13.42),PPP6R1,MIR6802(q13.42),PPP6R1,MIR6803(q13.42),RPL28,MIR6805(q13.42),U2AF2(q13.42),ZNF835(q13.43),ZIM2-AS1,ZIM2(q13.4…	0.0112717	2	121.722	214	142.014	chr19:54290878-59118483
HL_60	chr20	60500	26072488	FKBP1A-SDCBP2,FKBP1A,MIR6869(p13),NOP56,MIR1292(p13),VPS16,PTPRA(p13),PTPRA(p13),PANK2,MIR103A2,MIR103B2(p13),SMOX(p13),MIR8062(p12.3),PAK5(p12.2),JAG1,MIR6870(p12.2),POLR3F,MIR3192(p11.23),FOXA2(p11.21)	0.0113485	2	57.7223	271	187.514	chr20:60500-26072488
HL_60	chr20	29420069	35520552	DEFB119(q11.21),MIR3193(q11.21),BCL2L1(q11.21),BCL2L1,ABALON(q11.21),POFUT1,MIR1825(q11.21),ASXL1(q11.21),DNMT3B(q11.21),RALY,MIR4755(q11.22),ITCH,MIR644A(q11.22),MYH7B,MIR499A,MIR499B(q11.22),GDF5,MIR1289-1(q11.22),TLDC2,SAMHD1(q11.23)	0.0572527	2	131.919	138	98.1481	chr20:29420069-35520552
HL_60	chr20	35520552	35696592	TLDC2,SAMHD1(q11.23),SAMHD1(q11.23),RBL1(q11.23)	0.217234	3	207.765	50	34.2988	chr20:35520552-35696592
HL_60	chr20	35697092	40549791	RBL1(q11.23),SRC(q11.23),RALGAPB,MIR548O2(q11.23),MAFB(q12),TOP1(q12),TOP1,PLCG1-AS1(q12),PLCG1,MIR6871(q12),CHD6(q12)	0.015574	2	145.795	186	130.297	chr20:35697092-40549791
HL_60	chr20	40701356	41385325	PTPRT(q12)	-0.188344	2	158.388	71	48.7354	chr20:40701356-41385325
HL_60	chr20	41385825	62965020	PTPRT(q12),PTPRT(q13.11),JPH2(q13.12),HNF4A,MIR3646(q13.12),STK4-AS1,STK4(q13.12),STK4(q13.12),PIGT,MIR6812(q13.12),WFDC13,MIR3617(q13.12),EYA2,MIR3616(q13.12),NCOA3(q13.12),MIR645(q13.13),RIPOR3,MIR1302-5(q13.13),NFATC2,MIR3194(q13.2),-(q13.2),TSHZ2(q13.2),LOC101927770,ZNF217(q13.2),ZNF217(q13.2),BCAS1,MIR4756(q13.2),AURKA(q13.2),AURKA,CSTF1(q13.2),MIR4325(q13.31),PMEPA1(q13.31),PMEPA1,NKILA(q13…	0.0114123	2	132.986	489	340.544	chr20:41385825-62965020
HL_60	chr21	9411693	41383799	MIR3648-2,MIR3648-1(p11.2),-(p11.2),MIR3156-3(q11.2),MIR3118-1(q11.2),LOC110091777,MIR8069-1,MIR8069-2(q11.2),MIR99AHG,MIR99A(q21.1),MIR99AHG,MIRLET7C(q21.1),MIR99AHG,MIR125B2(q21.1),MIR548XHG,MIR548X(q21.1),MIR6130(q21.2),MIR155HG,MIR155(q21.3),ADAMTS5,MIR4759(q21.3),MIR4327(q22.11),OLIG2(q22.11),SON,MIR6501(q22.11),RUNX1(q22.12),-(q22.12),LOC100506403(q22.12),MIR802(q22.12),LOC101928269(q22.12)…	0.101966	2	106.419	420	289.678	chr21:9411693-41383799
HL_60	chr21	41384299	44222660	DSCAM(q22.2),DSCAM,MIR4760(q22.2),MIR3197(q22.2),TMPRSS2(q22.3),-(q22.3),RIPK4(q22.3),RIPK4,MIR6814(q22.3)	-0.0971618	2	117.588	117	80.8365	chr21:41384299-44222660
HL_60	chr21	44222660	48119395	MIR5692B(q22.3),U2AF1,U2AF1L5(q22.3),HSF2BP,MIR6070(q22.3),COL18A1,MIR6815(q22.3)	0.12993	2	173.051	71	52.0623	chr21:44222660-48119395
HL_60	chr22	16050500	24938071	POTEH(q11.1),POTEH,POTEH-AS1(q11.1),BID,MIR3198-1(q11.21),MICAL3,MIR648(q11.21),CLTCL1(q11.21),SEPT5(q11.21),SEPT5,SEPT5-GP1BB(q11.21),SEPT5,SEPT5-GP1BB,GP1BB(q11.21),SEPT5-GP1BB,GP1BB(q11.21),COMT,MIR4761(q11.21),TANGO2,MIR185(q11.21),DGCR8,MIR3618(q11.21),DGCR8,MIR1306(q11.21),TRMT2A,MIR6816(q11.21),RTN4R,MIR1286(q11.21),CRKL(q11.21),MIR649(q11.21),POM121L8P(q11.21),MIR301B(q11.21),MIR130B(q11.…	0.312972	3	217.712	580	414.469	chr22:16050500-24938071
HL_60	chr22	25242405	40827515	CRYBB2P1,MIR6817(q11.23),TPST2,MIR548J(q12.1),MN1(q12.1),TTC28-AS1,MIR3199-1,MIR3199-2(q12.1),TTC28,MIR5739(q12.1),CHEK2(q12.1),CHEK2,HSCB(q12.1),RHBDD3,EWSR1(q12.2),EWSR1(q12.2),AP1B1,SNORD125(q12.2),NEFH(q12.2),NF2(q12.2),MTMR3,MIR6818(q12.2),TBC1D10A(q12.2),SF3A1(q12.2),SF3A1,CCDC157(q12.2),OSBP2,MIR3200(q12.2),MIR3928,RNF185(q12.2),PIK3IP1(q12.2),PATZ1(q12.2),PATZ1,PIK3IP1-AS1(q12.2),PISD,MIR…	0.386437	3	152.335	483	337.987	chr22:25242405-40827515
HL_60	chr22	40831455	41569836	MRTFA(q13.1),MRTFA(q13.2),SLC25A17,MIR4766(q13.2),MIR1281,EP300(q13.2),EP300(q13.2)	0.558233	3	208.574	55	36.1616	chr22:40831455-41569836
HL_60	chr22	41572230	51244066	EP300(q13.2),RANGAP1,MIR6889(q13.2),SREBF2,MIR33A(q13.2),MIR378I(q13.2),KIAA0930,MIR1249(q13.31),ATXN10,MIR4762(q13.31),MIRLET7BHG,MIR3619(q13.31),MIRLET7BHG,MIRLET7A3(q13.31),MIRLET7BHG,MIR4763,MIRLET7B(q13.31),MIR3201(q13.32),MIR4535(q13.32),C22orf34,MIR3667(q13.33),PIM3,MIR6821(q13.33)	0.33496	3	47.2873	91	63.0253	chr22:41572230-51244066
HL_60	chrX	145321	44833999	CRLF2(p22.33),CSF2RA,MIR3690(p22.33),P2RY8(p22.33),ARSD(p22.33),ARSD,ARSD-AS1(p22.33),MIR4770(p22.31),PUDP,STS,MIR4767(p22.31),MIR651(p22.31),VCX3B(p22.31),ARHGAP6,MIR548AX(p22.2),TLR8-AS1,TLR8(p22.2),TMSB4X(p22.2),EGFL6,MIR6086(p22.2),FANCB(p22.2),ZRSR2(p22.2),CTPS2,MIR548AM(p22.2),NHS,MIR4768(p22.13),MAP7D2,MIR23C(p22.12),RPS6KA3(p22.12),-(p22.12),PHEX(p22.11),PHEX,PHEX-AS1(p22.11),PHEX,PTCHD1-…	-0.963287	1	62.2064	857	576.472	chrX:145321-44833999
HL_60	chrX	44834499	44879988	KDM6A(p11.3)	-25.2405	0	0	3	1.55633	chrX:44834499-44879988
HL_60	chrX	44894128	58505576	KDM6A(p11.3),MIR221(p11.3),MIR222(p11.3),JADE3(p11.23),NDUFB11,RBM10(p11.23),RBM10(p11.23),ARAF(p11.23),ARAF,SYN1(p11.23),SYN1,MIR4769(p11.23),SSX1(p11.23),SSX4B,SSX4(p11.23),-(p11.23),WAS(p11.23),GATA1(p11.23),TFE3(p11.23),CLCN5,MIR532(p11.23),CLCN5,MIR188(p11.23),CLCN5,MIR500A(p11.23),CLCN5,MIR362(p11.23),CLCN5,MIR501(p11.23),CLCN5,MIR500B(p11.23),CLCN5,MIR660(p11.23),CLCN5,MIR502(p11.23),MAGED…	-0.956211	1	66.0503	399	269.07	chrX:44894128-58505576
HL_60	chrX	62042080	63404459	MIR1468(q11.2)	-0.800404	1	7.48528	9	6.3728	chrX:62042080-63404459
HL_60	chrX	63404959	63425647	AMER1(q11.2)	-1.17463	0	97.6041	33	24.8371	chrX:63404959-63425647
HL_60	chrX	63426147	66763338	MSN(q12),MIR223(q12)	-0.828288	1	50.4886	43	29.3145	chrX:63426147-66763338
HL_60	chrX	66763838	68631183	AR(q12)	-1.26728	0	71.4361	64	46.9746	chrX:66763838-68631183
HL_60	chrX	68631183	105066004	EDA,MIR676(q13.1),FOXO4(q13.1),IL2RG(q13.1),MED12(q13.1),BCYRN1,ZMYM3(q13.1),BCYRN1(q13.1),BCYRN1,NONO(q13.1),BCYRN1,TAF1(q13.1),BCYRN1,TAF1,INGX(q13.1),FTX,MIR421(q13.2),FTX,MIR374B,MIR374C(q13.2),FTX,MIR545(q13.2),FTX,MIR374A(q13.2),MIR325HG,MIR384(q21.1),MIR325HG,MIR325(q21.1),ATRX(q21.1),MIR4328(q21.1),MIR548I4(q21.1),MIR1321(q21.2),CHM,MIR361(q21.2),FAM133A(q21.32),MIR548M(q21.33),BTK(q22.1)…	-0.889028	1	55.6354	577	400.414	chrX:68631183-105066004
HL_60	chrX	105066504	105610643	NRK(q22.3)	-1.21064	0	81.6357	55	39.7966	chrX:105066504-105610643
HL_60	chrX	105610643	131627137	CXorf57,MIR548AN(q22.3),CXorf57(q22.3),-(q22.3),TMEM164,MIR652(q23),TMEM164,MIR3978(q23),AMOT,MIR4329(q23),HTR2C,MIR764(q23),HTR2C,MIR1912(q23),HTR2C,MIR1264(q23),HTR2C,MIR1298(q23),HTR2C,MIR1911(q23),HTR2C,MIR448(q23),WDR44,MIR1277(q24),UBE2A(q24),SEPT6(q24),SEPT6,MIR766(q24),MIR3672(q24),XIAP(q25),LOC101928402,STAG2(q25),STAG2(q25),OCRL(q25),OCRL(q26.1),BCORL1(q26.1),ELF4(q26.1)	-0.875434	1	56.8096	404	278.352	chrX:105610643-131627137
HL_60	chrX	131627137	140925577	GPC3(q26.2),MIR363(q26.2),MIR92A2(q26.2),MIR19B2,MIR20B(q26.2),MIR18B(q26.2),MIR106A(q26.2),PHF6(q26.2),MIR450B(q26.3),MIR450A1(q26.3),MIR450A2(q26.3),MIR542(q26.3),MIR503HG,MIR503(q26.3),MIR503HG,MIR424(q26.3),FHL1(q26.3),VGLL1,MIR934(q26.3),FGF13,MIR504(q26.3),ATP11C,MIR505(q27.1),MIR320D2(q27.1)	-0.990521	1	56.5035	156	105.475	chrX:131627137-140925577
HL_60	chrX	140926077	146366270	MAGEC3(q27.2),MIR892C(q27.3),MIR890(q27.3),MIR888(q27.3),MIR892A(q27.3),MIR892B(q27.3),MIR891B(q27.3),MIR891A(q27.3),MIR513C(q27.3),MIR513B(q27.3),MIR513A1(q27.3),MIR513A2(q27.3),MIR506(q27.3),MIR507(q27.3),MIR508(q27.3),MIR514B(q27.3),MIR509-2,MIR509-1,MIR509-3(q27.3),MIR509-3(q27.3),MIR509-1,MIR509-2,MIR509-3(q27.3),MIR510(q27.3),MIR514A1(q27.3),MIR514A3,MIR514A2(q27.3)	-1.21026	0	33.7358	75	47.7714	chrX:140926077-146366270
HL_60	chrX	146366770	155116993	AFF2(q28),MIR2114(q28),MIR4330(q28),GABRE,MIR224(q28),GABRE,MIR452(q28),GABRA3,MIR105-1(q28),GABRA3,MIR767(q28),GABRA3,MIR105-2(q28),MAGEA6(q28),L1CAM(q28),TMEM187,MIR3202-1,MIR3202-2(q28),RPL10(q28),RPL10,DNASE1L1(q28),DNASE1L1(q28),FAM50A,MIR6858(q28),DKC1,SNORA36A,MIR664B(q28),F8,F8A1,F8A2,F8A3,MIR1184-3,MIR1184-2,MIR1184-1(q28),CMC4(q28),CMC4,MTCP1(q28),BRCC3(q28),-(q28),F8A1,F8A2,F8A3,MIR118…	-0.934052	1	72.1028	228	154.727	chrX:146366770-155116993
HL_60	chrY	10500	10058894	CRLF2(p11.32),CSF2RA,MIR3690(p11.32),P2RY8(p11.32)	-3.81687	0	7.96497	73	51.6616	chrY:10500-10058894
HL_60	chrY	13105053	15360961	UTY(q11.221)	-6.76618	0	0.149795	17	12.1468	chrY:13105053-15360961
HL_60	chrY	15360961	15592555	UTY(q11.221)	-25.9409	0	0	33	22.5973	chrY:15360961-15592555
HL_60	chrY	15593055	59363066	-	-8.17556	0	0.0150087	87	63.9267	chrY:15593055-59363066
K-562	chr1	10500	6164987	AURKAIP1(p36.33),TNFRSF14-AS1(p36.32),TNFRSF14-AS1,TNFRSF14(p36.32),TNFRSF14(p36.32),PRDM16(p36.32),DFFB(p36.32),CHD5(p36.31)	0.309943	3	72.3108	146	100.909	chr1:10500-6164987
K-562	chr1	6164987	13747168	CHD5(p36.31),-(p36.31),RPL22(p36.31),RNF207(p36.31),PIK3CD(p36.22),PIK3CD,CLSTN1(p36.22),KIF1B(p36.22),MTOR(p36.22),MTOR,MTOR-AS1(p36.22),AADACL3(p36.21)	0.420178	3	133.667	335	235.236	chr1:6164987-13747168
K-562	chr1	13747168	15396247	PRDM2(p36.21)	0.264126	3	165.15	55	39.6407	chr1:13747168-15396247
K-562	chr1	15396247	46225833	FLJ37453,SPEN(p36.21),SPEN(p36.21),SPEN(p36.13),EPHA2(p36.13),SDHB(p36.13),PAX7(p36.13),-(p36.11),MDS2(p36.11),ARID1A(p36.11),PTPRU(p35.3),LCK(p35.1),ZMYM1(p34.3),SFPQ(p34.3),THRAP3(p34.3),CSF3R(p34.3),-(p34.3),EPHA10(p34.3),MYCL(p34.2),-(p34.2),MPL(p34.2),PTPRF(p34.2),MUTYH(p34.1),MUTYH,TOE1(p34.1)	0.417941	3	100.628	686	480.555	chr1:15396247-46225833
K-562	chr1	46225833	55235993	PIK3R3,LOC110117498-PIK3R3(p34.1),LOC110117498-PIK3R3,TSPAN1,LOC110117498(p34.1),TAL1(p33),STIL(p33),-(p32.3),CDKN2C(p32.3),EPS15(p32.3)	0.500834	3	156.399	207	144.906	chr1:46225833-55235993
K-562	chr1	55235993	61951085	USP24(p32.3),JUN(p32.1)	0.0908681	2	99.4933	140	95.6452	chr1:55235993-61951085
K-562	chr1	61951085	62939784	KANK4(p31.3),DOCK7(p31.3)	-0.130312	2	98.9746	40	28.9671	chr1:61951085-62939784
K-562	chr1	62940846	80864257	DOCK7(p31.3),RAVER2,JAK1(p31.3),JAK1(p31.3),DEPDC1(p31.2),DEPDC1,DEPDC1-AS1(p31.2),FUBP1(p31.1)	0.0405589	2	95.3287	271	188.996	chr1:62940846-80864257
K-562	chr1	80864257	83053693	-(p31.1),ADGRL2(p31.1)	-0.139966	2	102.417	59	40.2831	chr1:80864257-83053693
K-562	chr1	83053693	121484934	BCL10(p22.3),BCL10,LOC646626(p22.3),LOC646626(p22.3),GLMN(p22.1),GLMN,RPAP2(p22.1),MTF2(p22.1),VCAM1(p21.2),GSTM1(p13.3),RBM15-AS1,RBM15(p13.3),RBM15(p13.3),TRIM33(p13.2),NRAS(p13.2),NRAS,CSDE1(p13.2),TENT5C(p12),HSD3B2(p12),NOTCH2(p12),NOTCH2,NOTCH2NLR(p12),NOTCH2,NOTCH2NLR(p11.2)	0.0757823	2	103.608	533	368.22	chr1:83053693-121484934
K-562	chr1	142535934	162406580	NBPF20,NBPF19,NBPF9,LOC100996724(q21.1),NBPF20,NBPF19,NBPF9,LOC100996724,PDE4DIP(q21.1),NBPF20,NBPF19,NBPF9,PDE4DIP(q21.1),NBPF19,BCL9(q21.2),-(q21.2),LOC644634(q21.2),HIST2H4A,HIST2H4B(q21.2),ADAMTSL4-AS1,MCL1(q21.3),MCL1(q21.3),ARNT(q21.3),SETDB1(q21.3),CDC42SE1(q21.3),CDC42SE1,MLLT11(q21.3),MLLT11(q21.3),TPM3(q21.3),-(q21.3),IL6R-AS1,IL6R(q21.3),IL6R(q21.3),LOC101928120,SHC1(q21.3),SHC1(q21.3)…	0.0960056	2	148.281	753	513.57	chr1:142535934-162406580
K-562	chr1	162406580	170187037	PBX1(q23.3)	0.500259	3	121.113	111	76.6521	chr1:162406580-170187037
K-562	chr1	170187037	171621892	-(q24.2),PRRX1(q24.2),MYOC(q24.3)	0.32226	3	191.655	53	39.1102	chr1:170187037-171621892
K-562	chr1	171622392	174903197	-	0.572449	3	0.165304	22	14.4002	chr1:171622392-174903197
K-562	chr1	174903197	178008687	BRINP2(q25.2)	0.280572	3	54.4398	41	28.1766	chr1:174903197-178008687
K-562	chr1	178008687	208165151	ABL2(q25.2),RNASEL(q25.3),RGS8(q25.3),RNF2(q25.3),PRG4,TPR(q31.1),TPR(q31.1),-(q31.1),CDC73(q31.2),DENND1B(q31.3),PTPRC(q31.3),PTPRC(q32.1),CACNA1S(q32.1),PTPRVP(q32.1),PIK3C2B(q32.1),-(q32.1),MDM4(q32.1),MFSD4A(q32.1),ELK4(q32.1),SLC45A3(q32.1),IKBKE(q32.1),IKBKE,MIR6769B(q32.1)	0.475178	3	151.381	766	536.699	chr1:178008687-208165151
K-562	chr1	208165151	249240121	IRF6(q32.2),USH2A(q41),USH2A,LOC102723833(q41),MIA3,AIDA(q41),AIDA(q41),AIDA,BROX(q41),H3F3A,H3F3AP4(q42.12),CDC42BPA(q42.13),OBSCN-AS1,OBSCN(q42.13),OBSCN(q42.13),EGLN1(q42.2),RBM34(q42.3),ARID4B(q42.3),GREM2(q43),FH(q43),SDCCAG8,AKT3(q43),AKT3(q43),AKT3(q44),-(q44)	0.403819	3	113.505	855	587.587	chr1:208165151-249240121
K-562	chr2	10500	6143181	SOX11(p25.2)	-0.0856586	2	73.0618	74	52.1508	chr2:10500-6143181
K-562	chr2	6143181	92267022	MYCNOS,MYCN(p24.3),MYCN(p24.3),FKBP1B(p23.3),NCOA1(p23.3),DNMT3A(p23.3),CAD(p23.3),ALK(p23.2),ALK(p23.1),-(p23.1),SRD5A2(p23.1),BIRC6(p22.3),RMDN2(p22.2),CYP1B1(p22.2),-(p22.2),LOC102723824,EML4(p21),EML4(p21),-(p21),EPCAM(p21),MSH2(p21),KCNK12(p21),-(p16.3),MSH6(p16.3),MSH6,FBXO11(p16.3),FBXO11(p16.3),VRK2,FANCL(p16.1),FANCL(p16.1),BCL11A(p16.1),REL(p16.1),XPO1(p15),-(p15),EHBP1(p15),EHBP1,LOC10…	0.0617662	2	88.8263	1440	978.575	chr2:6143181-92267022
K-562	chr2	95326671	168116280	TMEM127(q11.2),ARID5A(q11.2),AFF3(q11.2),-(q11.2),RANBP2(q12.3),TTL(q13),PAX8(q13),PAX8,PAX8-AS1(q13),ERCC3(q14.3),POTEF(q21.1),POTEE(q21.1),NCKAP5(q21.2),NCKAP5,LOC101928185(q21.2),R3HDM1(q21.3),HNMT(q22.1),SPOPL(q22.1),LRP1B(q22.1),LRP1B(q22.2),KCNJ3(q24.1),BAZ2B(q24.2),BAZ2B,LOC643072(q24.2),-(q24.2),BAZ2B,MARCH7(q24.2),CD302,LY75-CD302(q24.2),LY75-CD302,LY75(q24.2),TANK(q24.2),TANK,LOC1019295…	0.024455	2	101.766	1321	900.062	chr2:95326671-168116280
K-562	chr2	168116780	205409984	PDK1(q31.1),CHN1(q31.1),HOXD13(q31.1),-(q31.1),HOXD11(q31.1),-(q31.2),NFE2L2(q31.2),LOC100130691(q31.2),OSBPL6(q31.2),OSBPL6,MIR548N(q31.2),COL3A1(q32.2),COL3A1,MIR3606(q32.2),ORMDL1,PMS1(q32.2),PMS1(q32.2),STAT1(q32.2),LOC105373805,STAT4(q32.2),STAT4(q32.2),STAT4(q32.3),-(q32.3),SLC39A10,DNAH7(q32.3),DNAH7(q32.3),SF3B1(q33.1),SATB2(q33.1),SATB2,SATB2-AS1(q33.1),CASP8(q33.1),ALS2(q33.1)	0.101844	2	112.86	794	544.266	chr2:168116780-205409984
K-562	chr2	205410484	243188873	PARD3B(q33.3),INO80D(q33.3),CREB1(q33.3),CREB1,METTL21A(q33.3),IDH1(q34),IDH1-AS1(q34),-(q34),ERBB4(q34),LOC101928103,ABCA12(q35),ABCA12(q35),ATIC(q35),FEV(q35),PTPRN(q35),EPHA4(q36.1),PAX3(q36.1),PAX3,CCDC140(q36.1),ACSL3(q36.1),DIS3L2(q37.1),-(q37.3),ACKR3(q37.3),HDAC4(q37.3),LOC101928111(q37.3)	0.013356	2	101.553	823	573.826	chr2:205410484-243188873
K-562	chr3	60500	48252373	SRGAP3(p25.3),-(p25.3),THUMPD3(p25.3),FANCD2(p25.3),FANCD2,FANCD2OS(p25.3),VHL(p25.3),PPARG(p25.2),MKRN2,RAF1(p25.2),RAF1(p25.2),XPC(p25.1),XPC,LSM3(p25.1),TGFBR2(p24.1),MLH1(p22.2),LRRFIP2(p22.2),GOLGA4(p22.2),MYD88(p22.2),-(p22.1),CTNNB1(p22.1),ULK4(p22.1),SETD2(p21.31)	0.0739224	2	84.3735	707	487.492	chr3:60500-48252373
K-562	chr3	48252373	59130661	LINC02585(p21.31),NCKIPSD(p21.31),-(p21.31),BAP1(p21.1),PBRM1(p21.1),PBRM1,GNL3(p21.1),PRKCD(p21.1),CACNA1D(p21.1)	-0.477812	1	56.1925	252	173.916	chr3:48252373-59130661
K-562	chr3	59130661	60636958	FHIT(p14.2)	0.240468	3	156.798	36	24.6342	chr3:59130661-60636958
K-562	chr3	60636958	90311186	FHIT(p14.2),PTPRG(p14.2),PTPRG,PTPRG-AS1(p14.2),MAGI1(p14.1),MITF(p14.1),MITF(p13),FOXP1(p13),FOXP1,FOXP1-AS1(p13),FRG2C,FRG2EP(p12.3),EPHA3(p11.1)	-0.54704	1	58.9819	471	313.674	chr3:60636958-90311186
K-562	chr3	93519633	106636285	EPHA6(q11.2),-(q11.2),TFG(q12.2),CBLB(q13.11)	-0.592252	1	64.9063	215	145.877	chr3:93519633-106636285
K-562	chr3	106636285	163027568	POLQ(q13.33),PLXNA1(q21.3),GATA2(q21.3),GATA2,GATA2-AS1(q21.3),RPN1(q21.3),-(q21.3),CNBP(q21.3),MBD4(q21.3),MBD4,IFT122(q21.3),PIK3R4(q22.1),STAG1(q22.3),PIK3CB(q22.3),FOXL2(q22.3),TRIM42(q23),PXYLP1(q23),ATR(q23),RAP2B(q25.2),GPR149(q25.2),GMPS(q25.31),MLF1(q25.32)	-0.508426	1	58.0756	841	582.88	chr3:106636285-163027568
K-562	chr3	163027568	169532610	SI(q26.1),SLITRK3(q26.1),MECOM(q26.2)	-0.599538	1	77.8686	155	109.118	chr3:163027568-169532610
K-562	chr3	169532610	171489479	-	0.00343926	2	0.154234	13	8.42178	chr3:169532610-171489479
K-562	chr3	171489479	187439987	-(q26.32),PIK3CA(q26.32),PIK3CA,KCNMB3(q26.32),SOX2-OT,SOX2(q26.33),KLHL6(q27.1),KLHL24(q27.1),ETV5(q27.2),-(q27.2),EIF4A2(q27.3),EIF4A2,SNORD2,SNORA63B,MIR1248,SNORA81(q27.3),EIF4A2,SNORA63,SNORA4(q27.3),EIF4A2,RFC4(q27.3),LOC100131635,BCL6(q27.3)	-0.467314	1	90.0852	282	200.148	chr3:171489479-187439987
K-562	chr3	187439987	192566153	LOC100131635,BCL6(q27.3),BCL6(q27.3),LPP-AS2(q27.3),LPP-AS2,LPP(q27.3),LPP(q28),LPP,LPP-AS1(q28),TP63(q28)	-0.636898	1	92.4284	202	144.618	chr3:187439987-192566153
K-562	chr3	192566153	197961930	-(q29),TFRC(q29)	-0.442647	1	67.8027	72	49.1957	chr3:192566153-197961930
K-562	chr4	13322	49632814	FGFR3(p16.3),NSD2(p16.3),SORCS2(p16.1),SLIT2(p15.31),RHOH(p14),PHOX2B(p13)	0.0236823	2	53.6304	558	376.701	chr4:13322-49632814
K-562	chr4	52660617	126237793	FIP1L1(q12),FIP1L1,LNX1(q12),LNX1(q12),CHIC2(q12),PDGFRA(q12),KIT(q12),-(q12),KDR(q12),EPHA5(q13.1),EPHA5,EPHA5-AS1(q13.1),UGT2B4(q13.2),PPEF2(q21.1),HNRNPD(q21.22),AFF1(q21.3),AFF1(q22.1),ABCG2(q22.1),RAP1GDS1(q23),TET2(q24),TET2,TET2-AS1(q24),NDST4(q26),KIAA1109(q27),IL2(q27),FAT4(q28.1)	0.0253311	2	91.6131	1078	742.846	chr4:52660617-126237793
K-562	chr4	126237793	126413790	FAT4(q28.1)	-0.130312	2	165.088	70	52.7443	chr4:126237793-126413790
K-562	chr4	126413790	160581337	FAT4(q28.1),ZNF827(q31.21),ZNF827(q31.22),LRBA(q31.3),FBXW7(q31.3),FBXW7,FBXW7-AS1(q31.3),TLR2(q31.3),MAP9(q32.1),MAP9,LOC102724776(q32.1)	0.0372559	2	75.0543	425	288.456	chr4:126413790-160581337
K-562	chr4	160581337	163576712	-	-1.57909	0	0.0337981	20	13.4423	chr4:160581337-163576712
K-562	chr4	163576712	191025802	PALLD(q32.3),GPM6A(q34.2),GPM6A,LOC101928590(q34.2),FAT1(q35.2),-(q35.2)	-0.0855045	2	66.7434	338	229.248	chr4:163576712-191025802
K-562	chr5	10500	35879741	SDHA(p15.33),TERT(p15.33),MRPL36(p15.33),SEMA5A(p15.31),OTULINL(p15.2),MYO10(p15.1),PRDM9(p14.2),CDH9(p14.1),CDH6(p13.3),PDZD2(p13.3),GOLPH3(p13.3),RXFP3(p13.2),-(p13.2),IL7R(p13.2)	0.370071	3	114.905	665	458.631	chr5:10500-35879741
K-562	chr5	35880241	45907753	LIFR(p13.1),LIFR,LIFR-AS1(p13.1),LIFR-AS1(p13.1),RICTOR(p13.1),C7(p13.1)	0.50254	3	182.638	215	151.673	chr5:35880241-45907753
K-562	chr5	49555074	63255339	IL6ST(q11.2),MAP3K1(q11.2)	0.100767	2	101.606	173	120.415	chr5:49555074-63255339
K-562	chr5	63255839	63257996	HTR1A(q12.3)	-0.236095	2	76.5528	8	6.2759	chr5:63255839-63257996
K-562	chr5	63258014	67595096	HTR1A(q12.3),PIK3R1(q13.1)	0.113207	2	120.133	69	48.9023	chr5:63258014-67595096
K-562	chr5	67595096	70407904	PIK3R1(q13.1),-(q13.2),NAIP(q13.2)	0.24079	3	262.493	97	63.0627	chr5:67595096-70407904
K-562	chr5	70408404	140180798	TMEM167A(q14.2),TMEM167A,XRCC4(q14.2),RASA1(q14.3),RASA1,CCNH(q14.3),TTC37(q15),WDR36(q22.1),-(q22.1),APC(q22.2),MEIKIN(q31.1),-(q31.1),ACSL6(q31.1),AFF4(q31.1),EGR1(q31.2),LOC105379194,CTNNA1(q31.2),CTNNA1(q31.2),CTNNA1,LRRTM2(q31.2)	0.0884915	2	78.4972	838	571.364	chr5:70408404-140180798
K-562	chr5	140180798	180904760	PCDHB3(q31.3),PCDHB13(q31.3),ARHGAP26(q31.3),CSF1R(q32),PDGFRB(q32),CD74(q32),MED7(q33.3),FAM71B(q33.3),ITK(q33.3),EBF1(q33.3),RANBP17(q35.1),TLX3(q35.1),NPM1(q35.1),FGFR4(q35.2),NSD1(q35.2),NSD1(q35.3),FLT4(q35.3),BTNL9(q35.3)	0.0217874	2	81.2084	803	545.485	chr5:140180798-180904760
K-562	chr6	60500	58745455	IRF4(p25.3),FOXC1(p25.3),PRPF4B(p25.2),RREB1(p24.3),KDM1B,DEK(p22.3),DEK(p22.3),SLC17A4(p22.2),HIST1H4A(p22.2),HIST1H4B(p22.2),HIST1H4C(p22.2),HIST1H4D(p22.2),HIST1H4E(p22.2),HIST1H4F(p22.2),HIST1H4H(p22.2),HIST1H2BK,HIST1H4I(p22.1),HIST1H4J(p22.1),HIST1H4K(p22.1),HIST1H4L(p22.1),PGBD1(p22.1),TRIM27(p22.1),OR12D3(p22.1),MRPS18B(p21.33),POU5F1(p21.33),PSORS1C3(p21.33),GPSM3,NOTCH4(p21.32),NOTCH4(p…	0.45141	3	130.626	990	673.34	chr6:60500-58745455
K-562	chr6	61944508	139117357	DDX43(q13),EPHA7(q16.1),PRDM1(q21),FOXO3(q21),HDAC2-AS2,HS3ST5(q21),HDAC2-AS2(q21),-(q22.1),ROS1(q22.1),DCBLD1,GOPC(q22.1),GOPC(q22.1),PTPRK(q22.33),PTPRK,LOC101928140(q22.33),LAMA2(q22.33),ENPP1(q23.2),MYB(q23.3),LOC100130476,TNFAIP3(q23.3),TNFAIP3(q23.3),ECT2L(q24.1)	0.0447172	2	71.0846	936	639.905	chr6:61944508-139117357
K-562	chr6	139117857	139189378	ECT2L(q24.1)	0.399184	3	165.316	14	9.61691	chr6:139117857-139189378
K-562	chr6	139197568	157149830	ECT2L(q24.1),ECT2L,REPS1(q24.1),STX11(q24.2),-(q24.2),UTRN(q24.2),ESR1,SYNE1(q25.1),SYNE1(q25.1),SYNE1,MIR3163(q25.1),SYNE1,MIR3163(q25.2),SYNE1(q25.2),SYNE1,SYNE1-AS1(q25.2),RGS17(q25.2),ARID1B(q25.3)	-0.0136231	2	100.463	441	310.917	chr6:139197568-157149830
K-562	chr6	157150330	160330867	ARID1B(q25.3),TULP4(q25.3)	0.112791	2	135.075	137	97.5013	chr6:157150330-160330867
K-562	chr6	160330867	161032650	LPA(q25.3),LPA(q26)	-0.00784281	2	97.5976	35	22.4695	chr6:160330867-161032650
K-562	chr6	161032699	161067425	LPA(q26)	-0.697085	1	213.371	27	13.6677	chr6:161032699-161067425
K-562	chr6	161071329	171054567	LPA(q26),LINC00473,LINC00602(q27),FGFR1OP(q27),AFDN(q27)	0.0143357	2	99.8633	171	120.573	chr6:161071329-171054567
K-562	chr7	10500	22766234	CARD11(p22.2),PMS2(p22.1),ETV1(p21.2)	0.0466213	2	51.5214	252	168.923	chr7:10500-22766234
K-562	chr7	22766734	23072742	LOC541472,IL6(p15.3),IL6(p15.3)	0.534281	3	181.31	12	8.93621	chr7:22766734-23072742
K-562	chr7	23072742	46610780	HNRNPA2B1(p15.2),HNRNPA2B1,CBX3(p15.2),HOXA9,HOXA10-HOXA9(p15.2),HOXA10-HOXA9,HOXA10-AS,MIR196B(p15.2),HOXA10-HOXA9,HOXA10-AS(p15.2),HOXA11(p15.2),-(p15.2),HOXA13(p15.2),JAZF1(p15.2),JAZF1(p15.1),JAZF1,JAZF1-AS1(p15.1),FKBP9(p14.3),SFRP4(p14.1),HECW1(p14.1),HECW1(p13),HECW1,LUARIS(p13)	0.0669392	2	87.4682	354	244.029	chr7:23072742-46610780
K-562	chr7	46610780	48282933	PKD1L1(p12.3),PKD1L1,C7orf69(p12.3)	-0.101776	2	79.096	72	50.5058	chr7:46610780-48282933
K-562	chr7	48282933	55086181	IKZF1(p12.2)	0.0609468	2	92.055	85	59.8976	chr7:48282933-55086181
K-562	chr7	55086681	57938684	EGFR(p11.2),EGFR,EGFR-AS1(p11.2),-(p11.2),ZNF716(p11.2)	-0.127215	2	112.402	110	75.5941	chr7:55086681-57938684
K-562	chr7	61657308	90344843	SBDS(q11.21),ELN(q11.23),HIP1(q11.23),PCLO(q21.11),ABCB1(q21.12),ABCB1,RUNDC3B(q21.12),ZNF804B(q21.13)	0.407548	3	119.044	442	299.419	chr7:61657308-90344843
K-562	chr7	90344843	123848731	AKAP9(q21.2),CDK6(q21.2),CDK6,LOC101927497(q21.2),PIK3CG(q22.3),MET(q31.2),CTTNBP2(q31.2),CTTNBP2(q31.31),PTPRZ1(q31.32)	0.490701	3	140.018	516	361.631	chr7:90344843-123848731
K-562	chr7	123848731	125330861	POT1(q31.33),POT1,POT1-AS1(q31.33)	0.687827	3	198.986	39	26.6735	chr7:123848731-125330861
K-562	chr7	125330861	157926565	SMO(q32.1),CALD1(q33),CREB3L2(q33),TRIM24(q33),TRIM24(q34),-(q34),KIAA1549(q34),BRAF(q34),EPHB6(q34),EZH2(q36.1),RHEB(q36.1),KMT2C(q36.1),-(q36.3),MNX1(q36.3),MNX1,MNX1-AS2(q36.3),PTPRN2(q36.3)	0.481627	3	135.132	659	458.183	chr7:125330861-157926565
K-562	chr7	157926565	159128163	PTPRN2(q36.3)	0.332709	3	37.7568	23	14.0242	chr7:157926565-159128163
K-562	chr8	10500	32240307	TDRP(p23.3),PCM1(p22),PTK2B(p21.2),PTK2B,MIR6842(p21.2),GSR(p12),PURG,WRN(p12),WRN(p12)	0.0432499	2	69.6563	408	276.532	chr8:10500-32240307
K-562	chr8	32240307	34657417	-	0.407543	3	0.139272	16	10.7931	chr8:32240307-34657417
K-562	chr8	34657417	43398986	NSD3(p11.23),FGFR1(p11.23),FGFR1(p11.22),IDO2(p11.21),KAT6A(p11.21),KAT6A,LOC105379393(p11.21),HOOK3(p11.21)	0.0635414	2	119.725	275	192.839	chr8:34657417-43398986
K-562	chr8	47458041	62995244	PRKDC(q11.21),TCEA1(q11.23),PLAG1(q12.1),CHCHD7(q12.1)	0.0659651	2	111.493	275	191.579	chr8:47458041-62995244
K-562	chr8	62995244	93115545	PRDM14(q13.3),NCOA2(q13.3),ZFHX4-AS1,ZFHX4(q21.11),ZFHX4(q21.11),HEY1(q21.13),NBN(q21.3),-(q21.3),DECR1(q21.3),RUNX1T1(q21.3)	-0.0451208	2	88.0103	431	301.705	chr8:62995244-93115545
K-562	chr8	93116045	104708776	VPS13B(q22.2),COX6C(q22.2),LOC105375690,RIMS2(q22.3)	0.0940585	2	15.3598	88	58.7225	chr8:93116045-104708776
K-562	chr8	104709276	123050302	RIMS2(q22.3),CSMD3(q23.3),RAD21(q24.11),RAD21,RAD21-AS1,MIR3610(q24.11),-(q24.11),EXT1(q24.11),ENPP2(q24.12)	-0.0729158	2	100.734	394	270.126	chr8:104709276-123050302
K-562	chr8	123050302	132763832	MYC(q24.21)	0.0912555	2	19.7815	78	52.5605	chr8:123050302-132763832
K-562	chr8	132763832	140917193	NDRG1(q24.22),-(q24.22)	-0.105522	2	46.2276	103	71.8566	chr8:132763832-140917193
K-562	chr8	140917193	142314100	-(q24.3),PTK2(q24.3)	0.104076	2	134.197	101	65.0409	chr8:140917193-142314100
K-562	chr8	142314100	146303522	EPPK1(q24.3),ADCK5(q24.3),ADCK5,CPSF1(q24.3),RECQL4(q24.3)	-0.0554568	2	35.6433	92	63.6559	chr8:142314100-146303522
K-562	chr9	10500	20772431	JAK2(p24.1),CD274(p24.1),PDCD1LG2(p24.1),KDM4C(p24.1),PTPRD(p24.1),PTPRD(p23),NFIB(p23),NFIB(p22.3),PSIP1(p22.3),MLLT3(p21.3)	-1.42894	0	42.6764	456	310.268	chr9:10500-20772431
K-562	chr9	20772431	26514477	CDKN2A(p21.3),CDKN2A,CDKN2B-AS1(p21.3),CDKN2B-AS1,CDKN2B(p21.3)	-16.208	0	0.0897257	74	51.7609	chr9:20772431-26514477
K-562	chr9	26514477	31619733	-	-3.61136	0	0.0428982	34	22.8415	chr9:26514477-31619733
K-562	chr9	31619733	37034512	FANCG(p13.3),PAX5(p13.2)	-0.445846	1	49.0183	100	68.8536	chr9:31619733-37034512
K-562	chr9	37035012	38478203	FBXO10(p13.2),TOMM5(p13.2)	0.459964	3	104.686	34	23.9919	chr9:37035012-38478203
K-562	chr9	38478203	47317179	-	-0.343711	1	0.0950042	51	29.6779	chr9:38478203-47317179
K-562	chr9	65468179	71137382	-	-0.262911	1	0.251103	28	15.3064	chr9:65468179-71137382
K-562	chr9	71137382	93964252	GNAQ(q21.2),NTRK2(q21.33),SHC3(q22.1),SYK(q22.2)	-0.566302	1	58.453	335	233.216	chr9:71137382-93964252
K-562	chr9	93964252	130844756	CENPP,OMD(q22.31),ZNF169(q22.32),-(q22.32),FANCC(q22.32),PTCH1(q22.32),PTCH1,LOC100507346(q22.32),HSD17B3(q22.32),HSD17B3,HSD17B3-AS1(q22.32),XPA(q22.33),NR4A3(q22.33),NR4A3(q31.1),GRIN3A,PPP3R2(q31.1),TAL2(q31.2),MUSK(q31.3),PAPPA(q33.1),PAPPA,PAPPA-AS1(q33.1),ASTN2(q33.1),ASTN2,TRIM32(q33.1),C5(q33.2),-(q33.2),CNTRL(q33.2)	0.0423552	2	90.4735	638	439.997	chr9:93964252-130844756
K-562	chr9	130844756	132662395	-(q34.11),SET(q34.11),FNBP1(q34.11)	0.655609	3	152.778	52	34.7333	chr9:130844756-132662395
K-562	chr9	132662683	133589860	FNBP1(q34.11),ABL1(q34.12)	0.0207846	2	100.298	34	21.5867	chr9:132662683-133589860
K-562	chr9	133590360	134074428	ABL1(q34.12),NUP214(q34.13)	2.88815	15	768.237	77	54.5242	chr9:133590360-134074428
K-562	chr9	134076985	134110083	NUP214(q34.13)	2.48771	12	848.904	22	16.2167	chr9:134076985-134110083
K-562	chr9	134110583	141152931	TSC1(q34.13),RALGDS(q34.2),GBGT1(q34.2),SARDH(q34.2),BRD3(q34.2),BRD3,LOC100130548(q34.2),-(q34.2),NOTCH1(q34.3),NOTCH1,MIR4673(q34.3),-(q34.3),TRAF2(q34.3),EHMT1(q34.3),EHMT1,LOC651337(q34.3)	0.0277104	2	66.4952	291	201.694	chr9:134110583-141152931
K-562	chr10	60500	16871087	KLF6(p15.1),-(p14),GATA3(p14),CCDC3(p13),OPTN(p13),CUBN(p13)	0.0265892	2	53.7352	180	124.54	chr10:60500-16871087
K-562	chr10	16873216	18514689	CUBN(p13)	0.184389	2	123.801	82	56.7214	chr10:16873216-18514689
K-562	chr10	18514689	39076015	MLLT10(p12.31),MYO3A(p12.1),PDSS1,ABI1(p12.1),ABI1(p12.1),MAP3K8(p11.23),ZEB1-AS1,ZEB1(p11.22),ZEB1(p11.22)	0.0464264	2	91.4537	317	213.643	chr10:18514689-39076015
K-562	chr10	42602610	87617023	RET(q11.21),TIMM23B,NCOA4(q11.23),CCDC6(q21.2),ARID5B(q21.2),JMJD1C(q21.3),JMJD1C,JMJD1C-AS1(q21.3),TET1(q21.3),PRF1(q22.1),-(q22.2),KAT6B(q22.2),NUTM2B-AS1,NUTM2B(q22.3),NUTM2B-AS1(q22.3)	0.0334672	2	88.423	619	424.505	chr10:42602610-87617023
K-562	chr10	87617023	88515861	-	-1.11396	0	0.0503301	6	4.04979	chr10:87617023-88515861
K-562	chr10	88516361	122337583	BMPR1A(q23.2),NUTM2A(q23.2),-(q23.2),KLLN,PTEN(q23.31),PTEN(q23.31),ACTA2(q23.31),ACTA2,FAS,FAS-AS1(q23.31),FAS(q23.31),PIK3AP1(q24.1),PAX2(q24.31),TLX1NB(q24.31),TLX1NB,TLX1(q24.31),GBF1(q24.32),NFKB2(q24.32),SUFU(q24.32),CFAP58(q25.1),SORCS1(q25.1),SMC3(q25.2),ZDHHC6,VTI1A(q25.2),VTI1A(q25.2),TCF7L2(q25.2),TCF7L2(q25.3),HABP2,NRAP(q25.3),NRAP(q25.3),PNLIPRP1(q25.3),BAG3(q26.11)	-0.510047	1	63.5971	767	525.145	chr10:88516361-122337583
K-562	chr10	122337583	135374562	FGFR2(q26.13),PTPRE(q26.2),PTPRE,AS-PTPRE(q26.2)	-0.648094	1	41.8129	171	117.9	chr10:122337583-135374562
K-562	chr11	60500	47664672	HRAS(p15.5),-(p15.5),MUC6(p15.5),CDKN1C(p15.4),CARS(p15.4),CARS,CARS-AS1(p15.4),CHRNA10(p15.4),NUP98(p15.4),NUP98,PGAP2(p15.4),RRM1(p15.4),LOC100506082(p15.4),OR51G2(p15.4),OR52A1(p15.4),OR51B5,OR51I1(p15.4),C11orf42(p15.4),CCKBR(p15.4),LMO1(p15.4),-(p15.1),PIK3C2A(p15.1),NAV2(p15.1),NAV2,LOC100126784(p15.1),NAV2,NAV2-AS2(p15.1),FANCF(p14.3),PAX6(p13),PAX6,PAX6-AS1(p13),WT1(p13),WT1,WT1-AS(p13),W…	0.0433638	2	83.6623	847	586.187	chr11:60500-47664672
K-562	chr11	47664672	47834628	NUP160(p11.2)	-0.447291	1	107.059	26	18.4468	chr11:47664672-47834628
K-562	chr11	47834827	51566742	NUP160(p11.2),PTPRJ(p11.2),OR4C3(p11.2)	0.0952398	2	138.549	83	58.917	chr11:47834827-51566742
K-562	chr11	55028475	56548525	OR4C16(q11),OR4P4(q11),OR5M8(q12.1)	-0.203239	2	90.5334	23	14.5392	chr11:55028475-56548525
K-562	chr11	56548525	91635172	YPEL4(q12.1),-(q12.1),CLP1(q12.1),DTX4,MPEG1(q12.1),MPEG1(q12.1),OR4D6(q12.1),SDHAF2(q12.2),NRXN2(q13.1),MEN1(q13.1),MALAT1,TALAM1(q13.1),MALAT1,TALAM1,MASCRNA(q13.1),SCYL1,LTBP3(q13.1),LTBP3(q13.1),-(q13.1),SF3B2(q13.1),SF3B2,SNORD13F(q13.1),AIP(q13.2),AIP,MIR6752(q13.2),CDK2AP2(q13.2),LRP5(q13.2),CCND1(q13.3),IL18BP,NUMA1(q13.4),NUMA1(q13.4),NUMA1,LOC100128494(q13.4),NUMA1,LRTOMT(q13.4),FOLR1(q…	0.0820523	2	79.6455	641	445.441	chr11:56548525-91635172
K-562	chr11	91635172	92629615	FAT3(q14.3)	-0.0894545	2	149.904	89	66.773	chr11:91635172-92629615
K-562	chr11	92630115	98556340	MRE11(q21),CEP57(q21),MAML2(q21),MAML2,MIR1260B(q21)	0.115043	2	132.492	110	78.3975	chr11:92630115-98556340
K-562	chr11	98556340	108095646	BIRC3(q22.2),BIRC2(q22.2),WTAPP1,MMP1(q22.2),DYNC2H1(q22.3),GUCY1A2(q22.3),-(q22.3),NPAT,ATM(q22.3)	0.000370768	2	134.116	266	186.101	chr11:98556340-108095646
K-562	chr11	108095646	112145370	NPAT,ATM(q22.3),ATM(q22.3),ATM,C11orf65(q22.3),DDX10(q22.3),POU2AF1(q23.1),-(q23.1),TIMM8B,SDHD(q23.1),SDHD(q23.1)	0.119676	2	152.2	211	147.655	chr11:108095646-112145370
K-562	chr11	112145370	117080989	HTR3A(q23.2),ZBTB16(q23.2),PAFAH1B2(q23.3),TAGLN(q23.3),TAGLN,PCSK7(q23.3),PCSK7(q23.3)	0.0132237	2	92.5149	119	83.6919	chr11:112145370-117080989
K-562	chr11	117081008	120331483	PCSK7(q23.3),UBE4A(q23.3),UBE4A,LOC100131626(q23.3),KMT2A(q23.3),KMT2A,LOC101929089(q23.3),DDX6(q23.3),CBL(q23.3),ARHGEF12(q23.3)	0.116032	2	173.261	355	260.539	chr11:117081008-120331483
K-562	chr11	120333248	134946016	ARHGEF12(q23.3),TECTA(q23.3),MIR100HG,BLID(q24.1),ROBO3(q24.2),CHEK1(q24.2),CHEK1,ACRV1(q24.2),LOC101929538(q24.3),LOC101929538,FLI1(q24.3),FLI1,SENCR(q24.3),FLI1(q24.3)	0.023669	2	96.9906	273	193.713	chr11:120333248-134946016
K-562	chr12	60500	12717778	KDM5A(p13.33),KDM5A,CCDC77(p13.33),-(p13.33),ERC1(p13.33),-(p13.32),CRACR2A(p13.32),CCND2-AS1,CCND2(p13.32),CCND2(p13.32),FGF23(p13.32),ZNF384(p13.31),NECAP1(p13.31),ETV6(p13.2),-(p13.2)	-0.512251	1	77.7411	368	252.365	chr12:60500-12717778
K-562	chr12	12717778	13460776	-(p13.1),CDKN1B(p13.1)	0.142711	2	132.086	19	13.356	chr12:12717778-13460776
K-562	chr12	13460776	22667441	HIST4H4(p12.3),PTPRO(p12.3),PIK3C2G(p12.3),CMAS(p12.1)	-0.583951	1	59.2976	166	111.328	chr12:13460776-22667441
K-562	chr12	22667441	34431528	ETFRF1,KRAS(p12.1),KRAS(p12.1),TMTC1(p11.22),DENND5B(p11.21),DENND5B,DENND5B-AS1(p11.21)	0.0131016	2	122.125	234	161.314	chr12:22667441-34431528
K-562	chr12	37857194	65514487	ARID2(q12),DDN-AS1,KMT2D(q13.12),KMT2D(q13.12),-(q13.12),LOC101927267,TROAP(q13.12),TROAP(q13.12),ATF1(q13.12),KRT4(q13.13),HOXC13-AS,HOXC13(q13.13),HOXC13(q13.13),HOTAIR,HOXC11(q13.13),HOXC11(q13.13),-(q13.13),ERBB3(q13.2),STAT2(q13.3),NACA(q13.3),-(q13.3),PRIM1(q13.3),NAB2,STAT6(q13.3),STAT6(q13.3),LRP1(q13.3),MARS,DDIT3(q13.3),DDIT3(q13.3),AGAP2(q14.1),AGAP2,AGAP2-AS1(q14.1),TSPAN31,CDK4(q14.1…	0.0740607	2	82.58	618	426.325	chr12:37857194-65514487
K-562	chr12	65514797	71314349	WIF1(q14.3),RPSAP52(q14.3),RPSAP52,HMGA2(q14.3),HMGA2(q14.3),HMGA2,LOC100129940(q14.3),MDM2(q15),PTPRB(q15),PTPRR(q15)	-0.00775184	2	143.824	220	158.867	chr12:65514797-71314349
K-562	chr12	71314349	80838653	PTPRR(q15),PTPRQ(q21.31)	0.150629	2	4.91444	66	44.2891	chr12:71314349-80838653
K-562	chr12	80839251	85306567	PTPRQ(q21.31),PPFIA2(q21.31),PPFIA2,PPFIA2-AS1(q21.31),SLC6A15(q21.31)	-0.0671423	2	124.764	171	117.317	chr12:80839251-85306567
K-562	chr12	85307067	128510574	LINC01619,BTG1(q21.33),BTG1(q21.33),MYBPC1(q23.2),ALDH2(q24.12),ALDH2,MIR6761(q24.12),RPL6(q24.13),RPL6,PTPN11(q24.13),PTPN11(q24.13),TBX5(q24.21),TBX5,TBX5-AS1(q24.21),HNF1A(q24.31),HNF1A,C12orf43(q24.31),C12orf43(q24.31),-(q24.31),BCL7A(q24.31),ZCCHC8(q24.31)	0.0526869	2	56.92	495	335.013	chr12:85307067-128510574
K-562	chr12	128510574	133841395	TMEM132D(q24.33),TMEM132D,TMEM132D-AS2(q24.33),RIMBP2(q24.33),ULK1(q24.33)	-0.136856	2	69.0478	144	99.2231	chr12:128510574-133841395
K-562	chr13	19020500	81051774	ZMYM2(q12.11),SKA3(q12.11),SKA3,MRPL57(q12.11),SGCG(q12.12),PARP4(q12.12),RNF17(q12.12),PABPC3(q12.13),CDK8(q12.13),CDX2(q12.2),FLT3(q12.2),FLT1(q12.2),FLT1(q12.3),MTUS2(q12.3),MTUS2,MTUS2-AS1(q12.3),BRCA2(q13.1),-(q13.1),KL(q13.1),LHFPL6(q13.3),LHFPL6(q14.11),-(q14.11),FOXO1(q14.11),LCP1(q14.13),-(q14.13),RB1(q14.2)	-0.529783	1	62.9622	935	642.821	chr13:19020500-81051774
K-562	chr13	81051774	86759824	-	-0.270701	1	0.102475	38	25.6712	chr13:81051774-86759824
K-562	chr13	86910824	90370932	-	-0.519606	1	0.110731	23	14.6361	chr13:86910824-90370932
K-562	chr13	90370932	93379722	-	1.95716	8	0.474755	20	13.4685	chr13:90370932-93379722
K-562	chr13	93379722	115109378	BIVM,BIVM-ERCC5(q33.1),BIVM-ERCC5(q33.1),BIVM-ERCC5,ERCC5(q33.1)	-0.496806	1	25.1452	184	124.735	chr13:93379722-115109378
K-562	chr14	19057400	62127181	CCNB1IP1(q11.2),SFTA3,NKX2-1(q13.3),SFTA3,NKX2-1,NKX2-1-AS1(q13.3),NKX2-1,NKX2-1-AS1(q13.3),NKX2-1-AS1(q13.3),SSTR1(q21.1),FANCM(q21.2),NIN(q22.1),NIN,LOC105370489(q22.1),-(q22.3),KTN1(q22.3),ARID4A(q23.1)	-0.468127	1	62.7102	570	392.433	chr14:19057400-62127181
K-562	chr14	62127181	64849424	KCNH5(q23.2),-(q23.2),SYNE2(q23.2)	-1.53382	0	44.411	196	139.981	chr14:62127181-64849424
K-562	chr14	64849424	107289040	CHURC1-FNTB,FNTB,MAX(q23.3),MAX(q23.3),MAX,LOC100506321(q23.3),GPHN(q23.3),RAD51B(q24.1),-(q24.1),LTBP2(q24.3),ESRRB(q24.3),NRXN3(q24.3),NRXN3(q31.1),-(q31.1),TSHR(q31.1),TRIP11(q32.12),-(q32.12),GOLGA5(q32.12),DICER1(q32.13),DICER1,DICER1-AS1(q32.13),SYNE3(q32.13),-(q32.13),TCL6(q32.13),TCL1A(q32.13),BCL11B(q32.2),DYNC1H1(q32.31),HSP90AA1(q32.31),HSP90AA1,WDR20(q32.31),AKT1(q32.33)	-0.52873	1	63.3843	975	673.018	chr14:64849424-107289040
K-562	chr15	20044632	45045648	CYFIP1(q11.2),RYR3(q14),NUTM1(q14),BUB1B(q15.1),BUB1B,BUB1B-PAK6(q15.1),KNL1(q15.1),-(q15.1)	-0.522139	1	57.5951	422	285.074	chr15:20044632-45045648
K-562	chr15	45045648	89645777	SLC30A4,HMGN2P46(q21.1),HMGN2P46(q21.1),FBN1(q21.1),UNC13C(q21.3),-(q21.3),RFX7(q21.3),LOC145783,TCF12(q21.3),TCF12(q21.3),CGNL1(q21.3),SLTM(q22.1),ICE2(q22.2),ICE2,RORA-AS1(q22.2),TLN2(q22.2),IGDCC4(q22.31),MAP2K1(q22.31),MAP2K1,SNAPC5(q22.31),SMAD3(q22.33),PML(q24.1),ARID3B(q24.1),-(q25.3),NTRK3(q25.3),NTRK3,NTRK3-AS1(q25.3)	0.0246976	2	99.0272	970	671.595	chr15:45045648-89645777
K-562	chr15	89645777	99192746	FANCI(q26.1),FANCI,POLG(q26.1),-(q26.1),IDH2(q26.1),IDH2,IDH2-DT(q26.1),CRTC3(q26.1),CRTC3,CRTC3-AS1(q26.1),BLM(q26.1),LINC01578(q26.1),CHD2(q26.1),CHD2,MIR3175(q26.1),IRAIN,IGF1R(q26.3)	0.106049	2	119.581	257	178.404	chr15:89645777-99192746
K-562	chr15	99192771	102520892	IRAIN,IGF1R(q26.3),IGF1R(q26.3)	-0.0316295	2	93.2748	71	51.9552	chr15:99192771-102520892
K-562	chr16	60500	2128721	HS3ST6(p13.3),NTHL1,TSC2(p13.3),TSC2(p13.3)	0.0614564	2	43.3548	54	36.7103	chr16:60500-2128721
K-562	chr16	2128721	2259464	TSC2(p13.3),TSC2,PKD1(p13.3),MLST8(p13.3),MLST8,BRICD5(p13.3)	-0.573333	1	30.0405	35	24.779	chr16:2128721-2259464
K-562	chr16	2259964	35193080	ABCA3(p13.3),PDPK1(p13.3),LOC652276(p13.3),-(p13.3),FLJ42627(p13.3),SRRM2-AS1,SRRM2(p13.3),SRRM2(p13.3),SRRM2,ELOB(p13.3),SLX4(p13.3),CREBBP(p13.3),CIITA(p13.13),-(p13.13),DEXI(p13.13),SOCS1(p13.13),RMI2(p13.13),TNFRSF17(p13.13),SNX29(p13.13),SNX29(p13.12),ERCC4(p13.12),NDE1,MYH11(p13.11),MYH11(p13.11),ABCC6(p13.11),PALB2(p12.2),PALB2,DCTN5(p12.2),PLK1(p12.2),PLK1,ERN2(p12.2),IL21R(p12.1),IL21R,I…	0.0346155	2	83.1128	888	610.313	chr16:2259964-35193080
K-562	chr16	46457168	64977130	BRD7(q12.1),CYLD(q12.1),HERPUD1(q13),SETD6,CNOT1(q21),CNOT1(q21)	0.0573841	2	95.1607	274	189.319	chr16:46457168-64977130
K-562	chr16	64977630	66769316	CDH11(q21)	-0.127347	2	110.655	44	31.7697	chr16:64977630-66769316
K-562	chr16	66769316	78262107	CBFB(q22.1),CDH1(q22.1),HYDIN(q22.2),KARS(q23.1),TERF2IP(q23.1),CNTNAP4(q23.1)	0.0419031	2	133.784	266	177.395	chr16:66769316-78262107
K-562	chr16	78262107	90294253	MAF(q23.2),CBFA2T3(q24.3),CBFA2T3,LOC101927793(q24.3),CBFA2T3,LOC100129697(q24.3),ZNF276,FANCA(q24.3),FANCA(q24.3),MC1R(q24.3)	0.396884	3	71.1896	191	129.66	chr16:78262107-90294253
K-562	chr17	500	8792297	YWHAE(p13.3),SMYD4(p13.3),ZNF232,USP6(p13.2),USP6(p13.2),RABEP1(p13.2),RABEP1,NUP88(p13.2),TP53(p13.1),TP53,WRAP53(p13.1),PER1(p13.1),PER1,MIR6883(p13.1),-(p13.1),PIK3R6(p13.1),PIK3R5(p13.1)	-0.541321	1	52.8021	278	185.083	chr17:500-8792297
K-562	chr17	8792424	11501994	PIK3R5(p13.1),GAS7(p13.1),MYH13(p13.1),DNAH9(p12)	-0.742249	1	51.6213	126	84.4615	chr17:8792424-11501994
K-562	chr17	11501994	22220573	DNAH9(p12),MAP2K4(p12),MYOCD(p12),MYOCD,LOC101928418(p12),MYOCD,LOC100128006(p12),ARHGAP44,ELAC2(p12),ELAC2(p12),FLCN(p11.2),SPECC1(p11.2),-(p11.2)	-0.604258	1	65.7966	349	241.052	chr17:11501994-22220573
K-562	chr17	25268559	69234705	NF1(q11.2),-(q11.2),SUZ12(q11.2),RFFL,RAD51L3-RFFL(q12),RAD51L3-RFFL,RAD51D(q12),RAD51L3-RFFL(q12),TAF15(q12),MLLT6(q12),MLLT6,MIR4726(q12),LASP1(q12),LASP1,MIR6779(q12),MED1(q12),CDK12(q12),PGAP3,ERBB2(q12),ERBB2(q12),ERBB2,MIR4728(q12),ERBB2,MIEN1(q12),IKZF3(q12),RARA(q21.2),RARA,RARA-AS1(q21.2),TOP2A(q21.2),-(q21.2),CCR7(q21.2),KRTAP9-9,KRTAP9-4(q21.2),KRT33B(q21.2),KRT35(q21.2),KRT15(q21.2),K…	0.0666807	2	117.147	1394	964.641	chr17:25268559-69234705
K-562	chr17	69234705	70578880	SOX9(q24.3)	-0.195146	2	75.7223	26	18.2043	chr17:69234705-70578880
K-562	chr17	70578880	81194710	GRB2(q25.1),TMEM94(q25.1),TMEM94,MIR6785(q25.1),TMEM94,CASKIN2(q25.1),H3F3B(q25.1),UNC13D(q25.1),EVPL(q25.1),RHBDF2(q25.1),SRSF2(q25.1),SRSF2,MIR636(q25.1),SRSF2,MFSD11(q25.1),LOC105371907,SEPT9(q25.2),SEPT9(q25.2),SEPT9(q25.3),BIRC5(q25.3),SOCS3(q25.3),USP36(q25.3),-(q25.3),CANT1(q25.3),RPTOR(q25.3),RPTOR,LOC400627(q25.3),ASPSCR1(q25.3)	0.0249776	2	62.8677	444	300.887	chr17:70578880-81194710
K-562	chr18	10500	15381134	EPB41L3(p11.31),-(p11.31),LAMA1(p11.31),LAMA1,LOC101927188(p11.31),LAMA1(p11.23),PTPRM(p11.23),MC2R(p11.21)	-0.0085731	2	71.683	277	188.004	chr18:10500-15381134
K-562	chr18	18520842	21878305	-	0.43755	3	0.145852	22	14.8028	chr18:18520842-21878305
K-562	chr18	21878305	23264208	ZNF521(q11.2)	0.706997	4	178.015	35	24.5132	chr18:21878305-23264208
K-562	chr18	23264208	39524684	SS18(q11.2)	0.437421	3	35.48	132	88.298	chr18:23264208-39524684
K-562	chr18	39524684	49709242	-(q21.1),SMAD2(q21.1),ELAC1(q21.2),SMAD4(q21.2)	0.044798	2	132.102	169	121.001	chr18:39524684-49709242
K-562	chr18	49709242	51062319	DCC(q21.2)	-0.114217	2	120.013	77	51.9919	chr18:49709242-51062319
K-562	chr18	51062819	78016748	TCF4(q21.2),TCF4,TCF4-AS1(q21.2),LOC101927322,MALT1(q21.32),MALT1(q21.32),RELCH(q21.33),BCL2(q21.33),KDSR(q21.33)	0.0369171	2	90.2771	375	256.087	chr18:51062819-78016748
K-562	chr19	60500	24364012	SHC2(p13.3),FSTL3(p13.3),ARID3A(p13.3),STK11(p13.3),TCF3(p13.3),GNA11(p13.3),FZR1(p13.3),MAP2K2(p13.3),SH3GL1(p13.3),KDM4B(p13.3),-(p13.3),PTPRS(p13.3),MLLT1(p13.3),STXBP2(p13.2),MUC16(p13.2),DNMT1(p13.2),RAVER1(p13.2),TYK2(p13.2),KEAP1(p13.2),CDKN2D(p13.2),SMARCA4(p13.2),LYL1(p13.2),CACNA1A(p13.2),NOTCH3(p13.12),NOTCH3,MIR6795(p13.12),BRD4(p13.12),TPM4(p13.12),JAK3(p13.11),IL12RB1(p13.11),IL12RB…	-0.0429956	2	69.0939	1214	807.795	chr19:60500-24364012
K-562	chr19	28263182	30920014	CCNE1(q12)	0.326328	3	62.5756	31	20.7196	chr19:28263182-30920014
K-562	chr19	30920014	59118483	CEBPA(q13.11),KMT2B(q13.12),KMT2B,IGFLR1(q13.12),RYR1(q13.2),AKT2(q13.2),AXL(q13.2),CD79A(q13.2),CIC(q13.2),XRCC1(q13.31),-(q13.32),BCL3(q13.32),BCL3,MIR8085(q13.32),CBLC(q13.32),KLC3,ERCC2(q13.32),ERCC2(q13.32),CD3EAP,ERCC1(q13.32),ERCC1(q13.32),SCAF1(q13.33),AKT1S1(q13.33),AKT1S1,TBC1D17(q13.33),MYH14(q13.33),KLK2(q13.33),ZNF175(q13.41),PPP2R1A(q13.41),PPP2R1A,MIR6801(q13.41),BIRC8(q13.42),ZNF3…	-0.0140609	2	56.827	853	577.325	chr19:30920014-59118483
K-562	chr20	60500	26256532	VPS16,PTPRA(p13),PTPRA(p13),SMOX(p13),PAK5(p12.2)	-0.388293	1	28.9101	255	169.566	chr20:60500-26256532
K-562	chr20	29420069	37674464	BCL2L1(q11.21),BCL2L1,ABALON(q11.21),ASXL1(q11.21),DNMT3B(q11.21),RBL1(q11.23),SRC(q11.23)	0.159442	2	100.957	206	143.074	chr20:29420069-37674464
K-562	chr20	37674464	62965020	MAFB(q12),TOP1(q12),TOP1,PLCG1-AS1(q12),CHD6(q12),PTPRT(q12),JPH2(q13.12),NCOA3(q13.12),AURKA(q13.2),AURKA,CSTF1(q13.2),PMEPA1(q13.31),PMEPA1,NKILA(q13.31),GNAS-AS1,GNAS(q13.32),GNAS(q13.32),GNAS,LOC101927932(q13.32),SS18L1(q13.33),BIRC7(q13.33)	-0.412125	1	68.7959	550	380.411	chr20:37674464-62965020
K-562	chr21	9411693	25430158	-	-0.405654	1	0.12042	82	52.1952	chr21:9411693-25430158
K-562	chr21	25430158	48119395	OLIG2(q22.11),RUNX1(q22.12),-(q22.12),LOC100506403(q22.12),LOC101928269(q22.12),TTC3(q22.13),TTC3,TTC3-AS1(q22.13),ERG(q22.2),WRB,WRB-SH3BGR(q22.2),DSCAM(q22.2),TMPRSS2(q22.3),-(q22.3),RIPK4(q22.3),RIPK4,MIR6814(q22.3),U2AF1,U2AF1L5(q22.3)	0.0466193	2	105.325	497	346.735	chr21:25430158-48119395
K-562	chr22	16050500	18876289	-	0.409374	3	0.431305	15	8.24254	chr22:16050500-18876289
K-562	chr22	18885010	21952432	CLTCL1(q11.21),SEPT5(q11.21),SEPT5,SEPT5-GP1BB(q11.21),SEPT5,SEPT5-GP1BB,GP1BB(q11.21),SEPT5-GP1BB,GP1BB(q11.21),CRKL(q11.21)	1.93418	8	321.239	123	84.7604	chr22:18885010-21952432
K-562	chr22	21952432	23088403	MAPK1(q11.21),MAPK1(q11.22)	2.33111	11	699.707	37	25.6923	chr22:21952432-23088403
K-562	chr22	23088403	23632747	-(q11.23),BCR(q11.23)	2.82645	15	373.825	34	23.2017	chr22:23088403-23632747
K-562	chr22	23632747	24940025	BCR(q11.23),SMARCB1(q11.23),SMARCB1,DERL3(q11.23)	-0.23234	2	73.5453	52	34.1833	chr22:23632747-24940025
K-562	chr22	25092582	51244066	MN1(q12.1),CHEK2(q12.1),CHEK2,HSCB(q12.1),RHBDD3,EWSR1(q12.2),EWSR1(q12.2),NEFH(q12.2),NF2(q12.2),TBC1D10A(q12.2),PIK3IP1(q12.2),PATZ1(q12.2),PATZ1,PIK3IP1-AS1(q12.2),MYH9(q12.3),MYH9,MIR6819(q12.3),PDGFB(q13.1),SGSM3,MRTFA(q13.1),MRTFA(q13.1),MRTFA(q13.2),MIR1281,EP300(q13.2),EP300(q13.2)	-0.54625	1	49.0147	533	365.459	chr22:25092582-51244066
K-562	chrX	145321	1585209	CRLF2(p22.33),P2RY8(p22.33)	-0.776278	1	37.7994	29	16.0892	chrX:145321-1585209
K-562	chrX	1585209	2540391	P2RY8(p22.33)	-1.29717	0	5.64146	11	5.22967	chrX:1585209-2540391
K-562	chrX	2540391	39755265	ARSD(p22.33),ARSD,ARSD-AS1(p22.33),TLR8-AS1,TLR8(p22.2),FANCB(p22.2),ZRSR2(p22.2),PHEX(p22.11),PHEX,PHEX-AS1(p22.11),PHEX,PTCHD1-AS(p22.11),IL1RAPL1(p21.3),IL1RAPL1(p21.2),DMD(p21.2),DMD(p21.1)	-0.634939	1	49.9182	508	334.944	chrX:2540391-39755265
K-562	chrX	39755265	39937228	-(p11.4),BCOR(p11.4)	-1.55893	0	44.4622	34	26.0427	chrX:39755265-39937228
K-562	chrX	39937728	58505576	BCOR(p11.4),DDX3X(p11.4),KDM6A(p11.3),JADE3(p11.23),ARAF(p11.23),ARAF,SYN1(p11.23),SSX1(p11.23),SSX4B,SSX4(p11.23),-(p11.23),WAS(p11.23),GATA1(p11.23),TFE3(p11.23),SSX2B,SSX2(p11.22),KDM5C(p11.22),KDM5C,MIR6895(p11.22),KDM5C,MIR6894(p11.22),SMC1A(p11.22),SMC1A,MIR6857(p11.22)	-0.594974	1	59.3604	427	286.142	chrX:39937728-58505576
K-562	chrX	62042080	73512585	AMER1(q11.2),MSN(q12),AR(q12),FOXO4(q13.1),MED12(q13.1),BCYRN1,ZMYM3(q13.1),BCYRN1,NONO(q13.1)	-0.609525	1	60.2962	303	211.054	chrX:62042080-73512585
K-562	chrX	73512585	119420296	ATRX(q21.1),FAM133A(q21.32),ARMCX5,ARMCX5-GPRASP2(q22.1),ARMCX5-GPRASP2(q22.1),ARMCX5-GPRASP2,GPRASP2(q22.1),NRK(q22.3),SEPT6(q24)	-0.0223767	2	67.3816	506	338.974	chrX:73512585-119420296
K-562	chrX	119420296	120356674	-	1.28166	5	0.254927	6	3.87784	chrX:119420296-120356674
K-562	chrX	120356674	130436173	XIAP(q25),LOC101928402,STAG2(q25),STAG2(q25),OCRL(q25),OCRL(q26.1),ELF4(q26.1)	0.0401246	2	107.793	197	135.059	chrX:120356674-130436173
K-562	chrX	130436173	142162917	GPC3(q26.2),PHF6(q26.2),FHL1(q26.3)	-0.549393	1	55.9773	156	104.439	chrX:130436173-142162917
K-562	chrX	142162917	155260060	L1CAM(q28),CMC4(q28),CMC4,MTCP1(q28),-(q28)	-0.0167185	2	35.2549	135	88.8148	chrX:142162917-155260060
K-562	chrY	10500	6840588	CRLF2(p11.32),P2RY8(p11.32)	-1.70264	0	8.26867	52	33.6478	chrY:10500-6840588
K-562	chrY	6840588	10058894	-	-10.8908	0	0.00239416	24	13.325	chrY:6840588-10058894
K-562	chrY	13194454	15361208	UTY(q11.221)	-9.58321	0	0.107953	13	8.26565	chrY:13194454-15361208
K-562	chrY	15361218	15592555	UTY(q11.221)	-23.7612	0	0.0259595	51	33.2978	chrY:15361218-15592555
K-562	chrY	15593055	59363066	-	-9.13966	0	0.0026764	90	57.8056	chrY:15593055-59363066
